# Supplementary material for: Crystal structure of 1-hepta­fluoro­tolyl-closo-1,2-dicarbadodeca­borane
Source: Acta Crystallogr E Crystallogr Commun. 2019 Mar 29;75(Pt 4):512–5. doi: 10.1107/S2056989019004067 (PMC6509674; doi:10.1107/S2056989019004067)
Supplement: Supplementary file 1 [file e-75-00512-sup1.cif]

##############################################################################
#                                                                            #
# This CIF contains the data in a paper accepted for publication in          #
# Acta Crystallographica Section E. It conforms to the requirements of       #
# Notes for Authors for Acta Crystallographica Section E, and has been       #
# peer reviewed under the auspices of the IUCr Commission on Journals.       #
#                                                                            #
# Full details of the Crystallographic Information File format               #
# are given in the paper "The Crystallographic Information File (CIF):       #
# a New Standard Archive File for Crystallography" by S. R. Hall, F. H.      #
# Allen and I. D. Brown [Acta Cryst. (1991), A47, 655-685].                  #
#                                                                            #
# The current version of the core CIF dictionary is obtainable from          #
# ftp://ftp.iucr.org/pub/cif_core.dic.                                       #
#                                                                            #
# Software is freely available for graphical display of the structure(s)     #
# in this CIF. For information consult the CIF software page                 #
# http://www.iucr.org/resources/cif/software.                                #
#                                                                            #
# This file may be used for bona fide research purposes within the           #
# scientific community so long as proper attribution is given to the journal # 
# article from which it was obtained.                                        #
#                                                                            #
##############################################################################
data_I
_database_code_depnum_ccdc_archive 'CCDC 1905663'
_audit_creation_method
;
Olex2 1.2
(compiled 2018.05.29 svn.r3508 for OlexSys, GUI svn.r5506)
;
_journal_date_recd_electronic     2019-02-20
_journal_date_accepted     2019-03-26
_journal_name_full     'Acta Crystallographica, Section E'
_journal_year     2019
_journal_volume     75
_journal_issue      4
_journal_page_first     512
_journal_page_last     515
_journal_paper_category     GO
_journal_paper_doi     10.1107/S2056989019004067
_journal_coeditor_code     LH5894
_publ_contact_author_name     'Alan J. Welch'
_publ_contact_author_address
;
Institute of Chemical Sciences, School of Engineering & Physical Sciences,
Heriot-Watt University, Edinburgh, EH14 4AS, UK
;
_publ_contact_author_email     a.j.welch@hw.ac.uk
_publ_contact_author_fax     ?
_publ_contact_author_phone     ?
_publ_section_title
;
Crystal structure of 1-heptafluorotolyl-<i>closo</i>-1,2-dicarbadodecaborane
;
_publ_section_title_footnote     .
loop_
    _publ_author_name
    _publ_author_footnote
    _publ_author_address
    'Watson, James D.' .
;
Institute of Chemical Sciences, School of Engineering & Physical Sciences,
Heriot-Watt University, Edinburgh, EH14 4AS,
UK
;
    'Benton, Amanda' .
;
Institute of Chemical Sciences, School of Engineering & Physical Sciences,
Heriot-Watt University, Edinburgh, EH14 4AS,
UK
;
    'Tricas, Hugo' .
;
Institute of Chemical Sciences, School of Engineering & Physical Sciences,
Heriot-Watt University, Edinburgh, EH14 4AS,
UK
;
    'Rosair, Georgina M.' .
;
Institute of Chemical Sciences, School of Engineering & Physical Sciences,
Heriot-Watt University, Edinburgh, EH14 4AS,
UK
;
    'Welch, Alan J.' .
;
Institute of Chemical Sciences, School of Engineering & Physical Sciences,
Heriot-Watt University, Edinburgh, EH14 4AS,
UK
;
_publ_section_synopsis
;
The title compound features an intramolecular hydrogen bond involving the
acidic H atom bound to the cage C atom and an <i>ortho</i>-F atom of the
heptafluorotolyl substituent.
;
_chemical_name_systematic
;\
1-(2',3',5',6'-Tetrafluoro-4'-trifluoromethylphenyl)-<i>closo</i>-\
1,2-dicarbadodecaborane
;
_chemical_name_common
;
1-Heptafluorotolyl-<i>closo</i>-1,2-dicarbadodecaborane
;
_chemical_formula_moiety     'C9 H11 B10 F7'
_chemical_formula_sum     'C9 H11 B10 F7'
_chemical_formula_iupac     'C9 H11 B10 F7'
_chemical_formula_weight     360.28
_chemical_melting_point     ?
_chemical_absolute_configuration     ?
_space_group_crystal_system     orthorhombic
_space_group_name_H-M_alt     'P 21 21 21'
_space_group_name_Hall     'P 2ac 2ab'
loop_
    _space_group_symop_operation_xyz
    'x, y, z'
    '-x+1/2, -y, z+1/2'
    '-x, y+1/2, -z+1/2'
    'x+1/2, -y+1/2, -z'
_cell_length_a     6.7872(2)
_cell_length_b     11.6926(3)
_cell_length_c     19.4863(5)
_cell_angle_alpha     90
_cell_angle_beta     90
_cell_angle_gamma     90
_cell_volume     1546.43(7)
_cell_formula_units_Z     4
_cell_measurement_reflns_used     14204
_cell_measurement_theta_min     3.6110
_cell_measurement_theta_max     32.2910
_cell_measurement_temperature     120.00(10)
_exptl_crystal_description     block
_exptl_crystal_colour     colourless
_exptl_crystal_size_max     0.295
_exptl_crystal_size_mid     0.212
_exptl_crystal_size_min     0.099
_exptl_crystal_density_diffrn     1.547
_exptl_crystal_density_meas     ?
_exptl_crystal_density_method     ?
_exptl_crystal_F_000     712
loop_
    _exptl_crystal_face_index_h
    _exptl_crystal_face_index_k
    _exptl_crystal_face_index_l
    _exptl_crystal_face_perp_dist
    -1 15 -11 0.0758
    -1 -16 -7 0.0312
    2 15 9 0.0631
    0 5 -26 0.1403
    9 3 -1 0.1094
    -1 -5 26 0.1349
    -9 -3 3 0.0907
    7 5 -15 0.1467
    9 -5 -4 0.0939
    -4 13 12 0.0689
    1 3 27 0.1204
_exptl_absorpt_coefficient_mu     0.139
_exptl_absorpt_correction_type     multi-scan
_exptl_absorpt_process_details
;
(CrysAlis PRO; Rigaku OD, 2018)
;
_exptl_absorpt_correction_T_min     0.90692
_exptl_absorpt_correction_T_max     1.00000
_diffrn_ambient_temperature     120.00(10)
_diffrn_source     'micro-focus sealed X-ray tube'
_diffrn_radiation_type     MoK\a
_diffrn_radiation_wavelength     0.71073
_diffrn_radiation_monochromator     mirror
_diffrn_measurement_device_type     'Rigaku Oxford Diffreaction SuperNova'
_diffrn_measurement_device     'four-circle diffractometer'
_diffrn_measurement_method     '\w scans'
_diffrn_detector     'CCD plate'
_diffrn_detector_area_resol_mean     5.1574
_diffrn_reflns_number     40258
_diffrn_reflns_av_R_equivalents     0.0408
_diffrn_reflns_av_unetI/netI     0.0292
_diffrn_reflns_theta_min     3.178
_diffrn_reflns_theta_max     33.085
_diffrn_reflns_theta_full     25.242
_diffrn_measured_fraction_theta_max     0.972
_diffrn_measured_fraction_theta_full     0.995
_diffrn_reflns_limit_h_min     -10
_diffrn_reflns_limit_h_max     10
_diffrn_reflns_limit_k_min     -17
_diffrn_reflns_limit_k_max     17
_diffrn_reflns_limit_l_min     -28
_diffrn_reflns_limit_l_max     29
_diffrn_radiation_probe     x-ray
_refine_special_details     ?
_reflns_number_total     5615
_reflns_number_gt     5190
_reflns_threshold_expression     'I > 2\s(I)'
_refine_ls_structure_factor_coef     Fsqd
_refine_ls_matrix_type     full
_refine_ls_R_factor_all     0.0440
_refine_ls_R_factor_gt     0.0387
_refine_ls_wR_factor_gt     0.0895
_refine_ls_wR_factor_ref     0.0919
_refine_ls_goodness_of_fit_ref     1.146
_refine_ls_restrained_S_all     1.146
_refine_ls_number_reflns     5615
_refine_ls_number_parameters     268
_refine_ls_number_restraints     0
_refine_ls_hydrogen_treatment     refxyz
_refine_ls_weighting_scheme     calc
_refine_ls_weighting_details
              'w=1/[\s^2^(Fo^2^)+(0.0409P)^2^+0.2387P] where P=(Fo^2^+2Fc^2^)/3'
_atom_sites_solution_hydrogens     difmap
_atom_sites_solution_primary     dual
_atom_sites_solution_secondary     ?
_refine_ls_shift/su_max     0.000
_refine_ls_shift/su_mean     0.000
_refine_diff_density_max     0.317
_refine_diff_density_min     -0.241
_refine_ls_extinction_method     none
_refine_ls_extinction_coef     .
_refine_ls_abs_structure_details
;
Flack <i>x</i> determined using 1991 quotients
[(<i>I</i>^+^)-(<i>I</i>^-^)]/[(<i>I</i>^+^)+(<i>I</i>^-^)]
(Parsons et al., 2013)
;
_refine_ls_abs_structure_Flack     -0.03(14)
loop_
    _atom_type_symbol
    _atom_type_description
    _atom_type_scat_dispersion_real
    _atom_type_scat_dispersion_imag
    _atom_type_scat_source
    'C' 'C' 0.0033 0.0016
                         'International Tables Vol C Tables 4.2.6.8 and 6.1.1.4'
    'H' 'H' 0.0000 0.0000
                         'International Tables Vol C Tables 4.2.6.8 and 6.1.1.4'
    'B' 'B' 0.0013 0.0007
                         'International Tables Vol C Tables 4.2.6.8 and 6.1.1.4'
    'F' 'F' 0.0171 0.0103
                         'International Tables Vol C Tables 4.2.6.8 and 6.1.1.4'
_computing_data_collection
;
CrysAlis PRO (Rigaku OD, 2018)
;
_computing_cell_refinement
;
CrysAlis PRO (Rigaku OD, 2018)
;
_computing_data_reduction
;
CrysAlis PRO (Rigaku OD, 2018)
;
_computing_structure_solution
;
SHELXT (Sheldrick, 2015a)
;
_computing_structure_refinement
;
SHELXL (Sheldrick, 2015b)
;
_computing_molecular_graphics
;
<i>OLEX2</i> (Dolomanov <i>et al.</i>,  2009)
;
_computing_publication_material
;
<i>OLEX2</i> (Dolomanov <i>et al.</i>,  2009)
;
loop_
    _atom_site_type_symbol
    _atom_site_label
    _atom_site_fract_x
    _atom_site_fract_y
    _atom_site_fract_z
    _atom_site_U_iso_or_equiv
    _atom_site_adp_type
    _atom_site_calc_flag
    _atom_site_occupancy
    _atom_site_disorder_assembly
    _atom_site_disorder_group
    C C1 0.4255(2) 0.75630(14) 0.63450(7) 0.0127(3) Uani d 1 . .
    C C2 0.3379(2) 0.84949(14) 0.69108(8) 0.0144(3) Uani d 1 . .
    H H2 0.239(3) 0.825(2) 0.7189(11) 0.017 Uiso d 1 . .
    B B3 0.5657(3) 0.79020(16) 0.70696(9) 0.0150(3) Uani d 1 . .
    H H3 0.569(4) 0.731(2) 0.7447(11) 0.018 Uiso d 1 . .
    B B4 0.6746(3) 0.78014(17) 0.62414(9) 0.0152(3) Uani d 1 . .
    H H4 0.760(3) 0.7102(19) 0.6185(11) 0.018 Uiso d 1 . .
    B B5 0.4984(3) 0.82791(16) 0.56196(9) 0.0157(3) Uani d 1 . .
    H H5 0.481(3) 0.7834(19) 0.5125(11) 0.019 Uiso d 1 . .
    B B6 0.2792(3) 0.86920(16) 0.60596(9) 0.0156(3) Uani d 1 . .
    H H6 0.137(3) 0.848(2) 0.5881(11) 0.019 Uiso d 1 . .
    B B7 0.5140(3) 0.93737(17) 0.72239(9) 0.0173(3) Uani d 1 . .
    H H7 0.498(3) 0.960(2) 0.7758(11) 0.021 Uiso d 1 . .
    B B8 0.7317(3) 0.89674(17) 0.67875(10) 0.0172(3) Uani d 1 . .
    H H8 0.868(4) 0.904(2) 0.7027(11) 0.021 Uiso d 1 . .
    B B9 0.6915(3) 0.92010(17) 0.58946(9) 0.0174(3) Uani d 1 . .
    H H9 0.810(3) 0.940(2) 0.5576(11) 0.021 Uiso d 1 . .
    B B10 0.4473(3) 0.97497(17) 0.57793(10) 0.0191(3) Uani d 1 . .
    H H10 0.411(4) 1.030(2) 0.5388(11) 0.023 Uiso d 1 . .
    C C11 0.3333(2) 0.63954(14) 0.62898(7) 0.0133(3) Uani d 1 . .
    B B11 0.3386(3) 0.98580(16) 0.66084(10) 0.0178(3) Uani d 1 . .
    H H11 0.223(4) 1.039(2) 0.6735(11) 0.021 Uiso d 1 . .
    F F12 0.06277(15) 0.67898(9) 0.70430(5) 0.0194(2) Uani d 1 . .
    C C12 0.1573(2) 0.60768(14) 0.66176(8) 0.0142(3) Uani d 1 . .
    B B12 0.5930(3) 1.01793(17) 0.65039(10) 0.0185(3) Uani d 1 . .
    H H12 0.642(4) 1.101(2) 0.6567(12) 0.022 Uiso d 1 . .
    F F13 -0.09989(16) 0.48161(9) 0.68394(5) 0.0216(2) Uani d 1 . .
    C C13 0.0708(3) 0.50228(14) 0.65191(8) 0.0160(3) Uani d 1 . .
    C C14 0.1543(3) 0.41874(14) 0.61068(8) 0.0171(3) Uani d 1 . .
    F F15 0.4241(2) 0.37422(9) 0.53809(6) 0.0269(3) Uani d 1 . .
    C C15 0.3300(3) 0.44732(14) 0.57878(8) 0.0177(3) Uani d 1 . .
    F F16 0.58167(16) 0.57283(9) 0.55240(5) 0.0215(2) Uani d 1 . .
    C C16 0.4149(3) 0.55452(14) 0.58724(8) 0.0157(3) Uani d 1 . .
    F F17 -0.1264(2) 0.31645(11) 0.57675(7) 0.0366(3) Uani d 1 . .
    F F18 0.0274(2) 0.25723(10) 0.66597(6) 0.0341(3) Uani d 1 . .
    F F19 0.1512(2) 0.23058(11) 0.56619(7) 0.0382(3) Uani d 1 . .
    C C141 0.0518(3) 0.30462(15) 0.60420(9) 0.0227(4) Uani d 1 . .
loop_
    _atom_site_aniso_label
    _atom_site_aniso_U_11
    _atom_site_aniso_U_22
    _atom_site_aniso_U_33
    _atom_site_aniso_U_12
    _atom_site_aniso_U_13
    _atom_site_aniso_U_23
    C1 0.0121(6) 0.0145(7) 0.0115(6) 0.0011(5) 0.0001(5) 0.0002(5)
    C2 0.0142(6) 0.0147(7) 0.0143(6) -0.0005(6) 0.0025(6) -0.0028(5)
    B3 0.0150(7) 0.0177(8) 0.0125(7) 0.0003(6) -0.0021(6) -0.0009(6)
    B4 0.0119(7) 0.0192(8) 0.0145(7) 0.0015(7) 0.0001(6) -0.0002(6)
    B5 0.0157(7) 0.0186(8) 0.0128(7) 0.0018(7) -0.0001(6) 0.0017(6)
    B6 0.0141(8) 0.0162(8) 0.0164(8) 0.0034(6) -0.0007(6) 0.0001(6)
    B7 0.0176(8) 0.0184(8) 0.0158(7) -0.0029(7) 0.0014(6) -0.0030(6)
    B8 0.0139(8) 0.0199(8) 0.0179(8) -0.0027(7) 0.0001(6) -0.0021(7)
    B9 0.0153(8) 0.0201(8) 0.0167(8) -0.0007(7) 0.0025(6) 0.0010(6)
    B10 0.0204(8) 0.0186(8) 0.0183(8) 0.0024(7) 0.0002(7) 0.0040(6)
    C11 0.0138(6) 0.0152(7) 0.0111(6) 0.0004(6) -0.0010(5) -0.0009(5)
    B11 0.0175(8) 0.0150(7) 0.0208(8) 0.0016(7) 0.0012(7) -0.0014(7)
    F12 0.0153(4) 0.0195(5) 0.0234(5) -0.0007(4) 0.0064(4) -0.0067(4)
    C12 0.0150(7) 0.0159(7) 0.0116(6) 0.0012(6) 0.0001(5) -0.0020(5)
    B12 0.0171(8) 0.0171(8) 0.0213(8) -0.0013(7) 0.0020(7) -0.0011(7)
    F13 0.0180(5) 0.0231(5) 0.0239(5) -0.0056(4) 0.0047(4) -0.0001(4)
    C13 0.0164(7) 0.0178(7) 0.0137(6) -0.0014(6) 0.0002(6) 0.0007(5)
    C14 0.0230(8) 0.0152(7) 0.0131(6) -0.0013(6) -0.0033(6) -0.0001(5)
    F15 0.0349(6) 0.0197(5) 0.0262(5) 0.0019(5) 0.0096(5) -0.0102(4)
    C15 0.0244(8) 0.0156(7) 0.0130(6) 0.0021(6) 0.0018(6) -0.0028(5)
    F16 0.0204(5) 0.0231(5) 0.0211(5) -0.0007(4) 0.0087(4) -0.0055(4)
    C16 0.0167(7) 0.0169(7) 0.0137(6) 0.0007(6) 0.0025(6) -0.0005(5)
    F17 0.0359(7) 0.0292(6) 0.0447(7) -0.0129(5) -0.0165(6) 0.0038(6)
    F18 0.0577(9) 0.0216(5) 0.0229(5) -0.0110(6) -0.0015(6) 0.0062(4)
    F19 0.0506(8) 0.0214(6) 0.0425(7) -0.0066(6) 0.0098(7) -0.0142(5)
    C141 0.0311(10) 0.0181(8) 0.0188(7) -0.0056(7) -0.0030(7) 0.0000(6)
_geom_special_details
;
 All esds (except the esd in the dihedral angle between two l.s. planes)
 are estimated using the full covariance matrix.  The cell esds are taken
 into account individually in the estimation of esds in distances, angles
 and torsion angles; correlations between esds in cell parameters are only
 used when they are defined by crystal symmetry.  An approximate (isotropic)
 treatment of cell esds is used for estimating esds involving l.s. planes.
;
loop_
    _geom_bond_atom_site_label_1
    _geom_bond_atom_site_label_2
    _geom_bond_site_symmetry_2
    _geom_bond_distance
    _geom_bond_publ_flag
    C1 C2 . 1.660(2) ?
    C1 B3 . 1.748(2) ?
    C1 B4 . 1.726(2) ?
    C1 B5 . 1.716(2) ?
    C1 B6 . 1.743(2) ?
    C1 C11 . 1.506(2) ?
    C2 H2 . 0.91(2) ?
    C2 B3 . 1.723(3) ?
    C2 B6 . 1.721(2) ?
    C2 B7 . 1.690(2) ?
    C2 B11 . 1.699(3) ?
    B3 H3 . 1.01(2) ?
    B3 B4 . 1.779(2) ?
    B3 B7 . 1.782(3) ?
    B3 B8 . 1.767(3) ?
    B4 H4 . 1.01(2) ?
    B4 B5 . 1.792(3) ?
    B4 B8 . 1.772(3) ?
    B4 B9 . 1.774(3) ?
    B5 H5 . 1.10(2) ?
    B5 B6 . 1.784(3) ?
    B5 B9 . 1.780(3) ?
    B5 B10 . 1.782(3) ?
    B6 H6 . 1.06(2) ?
    B6 B10 . 1.769(3) ?
    B6 B11 . 1.779(3) ?
    B7 H7 . 1.08(2) ?
    B7 B8 . 1.770(3) ?
    B7 B11 . 1.782(3) ?
    B7 B12 . 1.773(3) ?
    B8 H8 . 1.04(2) ?
    B8 B9 . 1.782(3) ?
    B8 B12 . 1.789(3) ?
    B9 H9 . 1.04(2) ?
    B9 B10 . 1.792(3) ?
    B9 B12 . 1.779(3) ?
    B10 H10 . 1.03(2) ?
    B10 B11 . 1.781(3) ?
    B10 B12 . 1.796(3) ?
    C11 C12 . 1.405(2) ?
    C11 C16 . 1.399(2) ?
    B11 H11 . 1.03(2) ?
    B11 B12 . 1.779(3) ?
    F12 C12 . 1.3394(18) ?
    C12 C13 . 1.378(2) ?
    B12 H12 . 1.03(2) ?
    F13 C13 . 1.338(2) ?
    C13 C14 . 1.386(2) ?
    C14 C15 . 1.386(3) ?
    C14 C141 . 1.510(2) ?
    F15 C15 . 1.3294(19) ?
    C15 C16 . 1.389(2) ?
    F16 C16 . 1.3372(19) ?
    F17 C141 . 1.330(2) ?
    F18 C141 . 1.335(2) ?
    F19 C141 . 1.324(2) ?
loop_
    _geom_angle_atom_site_label_1
    _geom_angle_atom_site_label_2
    _geom_angle_atom_site_label_3
    _geom_angle_site_symmetry_1
    _geom_angle_site_symmetry_3
    _geom_angle
    _geom_angle_publ_flag
    C2 C1 B3 . . 60.65(10) ?
    C2 C1 B4 . . 108.82(13) ?
    C2 C1 B5 . . 109.28(12) ?
    C2 C1 B6 . . 60.71(10) ?
    B4 C1 B3 . . 61.60(10) ?
    B4 C1 B6 . . 113.49(12) ?
    B5 C1 B3 . . 113.44(12) ?
    B5 C1 B4 . . 62.76(10) ?
    B5 C1 B6 . . 62.08(10) ?
    B6 C1 B3 . . 113.34(12) ?
    C11 C1 C2 . . 119.58(13) ?
    C11 C1 B3 . . 119.30(12) ?
    C11 C1 B4 . . 123.05(14) ?
    C11 C1 B5 . . 120.23(12) ?
    C11 C1 B6 . . 115.29(13) ?
    C1 C2 H2 . . 117.1(15) ?
    C1 C2 B3 . . 62.21(10) ?
    C1 C2 B6 . . 62.01(9) ?
    C1 C2 B7 . . 112.67(13) ?
    C1 C2 B11 . . 112.60(12) ?
    B3 C2 H2 . . 115.4(15) ?
    B6 C2 H2 . . 116.6(14) ?
    B6 C2 B3 . . 115.76(12) ?
    B7 C2 H2 . . 119.7(14) ?
    B7 C2 B3 . . 62.93(11) ?
    B7 C2 B6 . . 115.47(13) ?
    B7 C2 B11 . . 63.45(11) ?
    B11 C2 H2 . . 120.2(15) ?
    B11 C2 B3 . . 115.93(13) ?
    B11 C2 B6 . . 62.67(10) ?
    C1 B3 H3 . . 116.6(13) ?
    C1 B3 B4 . . 58.57(9) ?
    C1 B3 B7 . . 104.36(12) ?
    C1 B3 B8 . . 104.81(12) ?
    C2 B3 C1 . . 57.14(9) ?
    C2 B3 H3 . . 115.2(14) ?
    C2 B3 B4 . . 103.69(12) ?
    C2 B3 B7 . . 57.65(10) ?
    C2 B3 B8 . . 103.45(13) ?
    B4 B3 H3 . . 127.5(13) ?
    B4 B3 B7 . . 107.38(13) ?
    B7 B3 H3 . . 122.7(13) ?
    B8 B3 H3 . . 134.0(14) ?
    B8 B3 B4 . . 59.97(11) ?
    B8 B3 B7 . . 59.82(11) ?
    C1 B4 B3 . . 59.83(10) ?
    C1 B4 H4 . . 116.4(13) ?
    C1 B4 B5 . . 58.35(10) ?
    C1 B4 B8 . . 105.56(13) ?
    C1 B4 B9 . . 104.88(12) ?
    B3 B4 H4 . . 113.0(12) ?
    B3 B4 B5 . . 108.39(13) ?
    B5 B4 H4 . . 124.2(12) ?
    B8 B4 B3 . . 59.69(10) ?
    B8 B4 H4 . . 124.3(13) ?
    B8 B4 B5 . . 108.19(14) ?
    B8 B4 B9 . . 60.34(11) ?
    B9 B4 B3 . . 108.15(13) ?
    B9 B4 H4 . . 132.0(13) ?
    B9 B4 B5 . . 59.87(11) ?
    C1 B5 B4 . . 58.89(10) ?
    C1 B5 H5 . . 117.4(12) ?
    C1 B5 B6 . . 59.70(10) ?
    C1 B5 B9 . . 105.07(12) ?
    C1 B5 B10 . . 105.72(12) ?
    B4 B5 H5 . . 121.0(12) ?
    B6 B5 B4 . . 108.42(12) ?
    B6 B5 H5 . . 117.4(12) ?
    B9 B5 B4 . . 59.57(11) ?
    B9 B5 H5 . . 128.9(12) ?
    B9 B5 B6 . . 107.79(13) ?
    B9 B5 B10 . . 60.41(11) ?
    B10 B5 B4 . . 108.22(13) ?
    B10 B5 H5 . . 126.0(12) ?
    B10 B5 B6 . . 59.49(11) ?
    C1 B6 B5 . . 58.22(9) ?
    C1 B6 H6 . . 116.7(13) ?
    C1 B6 B10 . . 105.12(13) ?
    C1 B6 B11 . . 105.05(12) ?
    C2 B6 C1 . . 57.27(9) ?
    C2 B6 B5 . . 103.54(12) ?
    C2 B6 H6 . . 119.8(12) ?
    C2 B6 B10 . . 104.01(13) ?
    C2 B6 B11 . . 58.06(10) ?
    B5 B6 H6 . . 122.8(12) ?
    B10 B6 B5 . . 60.20(11) ?
    B10 B6 H6 . . 130.7(12) ?
    B10 B6 B11 . . 60.25(11) ?
    B11 B6 B5 . . 107.92(13) ?
    B11 B6 H6 . . 125.7(13) ?
    C2 B7 B3 . . 59.42(10) ?
    C2 B7 H7 . . 115.0(13) ?
    C2 B7 B8 . . 104.70(13) ?
    C2 B7 B11 . . 58.52(11) ?
    C2 B7 B12 . . 104.55(13) ?
    B3 B7 H7 . . 114.5(13) ?
    B3 B7 B11 . . 108.96(13) ?
    B8 B7 B3 . . 59.68(11) ?
    B8 B7 H7 . . 127.8(13) ?
    B8 B7 B11 . . 108.64(13) ?
    B8 B7 B12 . . 60.65(11) ?
    B11 B7 H7 . . 120.4(13) ?
    B12 B7 B3 . . 108.66(13) ?
    B12 B7 H7 . . 131.8(13) ?
    B12 B7 B11 . . 60.04(11) ?
    B3 B8 B4 . . 60.34(10) ?
    B3 B8 B7 . . 60.50(11) ?
    B3 B8 H8 . . 118.9(13) ?
    B3 B8 B9 . . 108.31(13) ?
    B3 B8 B12 . . 108.60(14) ?
    B4 B8 H8 . . 121.7(13) ?
    B4 B8 B9 . . 59.89(10) ?
    B4 B8 B12 . . 107.99(13) ?
    B7 B8 B4 . . 108.21(13) ?
    B7 B8 H8 . . 120.4(13) ?
    B7 B8 B9 . . 107.47(13) ?
    B7 B8 B12 . . 59.76(11) ?
    B9 B8 H8 . . 124.2(13) ?
    B9 B8 B12 . . 59.77(11) ?
    B12 B8 H8 . . 123.0(13) ?
    B4 B9 B5 . . 60.56(10) ?
    B4 B9 B8 . . 59.78(11) ?
    B4 B9 H9 . . 118.6(13) ?
    B4 B9 B10 . . 108.56(13) ?
    B4 B9 B12 . . 108.33(13) ?
    B5 B9 B8 . . 108.29(13) ?
    B5 B9 H9 . . 121.5(13) ?
    B5 B9 B10 . . 59.85(11) ?
    B8 B9 H9 . . 119.8(12) ?
    B8 B9 B10 . . 108.59(13) ?
    B10 B9 H9 . . 124.2(13) ?
    B12 B9 B5 . . 108.27(13) ?
    B12 B9 B8 . . 60.30(11) ?
    B12 B9 H9 . . 123.2(13) ?
    B12 B9 B10 . . 60.38(11) ?
    B5 B10 B9 . . 59.74(11) ?
    B5 B10 H10 . . 121.3(13) ?
    B5 B10 B12 . . 107.46(13) ?
    B6 B10 B5 . . 60.31(10) ?
    B6 B10 B9 . . 107.91(13) ?
    B6 B10 H10 . . 120.6(14) ?
    B6 B10 B11 . . 60.16(11) ?
    B6 B10 B12 . . 107.93(13) ?
    B9 B10 H10 . . 122.7(14) ?
    B9 B10 B12 . . 59.47(11) ?
    B11 B10 B5 . . 107.93(13) ?
    B11 B10 B9 . . 107.16(13) ?
    B11 B10 H10 . . 122.0(13) ?
    B11 B10 B12 . . 59.65(11) ?
    B12 B10 H10 . . 122.9(14) ?
    C12 C11 C1 . . 124.15(14) ?
    C16 C11 C1 . . 121.42(14) ?
    C16 C11 C12 . . 114.37(15) ?
    C2 B11 B6 . . 59.27(10) ?
    C2 B11 B7 . . 58.03(10) ?
    C2 B11 B10 . . 104.42(13) ?
    C2 B11 H11 . . 119.0(13) ?
    C2 B11 B12 . . 103.91(13) ?
    B6 B11 B7 . . 108.20(13) ?
    B6 B11 B10 . . 59.59(11) ?
    B6 B11 H11 . . 116.0(13) ?
    B6 B11 B12 . . 108.23(13) ?
    B7 B11 H11 . . 122.5(13) ?
    B10 B11 B7 . . 108.13(13) ?
    B10 B11 H11 . . 125.1(13) ?
    B12 B11 B7 . . 59.71(11) ?
    B12 B11 B10 . . 60.59(11) ?
    B12 B11 H11 . . 129.4(13) ?
    F12 C12 C11 . . 121.58(14) ?
    F12 C12 C13 . . 116.01(14) ?
    C13 C12 C11 . . 122.40(14) ?
    B7 B12 B8 . . 59.59(11) ?
    B7 B12 B9 . . 107.47(14) ?
    B7 B12 B10 . . 107.89(14) ?
    B7 B12 B11 . . 60.24(11) ?
    B7 B12 H12 . . 120.2(13) ?
    B8 B12 B10 . . 108.13(13) ?
    B8 B12 H12 . . 122.4(14) ?
    B9 B12 B8 . . 59.94(11) ?
    B9 B12 B10 . . 60.16(11) ?
    B9 B12 H12 . . 124.1(14) ?
    B10 B12 H12 . . 122.3(13) ?
    B11 B12 B8 . . 107.95(13) ?
    B11 B12 B9 . . 107.79(13) ?
    B11 B12 B10 . . 59.76(11) ?
    B11 B12 H12 . . 119.9(14) ?
    C12 C13 C14 . . 122.48(15) ?
    F13 C13 C12 . . 117.73(14) ?
    F13 C13 C14 . . 119.80(15) ?
    C13 C14 C15 . . 116.21(15) ?
    C13 C14 C141 . . 118.91(16) ?
    C15 C14 C141 . . 124.88(16) ?
    C14 C15 C16 . . 121.42(15) ?
    F15 C15 C14 . . 121.74(16) ?
    F15 C15 C16 . . 116.84(15) ?
    C15 C16 C11 . . 123.09(15) ?
    F16 C16 C11 . . 121.11(15) ?
    F16 C16 C15 . . 115.80(14) ?
    F17 C141 C14 . . 111.14(15) ?
    F17 C141 F18 . . 107.02(17) ?
    F18 C141 C14 . . 110.39(14) ?
    F19 C141 C14 . . 112.96(16) ?
    F19 C141 F17 . . 107.84(15) ?
    F19 C141 F18 . . 107.23(16) ?
loop_
    _geom_torsion_atom_site_label_1
    _geom_torsion_atom_site_label_2
    _geom_torsion_atom_site_label_3
    _geom_torsion_atom_site_label_4
    _geom_torsion_site_symmetry_1
    _geom_torsion_site_symmetry_2
    _geom_torsion_site_symmetry_3
    _geom_torsion_site_symmetry_4
    _geom_torsion
    _geom_torsion_publ_flag
    C1 C2 B3 B4 . . . . 37.23(11) ?
    C1 C2 B3 B7 . . . . 139.34(13) ?
    C1 C2 B3 B8 . . . . 99.11(12) ?
    C1 C2 B6 B5 . . . . -36.99(11) ?
    C1 C2 B6 B10 . . . . -99.16(13) ?
    C1 C2 B6 B11 . . . . -139.86(13) ?
    C1 C2 B7 B3 . . . . -38.66(12) ?
    C1 C2 B7 B8 . . . . 1.77(17) ?
    C1 C2 B7 B11 . . . . 104.88(14) ?
    C1 C2 B7 B12 . . . . 64.68(16) ?
    C1 C2 B11 B6 . . . . 38.07(12) ?
    C1 C2 B11 B7 . . . . -104.99(14) ?
    C1 C2 B11 B10 . . . . -2.38(18) ?
    C1 C2 B11 B12 . . . . -65.08(16) ?
    C1 B3 B4 B5 . . . . 33.61(12) ?
    C1 B3 B4 B8 . . . . 134.37(13) ?
    C1 B3 B4 B9 . . . . 97.01(13) ?
    C1 B3 B7 C2 . . . . 34.40(11) ?
    C1 B3 B7 B8 . . . . -98.99(13) ?
    C1 B3 B7 B11 . . . . 2.00(16) ?
    C1 B3 B7 B12 . . . . -61.82(16) ?
    C1 B3 B8 B4 . . . . -39.12(11) ?
    C1 B3 B8 B7 . . . . 98.22(13) ?
    C1 B3 B8 B9 . . . . -1.92(17) ?
    C1 B3 B8 B12 . . . . 61.45(15) ?
    C1 B4 B5 B6 . . . . 34.71(12) ?
    C1 B4 B5 B9 . . . . 134.96(13) ?
    C1 B4 B5 B10 . . . . 97.73(13) ?
    C1 B4 B8 B3 . . . . 39.91(12) ?
    C1 B4 B8 B7 . . . . 1.53(17) ?
    C1 B4 B8 B9 . . . . -98.53(13) ?
    C1 B4 B8 B12 . . . . -61.69(15) ?
    C1 B4 B9 B5 . . . . -38.56(11) ?
    C1 B4 B9 B8 . . . . 99.67(13) ?
    C1 B4 B9 B10 . . . . -1.49(16) ?
    C1 B4 B9 B12 . . . . 62.52(15) ?
    C1 B5 B6 C2 . . . . 36.54(11) ?
    C1 B5 B6 B10 . . . . 135.11(13) ?
    C1 B5 B6 B11 . . . . 96.93(13) ?
    C1 B5 B9 B4 . . . . 38.86(12) ?
    C1 B5 B9 B8 . . . . 1.55(17) ?
    C1 B5 B9 B10 . . . . -99.78(13) ?
    C1 B5 B9 B12 . . . . -62.32(16) ?
    C1 B5 B10 B6 . . . . -39.27(12) ?
    C1 B5 B10 B9 . . . . 98.67(13) ?
    C1 B5 B10 B11 . . . . -1.13(17) ?
    C1 B5 B10 B12 . . . . 61.81(16) ?
    C1 B6 B10 B5 . . . . 38.42(11) ?
    C1 B6 B10 B9 . . . . 0.97(16) ?
    C1 B6 B10 B11 . . . . -98.94(13) ?
    C1 B6 B10 B12 . . . . -61.87(16) ?
    C1 B6 B11 C2 . . . . -34.17(11) ?
    C1 B6 B11 B7 . . . . -1.71(17) ?
    C1 B6 B11 B10 . . . . 99.06(13) ?
    C1 B6 B11 B12 . . . . 61.50(15) ?
    C1 C11 C12 F12 . . . . -3.8(2) ?
    C1 C11 C12 C13 . . . . 175.70(15) ?
    C1 C11 C16 C15 . . . . -177.46(15) ?
    C1 C11 C16 F16 . . . . 2.2(2) ?
    C2 C1 B3 B4 . . . . -136.45(13) ?
    C2 C1 B3 B7 . . . . -34.62(11) ?
    C2 C1 B3 B8 . . . . -96.65(13) ?
    C2 C1 B4 B3 . . . . 39.38(12) ?
    C2 C1 B4 B5 . . . . -102.53(13) ?
    C2 C1 B4 B8 . . . . -0.46(16) ?
    C2 C1 B4 B9 . . . . -63.23(14) ?
    C2 C1 B5 B4 . . . . 101.79(14) ?
    C2 C1 B5 B6 . . . . -39.48(12) ?
    C2 C1 B5 B9 . . . . 62.60(15) ?
    C2 C1 B5 B10 . . . . -0.31(17) ?
    C2 C1 B6 B5 . . . . 136.52(13) ?
    C2 C1 B6 B10 . . . . 97.15(13) ?
    C2 C1 B6 B11 . . . . 34.51(12) ?
    C2 C1 C11 C12 . . . . 9.6(2) ?
    C2 C1 C11 C16 . . . . -173.29(14) ?
    C2 B3 B4 C1 . . . . -36.56(11) ?
    C2 B3 B4 B5 . . . . -2.95(17) ?
    C2 B3 B4 B8 . . . . 97.81(13) ?
    C2 B3 B4 B9 . . . . 60.45(15) ?
    C2 B3 B7 B8 . . . . -133.39(13) ?
    C2 B3 B7 B11 . . . . -32.40(12) ?
    C2 B3 B7 B12 . . . . -96.22(14) ?
    C2 B3 B8 B4 . . . . -98.20(12) ?
    C2 B3 B8 B7 . . . . 39.14(11) ?
    C2 B3 B8 B9 . . . . -61.01(15) ?
    C2 B3 B8 B12 . . . . 2.36(15) ?
    C2 B6 B10 B5 . . . . 97.77(13) ?
    C2 B6 B10 B9 . . . . 60.32(15) ?
    C2 B6 B10 B11 . . . . -39.59(12) ?
    C2 B6 B10 B12 . . . . -2.52(16) ?
    C2 B6 B11 B7 . . . . 32.45(12) ?
    C2 B6 B11 B10 . . . . 133.22(14) ?
    C2 B6 B11 B12 . . . . 95.67(14) ?
    C2 B7 B8 B3 . . . . -40.30(12) ?
    C2 B7 B8 B4 . . . . -1.99(17) ?
    C2 B7 B8 B9 . . . . 61.26(16) ?
    C2 B7 B8 B12 . . . . 98.65(14) ?
    C2 B7 B11 B6 . . . . -32.94(12) ?
    C2 B7 B11 B10 . . . . -96.00(14) ?
    C2 B7 B11 B12 . . . . -133.85(13) ?
    C2 B7 B12 B8 . . . . -98.91(14) ?
    C2 B7 B12 B9 . . . . -61.44(16) ?
    C2 B7 B12 B10 . . . . 2.03(17) ?
    C2 B7 B12 B11 . . . . 39.45(12) ?
    C2 B11 B12 B7 . . . . -39.07(12) ?
    C2 B11 B12 B8 . . . . -2.03(16) ?
    C2 B11 B12 B9 . . . . 61.28(15) ?
    C2 B11 B12 B10 . . . . 98.91(13) ?
    B3 C1 C2 B6 . . . . 146.76(13) ?
    B3 C1 C2 B7 . . . . 38.96(13) ?
    B3 C1 C2 B11 . . . . 108.42(14) ?
    B3 C1 B4 B5 . . . . -141.90(13) ?
    B3 C1 B4 B8 . . . . -39.84(12) ?
    B3 C1 B4 B9 . . . . -102.61(13) ?
    B3 C1 B5 B4 . . . . 36.27(13) ?
    B3 C1 B5 B6 . . . . -105.00(14) ?
    B3 C1 B5 B9 . . . . -2.92(17) ?
    B3 C1 B5 B10 . . . . -65.83(16) ?
    B3 C1 B6 C2 . . . . -31.35(12) ?
    B3 C1 B6 B5 . . . . 105.17(14) ?
    B3 C1 B6 B10 . . . . 65.80(16) ?
    B3 C1 B6 B11 . . . . 3.16(17) ?
    B3 C1 C11 C12 . . . . 80.50(19) ?
    B3 C1 C11 C16 . . . . -102.42(17) ?
    B3 C2 B6 C1 . . . . 32.57(13) ?
    B3 C2 B6 B5 . . . . -4.42(17) ?
    B3 C2 B6 B10 . . . . -66.59(16) ?
    B3 C2 B6 B11 . . . . -107.29(15) ?
    B3 C2 B7 B8 . . . . 40.43(12) ?
    B3 C2 B7 B11 . . . . 143.54(13) ?
    B3 C2 B7 B12 . . . . 103.34(13) ?
    B3 C2 B11 B6 . . . . 107.02(14) ?
    B3 C2 B11 B7 . . . . -36.04(12) ?
    B3 C2 B11 B10 . . . . 66.56(16) ?
    B3 C2 B11 B12 . . . . 3.86(17) ?
    B3 B4 B5 C1 . . . . -34.20(12) ?
    B3 B4 B5 B6 . . . . 0.50(17) ?
    B3 B4 B5 B9 . . . . 100.75(14) ?
    B3 B4 B5 B10 . . . . 63.53(16) ?
    B3 B4 B8 B7 . . . . -38.38(12) ?
    B3 B4 B8 B9 . . . . -138.43(13) ?
    B3 B4 B8 B12 . . . . -101.60(14) ?
    B3 B4 B9 B5 . . . . -101.17(14) ?
    B3 B4 B9 B8 . . . . 37.07(12) ?
    B3 B4 B9 B10 . . . . -64.10(16) ?
    B3 B4 B9 B12 . . . . -0.08(17) ?
    B3 B7 B8 B4 . . . . 38.31(12) ?
    B3 B7 B8 B9 . . . . 101.56(14) ?
    B3 B7 B8 B12 . . . . 138.95(13) ?
    B3 B7 B11 C2 . . . . 32.75(12) ?
    B3 B7 B11 B6 . . . . -0.19(17) ?
    B3 B7 B11 B10 . . . . -63.25(17) ?
    B3 B7 B11 B12 . . . . -101.10(14) ?
    B3 B7 B12 B8 . . . . -36.76(13) ?
    B3 B7 B12 B9 . . . . 0.71(18) ?
    B3 B7 B12 B10 . . . . 64.18(17) ?
    B3 B7 B12 B11 . . . . 101.60(14) ?
    B3 B8 B9 B4 . . . . -37.40(12) ?
    B3 B8 B9 B5 . . . . 0.26(18) ?
    B3 B8 B9 B10 . . . . 63.71(17) ?
    B3 B8 B9 B12 . . . . 101.31(15) ?
    B3 B8 B12 B7 . . . . 37.09(12) ?
    B3 B8 B12 B9 . . . . -100.81(14) ?
    B3 B8 B12 B10 . . . . -63.42(16) ?
    B3 B8 B12 B11 . . . . -0.23(17) ?
    B4 C1 C2 B3 . . . . -39.81(12) ?
    B4 C1 C2 B6 . . . . 106.95(13) ?
    B4 C1 C2 B7 . . . . -0.85(17) ?
    B4 C1 C2 B11 . . . . 68.61(16) ?
    B4 C1 B3 C2 . . . . 136.45(13) ?
    B4 C1 B3 B7 . . . . 101.83(14) ?
    B4 C1 B3 B8 . . . . 39.80(12) ?
    B4 C1 B5 B6 . . . . -141.27(13) ?
    B4 C1 B5 B9 . . . . -39.19(12) ?
    B4 C1 B5 B10 . . . . -102.10(14) ?
    B4 C1 B6 C2 . . . . -99.18(14) ?
    B4 C1 B6 B5 . . . . 37.34(13) ?
    B4 C1 B6 B10 . . . . -2.04(17) ?
    B4 C1 B6 B11 . . . . -64.68(16) ?
    B4 C1 C11 C12 . . . . 153.91(15) ?
    B4 C1 C11 C16 . . . . -29.0(2) ?
    B4 B3 B7 C2 . . . . 95.46(13) ?
    B4 B3 B7 B8 . . . . -37.93(12) ?
    B4 B3 B7 B11 . . . . 63.06(16) ?
    B4 B3 B7 B12 . . . . -0.76(17) ?
    B4 B3 B8 B7 . . . . 137.34(13) ?
    B4 B3 B8 B9 . . . . 37.20(12) ?
    B4 B3 B8 B12 . . . . 100.56(14) ?
    B4 B5 B6 C1 . . . . -34.37(12) ?
    B4 B5 B6 C2 . . . . 2.17(16) ?
    B4 B5 B6 B10 . . . . 100.74(14) ?
    B4 B5 B6 B11 . . . . 62.56(16) ?
    B4 B5 B9 B8 . . . . -37.31(13) ?
    B4 B5 B9 B10 . . . . -138.64(13) ?
    B4 B5 B9 B12 . . . . -101.18(14) ?
    B4 B5 B10 B6 . . . . -101.08(13) ?
    B4 B5 B10 B9 . . . . 36.86(12) ?
    B4 B5 B10 B11 . . . . -62.94(17) ?
    B4 B5 B10 B12 . . . . 0.00(17) ?
    B4 B8 B9 B5 . . . . 37.66(13) ?
    B4 B8 B9 B10 . . . . 101.10(14) ?
    B4 B8 B9 B12 . . . . 138.70(14) ?
    B4 B8 B12 B7 . . . . 101.01(14) ?
    B4 B8 B12 B9 . . . . -36.89(12) ?
    B4 B8 B12 B10 . . . . 0.50(17) ?
    B4 B8 B12 B11 . . . . 63.69(16) ?
    B4 B9 B10 B5 . . . . -37.37(12) ?
    B4 B9 B10 B6 . . . . 0.33(17) ?
    B4 B9 B10 B11 . . . . 63.74(17) ?
    B4 B9 B10 B12 . . . . 100.99(14) ?
    B4 B9 B12 B7 . . . . -0.39(18) ?
    B4 B9 B12 B8 . . . . 36.92(12) ?
    B4 B9 B12 B10 . . . . -101.38(14) ?
    B4 B9 B12 B11 . . . . -63.93(16) ?
    B5 C1 C2 B3 . . . . -106.66(13) ?
    B5 C1 C2 B6 . . . . 40.10(12) ?
    B5 C1 C2 B7 . . . . -67.70(16) ?
    B5 C1 C2 B11 . . . . 1.76(17) ?
    B5 C1 B3 C2 . . . . 99.73(14) ?
    B5 C1 B3 B4 . . . . -36.72(13) ?
    B5 C1 B3 B7 . . . . 65.11(16) ?
    B5 C1 B3 B8 . . . . 3.09(17) ?
    B5 C1 B4 B3 . . . . 141.90(13) ?
    B5 C1 B4 B8 . . . . 102.07(14) ?
    B5 C1 B4 B9 . . . . 39.29(12) ?
    B5 C1 B6 C2 . . . . -136.52(13) ?
    B5 C1 B6 B10 . . . . -39.37(12) ?
    B5 C1 B6 B11 . . . . -102.01(13) ?
    B5 C1 C11 C12 . . . . -130.74(16) ?
    B5 C1 C11 C16 . . . . 46.3(2) ?
    B5 B4 B8 B3 . . . . 101.10(14) ?
    B5 B4 B8 B7 . . . . 62.72(16) ?
    B5 B4 B8 B9 . . . . -37.33(12) ?
    B5 B4 B8 B12 . . . . -0.50(17) ?
    B5 B4 B9 B8 . . . . 138.23(13) ?
    B5 B4 B9 B10 . . . . 37.07(12) ?
    B5 B4 B9 B12 . . . . 101.08(14) ?
    B5 B6 B10 B9 . . . . -37.45(12) ?
    B5 B6 B10 B11 . . . . -137.36(13) ?
    B5 B6 B10 B12 . . . . -100.28(14) ?
    B5 B6 B11 C2 . . . . -95.07(13) ?
    B5 B6 B11 B7 . . . . -62.62(16) ?
    B5 B6 B11 B10 . . . . 38.15(12) ?
    B5 B6 B11 B12 . . . . 0.60(17) ?
    B5 B9 B10 B6 . . . . 37.70(12) ?
    B5 B9 B10 B11 . . . . 101.12(14) ?
    B5 B9 B10 B12 . . . . 138.37(13) ?
    B5 B9 B12 B7 . . . . 63.77(16) ?
    B5 B9 B12 B8 . . . . 101.08(14) ?
    B5 B9 B12 B10 . . . . -37.22(12) ?
    B5 B9 B12 B11 . . . . 0.22(17) ?
    B5 B10 B11 C2 . . . . 2.09(18) ?
    B5 B10 B11 B6 . . . . -38.21(13) ?
    B5 B10 B11 B7 . . . . 62.68(17) ?
    B5 B10 B11 B12 . . . . 100.14(15) ?
    B5 B10 B12 B7 . . . . -63.30(16) ?
    B5 B10 B12 B8 . . . . -0.31(17) ?
    B5 B10 B12 B9 . . . . 36.98(12) ?
    B5 B10 B12 B11 . . . . -100.94(14) ?
    B6 C1 C2 B3 . . . . -146.76(13) ?
    B6 C1 C2 B7 . . . . -107.80(14) ?
    B6 C1 C2 B11 . . . . -38.34(13) ?
    B6 C1 B3 C2 . . . . 31.37(12) ?
    B6 C1 B3 B4 . . . . -105.08(14) ?
    B6 C1 B3 B7 . . . . -3.25(17) ?
    B6 C1 B3 B8 . . . . -65.28(16) ?
    B6 C1 B4 B3 . . . . 104.84(14) ?
    B6 C1 B4 B5 . . . . -37.07(13) ?
    B6 C1 B4 B8 . . . . 65.00(15) ?
    B6 C1 B4 B9 . . . . 2.23(16) ?
    B6 C1 B5 B4 . . . . 141.27(13) ?
    B6 C1 B5 B9 . . . . 102.08(14) ?
    B6 C1 B5 B10 . . . . 39.17(12) ?
    B6 C1 C11 C12 . . . . -59.64(19) ?
    B6 C1 C11 C16 . . . . 117.44(16) ?
    B6 C2 B3 C1 . . . . -32.51(13) ?
    B6 C2 B3 B4 . . . . 4.73(18) ?
    B6 C2 B3 B7 . . . . 106.83(15) ?
    B6 C2 B3 B8 . . . . 66.60(15) ?
    B6 C2 B7 B3 . . . . -107.29(14) ?
    B6 C2 B7 B8 . . . . -66.86(17) ?
    B6 C2 B7 B11 . . . . 36.25(13) ?
    B6 C2 B7 B12 . . . . -3.95(18) ?
    B6 C2 B11 B7 . . . . -143.06(13) ?
    B6 C2 B11 B10 . . . . -40.46(12) ?
    B6 C2 B11 B12 . . . . -103.15(14) ?
    B6 B5 B9 B4 . . . . 101.33(13) ?
    B6 B5 B9 B8 . . . . 64.01(16) ?
    B6 B5 B9 B10 . . . . -37.31(12) ?
    B6 B5 B9 B12 . . . . 0.15(17) ?
    B6 B5 B10 B9 . . . . 137.94(13) ?
    B6 B5 B10 B11 . . . . 38.14(13) ?
    B6 B5 B10 B12 . . . . 101.08(14) ?
    B6 B10 B11 C2 . . . . 40.29(12) ?
    B6 B10 B11 B7 . . . . 100.88(14) ?
    B6 B10 B11 B12 . . . . 138.35(14) ?
    B6 B10 B12 B7 . . . . 0.34(18) ?
    B6 B10 B12 B8 . . . . 63.34(16) ?
    B6 B10 B12 B9 . . . . 100.62(14) ?
    B6 B10 B12 B11 . . . . -37.30(12) ?
    B6 B11 B12 B7 . . . . -100.86(14) ?
    B6 B11 B12 B8 . . . . -63.82(16) ?
    B6 B11 B12 B9 . . . . -0.51(17) ?
    B6 B11 B12 B10 . . . . 37.12(12) ?
    B7 C2 B3 C1 . . . . -139.34(13) ?
    B7 C2 B3 B4 . . . . -102.11(13) ?
    B7 C2 B3 B8 . . . . -40.23(12) ?
    B7 C2 B6 C1 . . . . 103.31(15) ?
    B7 C2 B6 B5 . . . . 66.33(16) ?
    B7 C2 B6 B10 . . . . 4.15(17) ?
    B7 C2 B6 B11 . . . . -36.54(14) ?
    B7 C2 B11 B6 . . . . 143.06(13) ?
    B7 C2 B11 B10 . . . . 102.61(14) ?
    B7 C2 B11 B12 . . . . 39.91(12) ?
    B7 B3 B4 C1 . . . . -96.50(13) ?
    B7 B3 B4 B5 . . . . -62.89(16) ?
    B7 B3 B4 B8 . . . . 37.87(12) ?
    B7 B3 B4 B9 . . . . 0.51(17) ?
    B7 B3 B8 B4 . . . . -137.34(13) ?
    B7 B3 B8 B9 . . . . -100.14(14) ?
    B7 B3 B8 B12 . . . . -36.78(12) ?
    B7 B8 B9 B4 . . . . -101.31(14) ?
    B7 B8 B9 B5 . . . . -63.66(16) ?
    B7 B8 B9 B10 . . . . -0.21(18) ?
    B7 B8 B9 B12 . . . . 37.39(13) ?
    B7 B8 B12 B9 . . . . -137.90(14) ?
    B7 B8 B12 B10 . . . . -100.52(14) ?
    B7 B8 B12 B11 . . . . -37.33(12) ?
    B7 B11 B12 B8 . . . . 37.04(12) ?
    B7 B11 B12 B9 . . . . 100.35(14) ?
    B7 B11 B12 B10 . . . . 137.98(14) ?
    B8 B3 B4 C1 . . . . -134.37(13) ?
    B8 B3 B4 B5 . . . . -100.76(15) ?
    B8 B3 B4 B9 . . . . -37.35(13) ?
    B8 B3 B7 C2 . . . . 133.39(13) ?
    B8 B3 B7 B11 . . . . 100.99(14) ?
    B8 B3 B7 B12 . . . . 37.17(13) ?
    B8 B4 B5 C1 . . . . -97.42(13) ?
    B8 B4 B5 B6 . . . . -62.71(16) ?
    B8 B4 B5 B9 . . . . 37.53(12) ?
    B8 B4 B5 B10 . . . . 0.31(17) ?
    B8 B4 B9 B5 . . . . -138.23(13) ?
    B8 B4 B9 B10 . . . . -101.17(14) ?
    B8 B4 B9 B12 . . . . -37.15(13) ?
    B8 B7 B11 C2 . . . . 96.17(14) ?
    B8 B7 B11 B6 . . . . 63.23(16) ?
    B8 B7 B11 B10 . . . . 0.17(18) ?
    B8 B7 B11 B12 . . . . -37.68(12) ?
    B8 B7 B12 B9 . . . . 37.47(13) ?
    B8 B7 B12 B10 . . . . 100.94(14) ?
    B8 B7 B12 B11 . . . . 138.36(13) ?
    B8 B9 B10 B5 . . . . -100.80(14) ?
    B8 B9 B10 B6 . . . . -63.10(17) ?
    B8 B9 B10 B11 . . . . 0.31(18) ?
    B8 B9 B10 B12 . . . . 37.56(13) ?
    B8 B9 B12 B7 . . . . -37.31(13) ?
    B8 B9 B12 B10 . . . . -138.30(14) ?
    B8 B9 B12 B11 . . . . -100.85(14) ?
    B9 B4 B5 C1 . . . . -134.96(13) ?
    B9 B4 B5 B6 . . . . -100.25(14) ?
    B9 B4 B5 B10 . . . . -37.23(12) ?
    B9 B4 B8 B3 . . . . 138.43(13) ?
    B9 B4 B8 B7 . . . . 100.05(14) ?
    B9 B4 B8 B12 . . . . 36.83(12) ?
    B9 B5 B6 C1 . . . . -97.39(13) ?
    B9 B5 B6 C2 . . . . -60.85(15) ?
    B9 B5 B6 B10 . . . . 37.72(12) ?
    B9 B5 B6 B11 . . . . -0.46(17) ?
    B9 B5 B10 B6 . . . . -137.94(13) ?
    B9 B5 B10 B11 . . . . -99.80(14) ?
    B9 B5 B10 B12 . . . . -36.86(12) ?
    B9 B8 B12 B7 . . . . 137.90(14) ?
    B9 B8 B12 B10 . . . . 37.38(12) ?
    B9 B8 B12 B11 . . . . 100.58(14) ?
    B9 B10 B11 C2 . . . . -60.88(16) ?
    B9 B10 B11 B6 . . . . -101.18(14) ?
    B9 B10 B11 B7 . . . . -0.30(18) ?
    B9 B10 B11 B12 . . . . 37.17(13) ?
    B9 B10 B12 B7 . . . . -100.28(14) ?
    B9 B10 B12 B8 . . . . -37.29(12) ?
    B9 B10 B12 B11 . . . . -137.92(13) ?
    B10 B5 B6 C1 . . . . -135.11(13) ?
    B10 B5 B6 C2 . . . . -98.57(13) ?
    B10 B5 B6 B11 . . . . -38.18(12) ?
    B10 B5 B9 B4 . . . . 138.64(13) ?
    B10 B5 B9 B8 . . . . 101.33(14) ?
    B10 B5 B9 B12 . . . . 37.46(12) ?
    B10 B6 B11 C2 . . . . -133.22(14) ?
    B10 B6 B11 B7 . . . . -100.77(14) ?
    B10 B6 B11 B12 . . . . -37.56(13) ?
    B10 B9 B12 B7 . . . . 100.99(14) ?
    B10 B9 B12 B8 . . . . 138.30(14) ?
    B10 B9 B12 B11 . . . . 37.45(12) ?
    B10 B11 B12 B7 . . . . -137.98(14) ?
    B10 B11 B12 B8 . . . . -100.94(14) ?
    B10 B11 B12 B9 . . . . -37.62(12) ?
    C11 C1 C2 B3 . . . . 109.06(15) ?
    C11 C1 C2 B6 . . . . -104.18(15) ?
    C11 C1 C2 B7 . . . . 148.02(14) ?
    C11 C1 C2 B11 . . . . -142.52(14) ?
    C11 C1 B3 C2 . . . . -109.50(15) ?
    C11 C1 B3 B4 . . . . 114.05(16) ?
    C11 C1 B3 B7 . . . . -144.12(14) ?
    C11 C1 B3 B8 . . . . 153.86(14) ?
    C11 C1 B4 B3 . . . . -108.18(15) ?
    C11 C1 B4 B5 . . . . 109.92(15) ?
    C11 C1 B4 B8 . . . . -148.02(14) ?
    C11 C1 B4 B9 . . . . 149.21(13) ?
    C11 C1 B5 B4 . . . . -114.20(16) ?
    C11 C1 B5 B6 . . . . 104.53(15) ?
    C11 C1 B5 B9 . . . . -153.40(14) ?
    C11 C1 B5 B10 . . . . 143.70(14) ?
    C11 C1 B6 C2 . . . . 111.15(14) ?
    C11 C1 B6 B5 . . . . -112.33(14) ?
    C11 C1 B6 B10 . . . . -151.70(13) ?
    C11 C1 B6 B11 . . . . 145.66(13) ?
    C11 C12 C13 F13 . . . . -178.03(14) ?
    C11 C12 C13 C14 . . . . 2.1(2) ?
    B11 C2 B3 C1 . . . . -103.11(14) ?
    B11 C2 B3 B4 . . . . -65.87(16) ?
    B11 C2 B3 B7 . . . . 36.23(13) ?
    B11 C2 B3 B8 . . . . -4.00(16) ?
    B11 C2 B6 C1 . . . . 139.86(13) ?
    B11 C2 B6 B5 . . . . 102.87(14) ?
    B11 C2 B6 B10 . . . . 40.70(12) ?
    B11 C2 B7 B3 . . . . -143.54(13) ?
    B11 C2 B7 B8 . . . . -103.11(14) ?
    B11 C2 B7 B12 . . . . -40.20(13) ?
    B11 B6 B10 B5 . . . . 137.36(13) ?
    B11 B6 B10 B9 . . . . 99.91(14) ?
    B11 B6 B10 B12 . . . . 37.08(13) ?
    B11 B7 B8 B3 . . . . -101.53(14) ?
    B11 B7 B8 B4 . . . . -63.22(17) ?
    B11 B7 B8 B9 . . . . 0.02(17) ?
    B11 B7 B8 B12 . . . . 37.41(13) ?
    B11 B7 B12 B8 . . . . -138.36(13) ?
    B11 B7 B12 B9 . . . . -100.89(14) ?
    B11 B7 B12 B10 . . . . -37.42(13) ?
    B11 B10 B12 B7 . . . . 37.64(13) ?
    B11 B10 B12 B8 . . . . 100.63(14) ?
    B11 B10 B12 B9 . . . . 137.92(13) ?
    F12 C12 C13 F13 . . . . 1.5(2) ?
    F12 C12 C13 C14 . . . . -178.38(14) ?
    C12 C11 C16 C15 . . . . -0.1(2) ?
    C12 C11 C16 F16 . . . . 179.54(14) ?
    C12 C13 C14 C15 . . . . -0.8(2) ?
    C12 C13 C14 C141 . . . . 178.50(15) ?
    B12 B7 B8 B3 . . . . -138.95(13) ?
    B12 B7 B8 B4 . . . . -100.64(14) ?
    B12 B7 B8 B9 . . . . -37.39(13) ?
    B12 B7 B11 C2 . . . . 133.85(13) ?
    B12 B7 B11 B6 . . . . 100.91(14) ?
    B12 B7 B11 B10 . . . . 37.85(13) ?
    B12 B8 B9 B4 . . . . -138.70(14) ?
    B12 B8 B9 B5 . . . . -101.05(14) ?
    B12 B8 B9 B10 . . . . -37.60(13) ?
    B12 B9 B10 B5 . . . . -138.37(13) ?
    B12 B9 B10 B6 . . . . -100.67(14) ?
    B12 B9 B10 B11 . . . . -37.25(13) ?
    B12 B10 B11 C2 . . . . -98.05(14) ?
    B12 B10 B11 B6 . . . . -138.35(14) ?
    B12 B10 B11 B7 . . . . -37.46(13) ?
    F13 C13 C14 C15 . . . . 179.35(14) ?
    F13 C13 C14 C141 . . . . -1.4(2) ?
    C13 C14 C15 F15 . . . . 179.88(15) ?
    C13 C14 C15 C16 . . . . -0.9(2) ?
    C13 C14 C141 F17 . . . . 61.8(2) ?
    C13 C14 C141 F18 . . . . -56.8(2) ?
    C13 C14 C141 F19 . . . . -176.85(15) ?
    C14 C15 C16 C11 . . . . 1.4(3) ?
    C14 C15 C16 F16 . . . . -178.31(15) ?
    F15 C15 C16 C11 . . . . -179.38(15) ?
    F15 C15 C16 F16 . . . . 1.0(2) ?
    C15 C14 C141 F17 . . . . -119.01(19) ?
    C15 C14 C141 F18 . . . . 122.40(19) ?
    C15 C14 C141 F19 . . . . 2.4(2) ?
    C16 C11 C12 F12 . . . . 178.93(14) ?
    C16 C11 C12 C13 . . . . -1.6(2) ?
    C141 C14 C15 F15 . . . . 0.7(3) ?
    C141 C14 C15 C16 . . . . 179.88(16) ?
loop_
    _geom_hbond_atom_site_label_D
    _geom_hbond_atom_site_label_H
    _geom_hbond_atom_site_label_A
    _geom_hbond_site_symmetry_A
    _geom_hbond_distance_DH
    _geom_hbond_distance_HA
    _geom_hbond_distance_DA
    _geom_hbond_angle_DHA
    _geom_hbond_publ_flag
    C2 H2 F12 . 0.91(2) 2.11(2) 2.7436(19) 126.4(18) yes
_shelx_space_group_comment
;
The symmetry employed for this shelxl refinement is uniquely defined
by the following loop, which should always be used as a source of
symmetry information in preference to the above space-group names.
They are only intended as comments.
;
_shelx_estimated_absorpt_T_min     0.960
_shelx_estimated_absorpt_T_max     0.986
_shelx_hkl_file
;
   0   0   3    0.05    0.46
   0   0  -4 9836.16  161.77
   0   0   4 9999.00  160.01
   0   0  -4 9879.54  160.11
   0   0   4 9365.63  161.02
   0   0  -4 9717.73  159.74
   0   0  -4 9617.23  160.42
   0   0   4 9546.08  159.69
   0   0   4 9707.09  159.58
   0   0   4 9747.38  161.22
   0   0  -5    0.87    1.43
   0   0   5    0.88    0.81
   0   0  -5    0.57    0.93
   0   0  -5    0.63    1.17
   0   0   5    0.97    0.78
   0   0   5    0.26    0.80
   0   0  -5    0.82    0.70
   0   0   5    1.72    1.10
   0   0   5    0.95    0.97
   0   0   5    0.11    0.75
   0   0  -5    0.76    0.81
   0   0  -6  155.93    6.59
   0   0   6  161.16    6.32
   0   0  -6  167.93    5.35
   0   0   6  165.29    6.33
   0   0   6  155.29    5.39
   0   0   6  158.64    5.21
   0   0   6  166.07    5.85
   0   0  -6  164.84    5.19
   0   0   6  167.19    3.69
   0   0   6  165.45    5.18
   0   0  -6  163.54    6.39
   0   0  -6  161.25    5.81
   0   0  -6  166.81    5.56
   0   0   7    2.01    1.07
   0   0   7    1.60    0.92
   0   0  -7    0.88    0.91
   0   0  -7    1.00    0.74
   0   0   7    0.71    0.39
   0   0   7    0.09    0.91
   0   0  -7    1.11    0.94
   0   0   7    2.38    1.41
   0   0  -7    1.52    0.97
   0   0  -7    2.06    1.59
   0   0   7    1.94    1.26
   0   0  -7    2.47    1.56
   0   0   7    1.15    1.22
   0   0  -8 5812.32   98.68
   0   0   8 5914.78   99.30
   0   0  -8 5687.89  100.17
   0   0  -8 5750.96  102.73
   0   0   8 5935.50   98.71
   0   0   8 5859.44  101.89
   0   0   8 5686.60   98.65
   0   0   8 5795.87   95.26
   0   0  -8 5732.67  101.61
   0   0   8 5753.52   99.72
   0   0  -8 5763.99   98.78
   0   0   8 5843.03  100.19
   0   0   8 5788.50  101.56
   0   0   9    5.42    1.81
   0   0  -9    6.51    1.63
   0   0  -9    7.48    1.63
   0   0   9    4.70    0.66
   0   0   9    8.84    1.78
   0   0   9    6.32    1.59
   0   0   9    5.46    1.29
   0   0  -9    4.42    1.24
   0   0   9   11.89    2.16
   0   0  -9    6.59    2.59
   0   0   9    4.30    1.75
   0   0   9    7.74    1.79
   0   0  -9    5.97    2.18
   0   0 -10   34.19    3.73
   0   0  10   19.86    2.93
   0   0 -10   37.77    3.18
   0   0  10   28.75    2.93
   0   0  10   37.42    3.49
   0   0  10   35.14    2.93
   0   0  10   36.14    3.23
   0   0 -10   30.60    3.15
   0   0 -10   22.11    2.36
   0   0  10   23.61    3.15
   0   0 -10   35.54    4.38
   0   0  10   34.96    2.82
   0   0  11   64.25    4.56
   0   0 -11   90.31    6.41
   0   0 -11   69.72    4.91
   0   0  11   96.46    5.83
   0   0 -11   98.92    5.21
   0   0  11   79.42    4.42
   0   0  11   61.43    5.20
   0   0 -11  111.96    7.77
   0   0  11   89.72    4.81
   0   0  11   60.44    5.35
   0   0  11  106.41    5.49
   0   0 -12  168.07    7.03
   0   0  12  173.47    6.95
   0   0  12  122.35    7.62
   0   0 -12  173.73    9.05
   0   0  12  183.66    8.34
   0   0  12   98.62    7.15
   0   0 -12  121.75    6.89
   0   0  12  139.34    6.16
   0   0  12  105.59    6.18
   0   0 -12  200.56   10.62
   0   0 -13  142.95    8.67
   0   0 -13  152.59    9.95
   0   0  13  140.52    6.93
   0   0 -13  126.31    6.36
   0   0  13  120.23    7.04
   0   0  13  136.48    6.31
   0   0 -14  168.77   10.63
   0   0  14  107.77    5.81
   0   0  14   99.03    7.38
   0   0  14  122.47    6.62
   0   0 -14  129.52    6.53
   0   0 -14  105.40    7.94
   0   0  14  128.53    7.59
   0   0 -14  152.00    9.15
   0   0  14  135.07    6.61
   0   0  15   55.76    5.29
   0   0 -15   73.10    7.34
   0   0  15   40.86    3.64
   0   0  15   67.48    5.08
   0   0  15   81.00    5.25
   0   0 -15   44.47    5.51
   0   0  16   24.64    2.96
   0   0  16   37.54    3.94
   0   0  16   27.86    4.03
   0   0  16   39.60    3.86
   0   0 -16   43.83    6.29
   0   0 -16   19.72    4.00
   0   0 -17   15.04    3.89
   0   0  17   17.58    2.72
   0   0 -17   16.90    4.47
   0   0  17    8.01    1.86
   0   0  17   15.22    2.76
   0   0  17   16.84    3.37
   0   0  18   10.04    2.20
   0   0 -18   11.16    3.74
   0   0  18   11.09    2.41
   0   0  18   15.28    3.41
   0   0  18    5.01    1.98
   0   0  18    8.83    1.93
   0   0 -18   15.71    4.37
   0   0 -19    7.37    3.08
   0   0  19    7.62    2.65
   0   0  19    6.81    2.04
   0   0  19    4.62    1.89
   0   0  19    4.94    1.86
   0   0  19    3.70    1.57
   0   0  20    6.96    2.57
   0   0 -20    5.27    3.01
   0   0  20    9.10    2.34
   0   0  20    9.73    2.39
   0   0  21   17.32    3.14
   0   0  21   14.86    3.12
   0   0  21   16.15    3.73
   0   0 -21   14.26    4.16
   0   0 -22   34.72    6.34
   0   0  22   43.16    4.85
   0   0  22   37.16    4.31
   0   0  22   38.18    5.44
   0   0  23   34.60    5.34
   0   0  23   27.87    4.06
   0   0  23   29.95    4.00
   0   0 -23   35.44    6.63
   0   0 -24   82.93    9.72
   0   0  24   68.87    7.55
   0   0  24   61.89    5.95
   0   0  25   29.33    5.20
   0   0 -25   27.59    6.09
   0   0 -26   34.59    7.15
   0   0  26   29.83    5.33
   0   0 -27   18.33    5.74
   0   0  27   16.48    4.27
   0   0 -28   25.62    6.30
   0  -1   3 3198.46   53.86
   0   1   3 3048.95   53.36
   0   1   3 3175.65   52.91
   0   1   4  780.95   15.74
   0  -1  -4  798.08   14.89
   0  -1  -4  749.71   15.60
   0   1   4  783.39   14.05
   0  -1  -4  767.73   16.34
   0  -1   4  792.50   14.82
   0   1   4  769.37   14.75
   0  -1  -4  776.01   16.15
   0  -1  -4  781.20   16.06
   0  -1   4  749.77   15.59
   0  -1   4  767.87   15.66
   0  -1   4  753.78   16.17
   0   1   4  750.10   14.43
   0   1   5 1022.04   18.29
   0  -1   5  997.86   21.08
   0  -1  -5 1037.47   19.16
   0  -1   5  996.55   19.24
   0  -1   5 1035.95   21.44
   0   1   5 1003.19   19.00
   0  -1  -5 1003.53   20.13
   0  -1  -5 1020.37   21.15
   0  -1   5 1001.67   19.95
   0   1   5 1018.63   20.38
   0   1   5  963.82   18.39
   0  -1   5 1018.43   20.97
   0  -1  -5 1009.31   20.69
   0   1   5  990.68   19.87
   0  -1   5  972.28   19.94
   0  -1  -5  996.96   18.26
   0  -1  -5 1030.86   20.77
   0   1   6  133.61    4.50
   0  -1  -6  136.21    6.01
   0  -1   6  138.01    5.79
   0  -1  -6  136.83    5.65
   0  -1   6  126.85    5.87
   0  -1  -6  133.31    5.63
   0   1   6  126.22    5.01
   0  -1  -6  132.94    4.55
   0  -1  -6  131.81    4.08
   0   1   6  126.74    5.37
   0  -1   6  138.13    4.83
   0   1   6  136.76    4.12
   0  -1   6  130.93    5.10
   0  -1  -6  126.30    5.09
   0   1   6  133.03    4.02
   0  -1   6  138.55    5.18
   0  -1   6  128.33    5.72
   0  -1  -7    6.27    1.60
   0   1  -7    9.02    1.49
   0  -1   7    7.07    1.34
   0  -1   7   11.23    1.85
   0   1   7    7.96    1.12
   0  -1  -7    7.34    1.58
   0  -1  -7    7.73    1.08
   0  -1   7    8.67    1.82
   0   1   7    7.65    1.62
   0   1   7    6.05    1.67
   0  -1   7    7.41    1.38
   0  -1  -7   10.16    1.57
   0  -1  -7    8.21    1.35
   0   1   7    7.55    0.98
   0  -1   7    7.06    1.58
   0  -1  -7    7.07    1.93
   0   1   7    7.74    1.60
   0   1   7    8.22    1.27
   0  -1   7    8.32    1.43
   0   1   7    6.96    1.34
   0  -1   7    7.98    1.57
   0   1  -7    9.65    2.15
   0  -1  -8  117.94    5.96
   0  -1   8  116.73    6.24
   0   1   8  121.83    5.84
   0  -1   8  122.97    5.06
   0  -1   8  114.74    5.05
   0  -1   8  113.75    5.15
   0   1   8  113.26    5.79
   0   1   8  109.71    3.82
   0  -1   8  114.57    5.86
   0  -1   8  122.00    6.13
   0   1   8  113.90    4.27
   0  -1   8  116.90    5.26
   0   1   8  115.14    5.27
   0   1  -8  116.26    6.57
   0   1   8  121.87    4.70
   0  -1  -8  112.40    5.33
   0   1   8  104.14    5.53
   0   1  -8  115.94    5.20
   0  -1  -8  112.76    4.67
   0  -1  -8  124.81    6.53
   0  -1  -8  120.92    4.35
   0  -1  -8  116.21    5.79
   0  -1  -9 1400.41   30.07
   0   1   9 1363.34   30.52
   0   1   9 1381.93   25.15
   0  -1  -9 1376.85   31.02
   0  -1  -9 1357.20   27.19
   0   1   9 1357.48   28.23
   0   1   9 1436.54   26.42
   0  -1   9 1363.98   28.07
   0   1  -9 1393.61   31.68
   0  -1  -9 1335.95   29.34
   0  -1   9 1387.18   27.57
   0  -1  -9 1327.03   28.42
   0  -1   9 1359.63   30.62
   0   1   9 1399.24   29.97
   0  -1  -9 1347.31   26.21
   0   1   9 1325.66   26.77
   0   1   9 1340.14   29.63
   0   1   9 1393.04   29.59
   0  -1   9 1406.07   28.09
   0  -1   9 1363.21   28.05
   0   1  -9 1344.21   28.10
   0  -1   9 1369.56   29.67
   0  -1 -10    2.61    1.19
   0  -1  10    8.37    1.67
   0  -1 -10    3.94    1.53
   0   1  10    5.18    1.45
   0  -1  10    6.18    1.52
   0  -1  10    7.26    1.89
   0   1 -10    5.83    2.46
   0  -1 -10    4.59    1.25
   0  -1  10    5.15    1.38
   0  -1  10   14.68    2.40
   0  -1 -10    3.17    1.43
   0   1  10    6.94    0.98
   0   1 -10    6.56    1.51
   0   1  10    6.13    1.26
   0   1  10    6.39    1.65
   0   1  10    8.77    2.25
   0   1  10    4.80    1.56
   0  -1  10    3.80    1.40
   0   1  10    6.59    2.04
   0  -1 -10    5.07    1.11
   0   1  10    5.43    1.23
   0  -1 -10    5.14    2.24
   0  -1  11  262.36    9.29
   0   1 -11  242.08    8.90
   0   1  11  239.89    7.79
   0   1  11  245.11    6.53
   0  -1 -11  234.18   10.14
   0   1 -11  233.41   11.11
   0   1  11  233.63    8.89
   0   1  11  244.34    8.27
   0  -1  11  237.98    8.75
   0   1  11  257.13   10.42
   0  -1 -11  232.39    9.07
   0  -1  11  254.78    8.69
   0   1  11  240.88    8.03
   0  -1 -11  238.12   10.95
   0   1  11  235.48   10.46
   0  -1 -11  232.60    8.27
   0  -1  11  233.69    9.71
   0  -1 -11  245.38    9.88
   0  -1  11  239.32   10.56
   0   1  11  249.30   10.26
   0  -1 -11  251.64    7.87
   0   1  11  252.61   10.05
   0  -1  11  232.56    8.74
   0   1  12   31.28    2.69
   0  -1  12   30.09    2.96
   0   1  12   26.32    2.52
   0  -1 -12   33.27    4.05
   0  -1 -12   23.92    2.55
   0   1  12   29.92    3.59
   0  -1 -12   25.97    3.04
   0   1  12   29.21    3.12
   0  -1  12   28.08    3.65
   0  -1  12   25.12    3.12
   0   1  12   22.89    3.37
   0  -1  12   23.66    2.87
   0   1  12   29.99    1.95
   0  -1 -12   28.84    4.17
   0   1 -12   28.51    2.98
   0   1  12   26.77    2.70
   0  -1  12   28.37    3.00
   0  -1 -12   26.09    3.65
   0   1  12   25.33    3.35
   0  -1 -12   30.23    2.62
   0  -1  12   28.45    2.91
   0  -1 -12   23.23    3.18
   0  -1  13  346.05   11.73
   0  -1 -13  331.35   12.00
   0   1  13  340.19    8.39
   0   1  13  356.29   12.00
   0  -1 -13  339.59   12.96
   0  -1 -13  331.04   13.37
   0   1  13  357.60   13.62
   0  -1  13  357.83   12.19
   0   1  13  350.82   10.46
   0   1  13  367.81   13.33
   0  -1  13  351.00   11.29
   0  -1 -13  346.00   13.73
   0  -1 -13  341.78   10.37
   0  -1 -13  334.19   10.96
   0  -1 -13  340.85   14.45
   0   1  13  328.93   10.43
   0  -1  13  331.45   12.66
   0  -1  13  352.84   11.49
   0   1 -13  330.40   11.59
   0   1  13  348.01   11.05
   0  -1  13  346.13   13.95
   0   1 -14  109.70    7.90
   0   1  14   99.80    5.38
   0  -1  14  107.58    6.93
   0  -1 -14  115.45    7.95
   0  -1 -14  104.67    5.41
   0  -1 -14  117.23    6.13
   0  -1 -14  108.52    8.22
   0   1  14  127.34    7.76
   0  -1  14  118.56    6.78
   0   1  14  108.30    5.53
   0   1  14  110.67    5.99
   0  -1 -14  105.61    7.53
   0  -1  14  115.79    6.20
   0   1  14  104.13    3.92
   0  -1  14  114.16    6.18
   0  -1  14  120.46    6.58
   0   1  14  106.54    6.34
   0  -1  15  539.85   18.08
   0  -1  15  574.00   17.59
   0  -1 -15  600.50   21.56
   0   1  15  586.52   15.61
   0  -1 -15  593.36   20.35
   0  -1 -15  565.40   19.62
   0  -1  15  563.28   16.33
   0   1  15  578.63   12.41
   0  -1 -15  586.81   15.61
   0  -1 -15  578.86   16.19
   0   1  15  571.82   16.16
   0   1 -15  607.56   20.87
   0   1  15  604.86   15.76
   0   1  15  607.95   17.52
   0  -1  15  577.15   16.54
   0  -1  15  573.08   16.92
   0   1  15  600.95   19.11
   0  -1 -16   30.77    4.50
   0  -1  16   28.76    3.50
   0   1  16   23.87    3.26
   0   1 -16   19.44    4.02
   0   1  16   21.04    2.74
   0  -1 -16   29.68    5.05
   0   1  16   21.93    2.69
   0  -1  16   21.85    3.21
   0   1  16   24.40    1.70
   0  -1 -16   26.37    3.11
   0   1  16   19.37    2.50
   0  -1 -16   26.67    2.88
   0   1  16   23.60    3.67
   0  -1  16   26.51    3.26
   0  -1  16   24.68    3.60
   0  -1 -16   27.36    4.35
   0  -1  16   30.01    3.30
   0  -1 -17   31.92    5.29
   0   1  17   22.36    2.73
   0  -1  17   21.63    2.93
   0   1  17   21.12    2.82
   0  -1  17   24.61    3.49
   0  -1 -17   21.79    3.00
   0  -1 -17   20.85    4.03
   0  -1  17   20.36    3.05
   0  -1 -17   21.72    4.15
   0   1  17   23.39    3.31
   0  -1  17   19.31    2.95
   0   1  17   18.41    2.73
   0  -1  17   26.29    3.79
   0   1  17   25.70    1.66
   0   1 -17   25.49    4.47
   0   1  17   29.26    4.35
   0  -1  18   11.06    2.14
   0  -1  18   13.47    2.66
   0  -1  18   10.04    2.75
   0   1  18   10.03    1.98
   0   1  18    8.10    2.50
   0  -1  18   11.38    2.72
   0   1 -18    9.52    3.05
   0   1  18   11.55    2.15
   0  -1 -18   11.46    2.85
   0  -1 -18   10.52    3.29
   0  -1 -18    5.87    1.76
   0   1  18    9.29    3.00
   0  -1  18   17.43    2.87
   0  -1 -18   14.44    3.74
   0   1  18    6.04    1.70
   0   1 -19    0.69    1.77
   0  -1  19   -0.61    1.33
   0  -1 -19   -1.41    2.59
   0  -1 -19    1.07    2.20
   0   1  19    2.91    1.84
   0   1  19    1.92    1.37
   0   1  19    1.60    2.17
   0  -1  19   -0.74    1.44
   0   1  19    1.64    1.18
   0  -1  19    1.72    1.42
   0  -1  19    3.00    1.42
   0   1  19    0.78    1.07
   0  -1  20   17.77    3.17
   0   1  20   20.50    3.39
   0  -1 -20   19.31    4.60
   0  -1 -20   17.76    4.61
   0   1  20   19.57    3.91
   0  -1  20   20.12    3.56
   0   1 -20   14.76    3.99
   0   1  20   19.37    2.88
   0  -1  20   15.00    3.07
   0  -1  21   30.46    4.13
   0  -1 -21   29.96    5.40
   0  -1 -21   20.08    5.46
   0   1 -21   31.37    5.67
   0  -1  21   19.18    3.18
   0   1  21   25.57    3.88
   0   1  21   26.65    4.59
   0   1  21   22.34    3.10
   0  -1  21   23.33    4.16
   0  -1 -22    8.02    3.78
   0  -1  22    7.56    2.62
   0  -1  22    1.13    1.34
   0   1 -22    4.99    3.49
   0   1  22    0.62    1.96
   0  -1  22    5.65    2.56
   0  -1 -22    1.36    2.85
   0   1  22    1.06    1.10
   0   1  22    2.06    1.52
   0  -1 -23   40.70    6.83
   0   1  23   30.18    4.35
   0   1  23   27.53    4.88
   0   1 -23   28.25    5.96
   0  -1  23   31.91    4.97
   0  -1  23   29.80    3.92
   0  -1  23   25.50    3.93
   0  -1 -24    1.90    2.63
   0   1  24    5.06    2.75
   0  -1  24    2.76    2.00
   0   1  24    2.81    1.72
   0   1 -24    2.34    2.42
   0  -1  24    3.44    2.02
   0   1  25    1.92    2.36
   0  -1 -25    2.28    3.04
   0  -1  25    4.80    2.55
   0   1 -25    3.69    2.86
   0   1 -26   37.55    7.13
   0  -1 -26   27.33    6.24
   0   1  26   22.82    4.81
   0  -1  26   36.88    5.56
   0   1 -27  134.86   13.45
   0  -1 -27  126.74   12.96
   0   1  27  126.41   11.08
   0   1 -28    2.19    2.83
   0  -1 -28    8.71    3.79
   0   1  28    8.09    3.78
   0  -2   0    0.91    0.67
   0   2   0    0.62    0.97
   0  -2   0    0.36    0.69
   0  -2   0    1.92    0.73
   0  -2  -1 1576.92   29.21
   0  -2  -1 1582.91   29.54
   0  -2  -1 1657.63   29.10
   0  -2   1 1569.24   28.33
   0  -2   1 1656.13   28.77
   0   2  -1 1648.78   28.02
   0  -2   1 1631.10   29.28
   0   2   1 1628.17   29.38
   0   2  -1 1628.18   30.53
   0  -2  -2    0.66    0.73
   0   2  -2    2.62    1.17
   0  -2  -2    2.69    1.11
   0  -2   2    3.45    0.88
   0   2  -2    1.96    0.80
   0  -2   2    1.41    0.53
   0  -2   2    3.08    1.24
   0  -2  -2    1.10    0.73
   0   2  -2    2.92    1.28
   0   2   2    1.44    0.77
   0  -2   2    3.42    1.89
   0   2  -3 1445.37   27.84
   0   2   3 1445.83   25.40
   0  -2  -3 1457.41   27.04
   0  -2  -3 1447.86   26.24
   0  -2   3 1437.38   27.26
   0   2   3 1356.31   25.31
   0  -2  -3 1430.80   26.30
   0  -2  -3 1343.95   27.05
   0  -2   3 1439.72   25.25
   0   2  -3 1418.32   28.53
   0  -2  -3 1391.23   27.22
   0  -2  -4    5.62    1.34
   0  -2  -4    4.50    1.24
   0  -2   4    4.90    1.36
   0   2   4    6.37    1.14
   0  -2  -4    2.56    0.88
   0  -2  -4    5.00    0.75
   0  -2  -4    5.49    1.63
   0   2   4    5.47    1.01
   0  -2   4    5.30    0.79
   0   2   4    5.93    0.87
   0  -2  -4    4.42    1.08
   0  -2  -4    4.12    0.70
   0   2  -4    3.22    1.75
   0   2  -4    3.41    0.69
   0  -2  -5  681.11   15.65
   0  -2  -5  670.05   15.98
   0   2   5  691.92   14.48
   0  -2  -5  698.98   14.36
   0  -2   5  705.05   12.81
   0  -2  -5  683.83   13.07
   0  -2  -5  669.08   14.52
   0   2   5  650.52   14.30
   0   2   5  659.61   15.45
   0  -2   5  704.92   15.76
   0   2  -5  681.09   12.94
   0  -2  -5  693.44   16.06
   0   2   5  699.76   13.07
   0  -2  -5  679.75   14.85
   0   2   5  673.71   14.83
   0  -2   6  160.76    6.33
   0   2   6  161.57    4.38
   0   2  -6  156.33    4.08
   0  -2  -6  154.73    6.61
   0  -2  -6  153.02    5.93
   0  -2   6  158.71    7.08
   0  -2  -6  159.51    5.46
   0  -2  -6  156.92    4.39
   0  -2  -6  149.94    6.43
   0   2   6  152.70    5.86
   0   2   6  162.39    6.23
   0   2   6  157.14    5.33
   0   2   6  161.54    5.34
   0  -2   6  167.18    3.94
   0  -2  -6  149.44    6.08
   0  -2   6  149.85    6.26
   0  -2   6  160.13    5.12
   0   2   7   60.24    3.80
   0  -2   7   61.58    3.87
   0  -2  -7   69.78    4.57
   0  -2  -7   64.14    2.66
   0   2   7   64.87    2.68
   0  -2  -7   60.33    3.29
   0   2   7   64.27    3.19
   0  -2   7   62.91    3.93
   0  -2   7   61.23    2.00
   0   2   7   64.94    3.85
   0   2   7   62.69    2.60
   0  -2   7   63.40    3.26
   0  -2  -7   68.36    4.11
   0   2   7   66.50    3.35
   0  -2   7   61.19    4.48
   0  -2  -7   60.80    4.15
   0  -2  -7   65.07    4.26
   0  -2   7   65.61    4.63
   0   2  -7   61.74    2.19
   0  -2  -7   54.54    3.83
   0  -2  -8   88.96    4.88
   0  -2   8   77.24    3.87
   0   2   8   81.74    3.71
   0   2   8   85.70    5.25
   0   2  -8   82.70    4.76
   0   2   8   84.37    4.74
   0  -2  -8   83.84    5.14
   0  -2  -8   79.06    3.26
   0  -2  -8   77.48    4.96
   0  -2   8   90.51    5.72
   0   2   8   86.31    5.33
   0  -2   8   86.67    4.98
   0  -2   8   86.30    5.52
   0   2   8   85.19    3.35
   0  -2   8   86.73    4.84
   0   2   8   89.83    4.88
   0   2   8   83.12    3.98
   0  -2  -8   83.82    4.98
   0  -2  -8   78.41    5.31
   0  -2  -8   80.71    4.07
   0  -2   9  615.15   17.95
   0  -2  -9  614.63   17.61
   0  -2   9  618.37   14.63
   0   2   9  606.53   13.20
   0   2   9  620.40   16.39
   0   2   9  621.01   14.34
   0  -2  -9  606.89   14.59
   0  -2   9  613.00   16.03
   0  -2  -9  595.93   16.44
   0  -2   9  625.06   17.68
   0  -2  -9  613.35   16.21
   0   2   9  596.12   13.66
   0   2   9  622.25   17.22
   0  -2   9  617.24   16.00
   0   2   9  622.43   16.03
   0  -2  -9  631.02   17.07
   0  -2  -9  570.15   16.49
   0  -2  -9  585.49   13.07
   0   2   9  610.55   16.97
   0   2  -9  625.00   16.19
   0  -2 -10   55.48    2.96
   0  -2 -10   53.83    4.84
   0   2  10   57.93    3.21
   0   2  10   51.09    4.16
   0  -2  10   49.44    4.61
   0  -2  10   65.20    5.11
   0   2  10   52.33    4.61
   0  -2 -10   53.82    3.61
   0   2 -10   57.37    4.21
   0  -2  10   58.38    4.24
   0  -2 -10   55.25    4.51
   0  -2 -10   53.95    4.48
   0   2  10   55.85    4.25
   0  -2 -10   64.10    4.48
   0   2  10   53.23    3.01
   0  -2  10   57.35    3.81
   0  -2  10   58.60    3.79
   0   2  10   59.19    3.53
   0   2  10   56.09    4.71
   0  -2  10   57.94    4.37
   0  -2  11  181.12    7.36
   0   2  11  196.52    9.18
   0   2  11  201.00    8.44
   0  -2 -11  185.19    6.24
   0   2  11  215.95    9.16
   0  -2  11  204.11    9.99
   0   2  11  179.30    6.28
   0   2  11  192.58    7.04
   0  -2 -11  190.78    9.06
   0  -2 -11  197.75    9.13
   0  -2  11  202.30    8.43
   0  -2  11  190.67    8.25
   0  -2 -11  188.34    9.64
   0  -2  11  185.98    9.20
   0  -2  11  198.42    7.70
   0   2  11  196.98    6.44
   0  -2 -11  178.35    8.22
   0   2  11  208.36    9.62
   0  -2 -11  188.58    7.31
   0  -2 -12  393.27   10.39
   0   2  12  381.84   10.27
   0  -2  12  395.59   11.99
   0  -2 -12  386.49   14.98
   0  -2  12  394.52   15.02
   0  -2 -12  376.40   11.66
   0  -2  12  386.88   12.77
   0   2  12  395.24   12.94
   0   2  12  392.25   14.11
   0   2  12  388.34   10.55
   0   2  12  399.53   11.32
   0  -2 -12  407.08   13.51
   0   2  12  383.38   10.45
   0  -2 -12  383.20   14.12
   0  -2  12  376.40   14.15
   0  -2  12  404.10   13.05
   0  -2  12  400.35   12.23
   0  -2 -12  390.31   14.03
   0   2  13  404.09   11.18
   0  -2 -13  432.31   14.45
   0  -2  13  421.00   12.81
   0  -2 -13  421.21   15.30
   0   2  13  442.47   14.11
   0  -2  13  434.80   14.07
   0  -2  13  412.42   15.32
   0   2 -13  394.12   15.66
   0  -2 -13  422.56   15.32
   0  -2 -13  415.23   11.28
   0   2  13  401.99   11.39
   0  -2 -13  433.52   12.69
   0   2  13  410.17   10.87
   0   2  13  423.23   12.11
   0  -2  13  430.97   13.26
   0  -2 -13  434.57   16.66
   0   2  13  438.56   15.38
   0  -2  13  436.21   13.87
   0  -2 -14   81.66    7.16
   0  -2  14   73.96    5.36
   0  -2 -14   88.29    6.82
   0  -2  14   80.01    5.71
   0   2  14   75.47    3.93
   0   2 -14   88.96    7.16
   0  -2 -14   79.43    6.50
   0   2  14   74.54    4.51
   0  -2  14   78.91    6.33
   0  -2  14   85.40    5.28
   0  -2 -14   75.22    4.83
   0  -2  14   74.27    5.24
   0   2  14   85.13    5.94
   0  -2 -14   79.33    5.85
   0   2  14   81.08    6.38
   0   2  14   81.52    4.43
   0   2  14   69.28    4.15
   0  -2 -14   84.94    4.42
   0  -2  15   30.19    3.48
   0   2  15   33.12    2.97
   0   2 -15   42.78    5.38
   0  -2 -15   28.99    3.18
   0   2  15   36.19    3.09
   0  -2  15   36.17    3.81
   0  -2  15   34.84    3.90
   0   2  15   45.48    4.43
   0  -2  15   34.19    4.24
   0  -2 -15   31.84    2.83
   0   2  15   31.75    3.03
   0  -2  15   34.52    3.55
   0  -2 -15   39.86    5.40
   0  -2 -15   36.51    4.14
   0  -2 -15   33.48    4.54
   0   2  15   38.07    4.61
   0  -2 -15   37.68    4.74
   0   2  15   33.04    2.52
   0  -2  16  220.93    9.30
   0   2 -16  208.97   12.15
   0  -2  16  210.29    9.68
   0   2  16  205.30    6.91
   0   2  16  214.98    8.14
   0  -2 -16  206.69    7.93
   0   2  16  220.89   10.20
   0   2  16  192.34    7.75
   0   2  16  223.85   11.39
   0  -2 -16  207.67   11.41
   0  -2  16  211.41    9.66
   0  -2 -16  228.89   12.06
   0  -2 -16  213.97    8.99
   0   2  16  201.88    8.27
   0  -2  16  202.52    9.83
   0  -2 -16  213.11   12.58
   0  -2  17    3.43    1.63
   0  -2  17   -0.07    1.25
   0  -2  17   -0.11    1.10
   0  -2 -17    1.11    1.12
   0   2 -17    1.64    2.73
   0   2  17    1.42    2.01
   0  -2 -17    1.02    0.77
   0  -2 -17    1.71    2.72
   0  -2  17    0.09    1.50
   0   2  17    2.29    1.20
   0   2  17    1.14    0.80
   0   2  17    5.25    2.22
   0   2  17    0.78    1.04
   0  -2 -17    0.60    1.83
   0  -2 -17   -1.03    2.27
   0   2  17    0.80    0.84
   0  -2 -18    9.60    2.89
   0  -2  18    9.42    2.38
   0   2  18   12.96    3.24
   0   2  18   11.64    1.52
   0   2  18   17.85    3.36
   0  -2  18   10.32    2.27
   0  -2  18   10.45    2.57
   0   2  18   10.43    2.01
   0   2 -18    8.09    3.03
   0  -2 -18    8.70    2.85
   0   2  18    8.74    1.85
   0  -2 -18   10.33    2.24
   0  -2 -18   12.79    3.58
   0  -2  18    7.87    1.96
   0   2  18   12.48    2.03
   0  -2  19    1.48    1.62
   0  -2  19    2.23    1.84
   0  -2 -19    2.95    1.50
   0   2  19    3.34    1.36
   0  -2  19    3.34    1.63
   0  -2 -19    4.60    2.23
   0   2  19    4.75    2.68
   0  -2 -19    3.10    2.40
   0   2  19    6.00    2.27
   0   2 -19    4.26    2.66
   0  -2 -19    1.55    2.79
   0  -2 -20    2.67    2.48
   0  -2  20    6.06    2.12
   0   2  20    8.34    2.50
   0   2 -20    6.09    3.36
   0   2  20    4.80    2.69
   0  -2  20    7.34    2.18
   0  -2 -20    4.52    3.09
   0  -2  20    3.05    1.92
   0  -2 -20    9.59    2.15
   0   2  20    5.27    1.62
   0  -2 -20    4.22    2.30
   0  -2  21   37.09    4.77
   0  -2  21   33.07    4.05
   0  -2  21   32.18    4.44
   0  -2 -21   29.09    6.10
   0   2  21   37.40    4.76
   0  -2 -21   22.93    4.75
   0   2  21   39.10    5.66
   0   2  21   33.37    3.47
   0   2 -21   51.69    7.22
   0  -2 -21   37.56    6.08
   0   2  22   86.47    8.44
   0  -2  22   88.79    7.40
   0   2  22   84.13    7.19
   0   2 -22   77.11    9.12
   0  -2  22   70.51    6.57
   0  -2 -22   81.64    9.58
   0  -2  22   91.96    6.68
   0  -2 -22   84.73    9.22
   0   2  23    7.04    3.13
   0  -2  23   11.66    3.12
   0  -2 -23    3.31    2.64
   0  -2  23    7.62    2.51
   0   2  23    5.11    2.36
   0  -2  23    8.34    2.32
   0  -2 -23    9.25    3.86
   0   2 -23   14.16    4.27
   0  -2 -24   23.46    5.60
   0  -2  24   23.07    4.05
   0  -2 -24   35.01    6.92
   0   2 -24   27.97    6.20
   0  -2  24   17.66    3.72
   0   2  24   20.29    3.74
   0   2  24   23.07    4.99
   0  -2  25  152.85   10.59
   0   2  25  154.53   12.19
   0  -2  25  134.37    9.57
   0  -2 -25  147.85   13.15
   0   2 -25  173.97   14.71
   0   2  26  137.58   11.71
   0   2 -26  162.13   14.35
   0  -2 -26  145.84   13.38
   0   2  27   16.71    4.34
   0  -2 -27   20.12    5.48
   0   2 -27   30.87    7.07
   0  -2 -28    1.10    2.87
   0   2  28    3.00    2.41
   0   2  29   68.63    8.86
   0  -3   0   -0.29    0.84
   0  -3   0    0.08    0.81
   0  -3   0    1.15    0.88
   0   3   0   -1.22    1.38
   0   3   1 1646.42   31.51
   0  -3  -1 1614.96   30.71
   0  -3   1 1670.02   31.03
   0  -3  -1 1673.72   30.73
   0  -3   1 1649.98   29.84
   0   3  -1 1636.48   28.74
   0   3  -1 1639.70   32.61
   0  -3  -1 1621.23   31.30
   0  -3   1 1672.66   30.42
   0  -3  -2   37.14    2.80
   0  -3   2   39.75    2.21
   0  -3   2   38.24    2.54
   0   3   2   42.65    2.86
   0   3  -2   40.36    3.06
   0  -3  -2   37.89    2.73
   0   3  -2   40.33    3.44
   0   3  -2   35.90    2.11
   0   3  -2   42.11    2.24
   0  -3  -2   42.19    2.71
   0  -3   2   41.80    2.49
   0  -3   3  162.24    6.19
   0  -3   3  139.93    4.40
   0   3  -3  155.80    6.96
   0  -3  -3  142.08    5.75
   0   3  -3  150.90    5.17
   0  -3  -3  153.01    5.51
   0  -3   3  155.03    4.93
   0  -3  -3  146.31    5.10
   0  -3  -3  145.12    5.96
   0  -3   3  145.73    5.34
   0   3   3  146.45    5.10
   0   3  -3  141.16    6.00
   0   3   3  153.62    4.02
   0  -3   4  222.67    6.88
   0   3   4  223.18    6.33
   0  -3  -4  210.63    7.54
   0  -3  -4  229.47    7.63
   0   3  -4  225.01    8.25
   0   3  -4  214.54    6.16
   0   3  -4  218.47    8.76
   0  -3  -4  229.09    7.89
   0   3  -4  216.21    7.07
   0  -3  -4  227.12    7.16
   0  -3   4  227.19    6.18
   0   3   4  210.23    5.77
   0  -3  -4  209.04    6.86
   0  -3  -4  211.86    6.20
   0  -3  -4  221.34    5.94
   0  -3   4  210.01    7.64
   0   3  -5  142.37    4.65
   0  -3   5  147.89    4.59
   0   3  -5  152.18    6.91
   0  -3   5  134.07    6.10
   0   3  -5  147.69    7.26
   0   3   5  144.19    5.54
   0  -3  -5  143.06    4.55
   0  -3  -5  137.61    5.55
   0   3   5  141.24    4.60
   0  -3  -5  145.84    5.07
   0  -3  -5  139.93    5.46
   0   3   5  143.88    4.93
   0  -3  -5  136.18    6.07
   0   3  -5  142.42    5.90
   0  -3  -5  139.17    6.08
   0  -3  -5  146.52    6.37
   0   3   6   61.67    4.41
   0   3  -6   53.53    3.94
   0  -3  -6   59.51    3.67
   0  -3   6   57.18    4.28
   0  -3  -6   57.39    4.25
   0  -3  -6   52.30    3.33
   0  -3  -6   55.38    3.48
   0   3   6   43.48    3.01
   0  -3  -6   53.99    3.91
   0   3   6   59.64    2.84
   0   3   6   46.48    3.14
   0  -3  -6   52.70    2.53
   0   3  -6   47.87    2.57
   0  -3   6   48.65    2.46
   0  -3  -6   47.96    3.99
   0  -3  -7  939.32   20.17
   0   3   7  927.31   17.76
   0   3  -7  886.19   17.89
   0  -3  -7  943.56   17.85
   0   3   7  903.70   19.82
   0   3   7  900.11   21.47
   0   3  -7  937.06   22.00
   0   3   7  945.66   20.21
   0  -3   7  916.99   23.48
   0  -3   7  938.08   17.61
   0  -3  -7  960.11   20.54
   0  -3   7  935.84   21.83
   0   3   7  906.18   21.65
   0  -3  -7  920.77   22.10
   0  -3  -7  900.49   21.52
   0  -3  -7  940.98   22.32
   0  -3   8   20.68    3.07
   0   3   8   17.83    2.25
   0   3   8   18.84    2.61
   0   3   8   22.41    2.95
   0   3   8   19.75    1.54
   0  -3  -8   20.73    1.58
   0   3   8   19.11    2.08
   0  -3  -8   18.77    2.23
   0  -3  -8   19.80    2.53
   0  -3   8   16.42    2.60
   0  -3   8   17.28    1.85
   0  -3  -8   18.98    2.54
   0   3  -8   17.69    2.88
   0  -3   8   19.77    1.36
   0  -3  -8   21.52    2.75
   0  -3   8   17.69    2.47
   0   3  -8   16.85    1.39
   0  -3  -8   21.67    3.09
   0   3   9 1489.43   30.06
   0   3   9 1507.44   33.22
   0   3   9 1592.94   32.81
   0  -3  -9 1559.19   32.13
   0  -3   9 1543.22   34.97
   0   3  -9 1516.44   27.26
   0   3   9 1462.20   30.06
   0  -3   9 1458.16   34.65
   0  -3  -9 1540.59   27.94
   0   3  -9 1523.13   33.69
   0   3   9 1517.15   27.52
   0  -3   9 1510.08   26.66
   0  -3   9 1516.12   29.50
   0  -3   9 1550.35   32.82
   0  -3  -9 1518.53   33.17
   0  -3  -9 1457.28   33.34
   0  -3  -9 1522.01   33.85
   0   3   9 1512.00   31.69
   0  -3  -9 1538.95   32.86
   0  -3  -9 1517.05   30.60
   0  -3   9 1501.54   32.67
   0  -3 -10  317.49   12.11
   0  -3 -10  345.39   11.56
   0  -3 -10  310.91    8.08
   0  -3 -10  314.22   11.83
   0   3  10  307.02   11.15
   0   3 -10  312.46   12.28
   0   3  10  319.06    9.67
   0   3  10  300.77   10.81
   0   3  10  313.12   11.85
   0   3  10  315.52    7.82
   0  -3  10  323.35   12.92
   0  -3 -10  315.85   11.54
   0  -3  10  329.12   13.03
   0   3  10  327.01    9.80
   0  -3 -10  323.27   10.18
   0   3  10  316.06   12.13
   0  -3  10  316.29    9.43
   0  -3  10  321.78   11.50
   0  -3 -10  354.80   12.90
   0  -3  10  286.73   11.04
   0  -3  11  283.03   12.29
   0   3  11  267.26   11.18
   0  -3 -11  254.58   10.58
   0  -3  11  267.34   10.63
   0  -3 -11  269.04   11.33
   0  -3  11  269.62   12.03
   0   3  11  266.04    7.11
   0  -3 -11  270.49    7.48
   0   3  11  274.69   10.58
   0   3 -11  263.55   11.50
   0  -3  11  258.54   10.42
   0   3  11  254.81    8.72
   0   3  11  263.52   11.24
   0  -3  11  268.99    8.87
   0   3  11  267.89    8.73
   0  -3 -11  250.37   10.86
   0  -3 -11  259.46   11.70
   0  -3 -11  276.28    9.45
   0  -3 -12   71.82    6.35
   0  -3  12   79.96    5.74
   0  -3  12   70.25    5.34
   0   3 -12   78.98    6.49
   0  -3 -12   69.88    5.47
   0  -3 -12   77.49    4.86
   0   3  12   74.26    4.31
   0  -3  12   79.53    4.71
   0  -3 -12   73.09    3.61
   0  -3 -12   83.57    6.27
   0   3  12   79.27    5.69
   0   3  12   74.85    4.51
   0   3  12   80.30    3.54
   0   3  12   77.82    6.33
   0  -3  12   71.88    6.14
   0   3  13  651.17   18.83
   0  -3 -13  631.41   14.49
   0  -3 -13  635.95   21.08
   0   3  13  608.90   14.03
   0  -3  13  643.21   18.93
   0   3 -13  640.88   20.84
   0  -3  13  652.23   19.02
   0  -3 -13  628.33   19.94
   0  -3  13  650.93   16.97
   0   3  13  647.64   14.02
   0  -3  13  654.55   17.28
   0   3  13  632.76   16.27
   0  -3 -13  649.10   19.38
   0   3  13  635.84   15.89
   0  -3 -13  630.09   19.50
   0   3  13  663.64   20.50
   0  -3 -13  665.47   17.33
   0  -3  13  639.12   20.93
   0   3 -14  100.16    7.78
   0  -3  14   97.15    5.84
   0  -3 -14  110.09    7.55
   0   3  14  109.67    7.08
   0   3  14   91.44    7.17
   0  -3 -14   99.31    4.51
   0   3  14   98.07    5.37
   0   3  14   99.50    4.29
   0  -3  14  101.44    5.85
   0   3  14  102.11    4.27
   0  -3  14  102.44    6.74
   0   3  14  101.63    5.15
   0  -3 -14  100.68    5.84
   0  -3  14  112.47    7.05
   0  -3 -14   89.65    7.62
   0  -3 -14   89.66    7.13
   0  -3 -15  154.59    6.08
   0   3 -15  172.49   10.65
   0   3  15  167.18    6.81
   0  -3 -15  164.02   10.62
   0  -3  15  154.27    7.74
   0  -3  15  167.61    8.90
   0   3  15  162.84    8.91
   0   3  15  161.13    9.79
   0  -3  15  165.02    9.03
   0   3  15  161.27    5.74
   0  -3 -15  158.54    9.67
   0   3  15  150.40    5.62
   0  -3  15  151.43    7.67
   0  -3 -15  185.82   10.33
   0  -3 -15  164.82    7.75
   0   3  15  170.20    7.39
   0   3  16    9.88    1.87
   0  -3  16   10.97    2.68
   0  -3 -16    8.65    1.55
   0  -3 -16    7.07    2.65
   0   3  16    9.19    1.42
   0  -3 -16    8.15    1.84
   0   3  16   11.87    1.87
   0  -3  16    8.90    2.43
   0   3 -16    8.55    3.15
   0  -3  16    7.79    2.37
   0   3  16   15.00    3.44
   0  -3 -16    9.09    2.73
   0   3  16   11.18    2.84
   0  -3  16    4.35    1.69
   0   3  16    8.83    1.41
   0  -3 -16   13.09    3.62
   0  -3 -17   90.76    4.83
   0  -3  17   97.51    7.21
   0   3 -17   93.80    8.47
   0  -3  17  107.25    6.79
   0  -3 -17  117.65    8.76
   0   3  17  119.06    8.81
   0   3  17   95.62    4.40
   0  -3 -17  108.68    9.27
   0   3  17   90.73    5.42
   0  -3 -17   88.69    5.83
   0  -3  17   97.16    6.23
   0   3  17   96.30    4.42
   0   3  17  102.42    7.29
   0  -3 -17   98.57    8.26
   0   3  17   93.80    5.10
   0  -3  17  100.29    7.03
   0  -3 -18  143.01    7.81
   0  -3  18  149.13    8.44
   0   3  18  155.93    7.34
   0  -3 -18  169.00   11.97
   0  -3  18  159.16    9.42
   0   3  18  162.80    9.50
   0   3  18  156.22    5.81
   0   3  18  162.04   10.65
   0  -3  18  167.34    8.47
   0   3 -18  172.14   11.70
   0   3  18  163.11    5.96
   0   3  18  152.37    6.61
   0  -3 -18  157.19   10.62
   0  -3 -18  176.03   11.22
   0   3  19   77.54    6.77
   0  -3  19   88.06    6.09
   0   3  19   84.57    4.04
   0  -3  19   81.39    6.99
   0  -3 -19   81.16    7.89
   0  -3 -19   84.03    8.14
   0  -3 -19   81.11    8.62
   0   3  19   88.23    8.19
   0   3 -19   77.62    8.19
   0  -3 -19   80.46    5.76
   0  -3  19   83.17    6.35
   0  -3 -20   14.26    4.04
   0   3 -20    9.57    3.47
   0  -3 -20    8.98    4.14
   0  -3  20   10.23    2.31
   0  -3  20    8.64    2.36
   0   3  20   12.97    3.64
   0  -3  20    9.51    2.79
   0  -3 -20    5.85    2.52
   0  -3 -20   10.50    2.16
   0   3  20   14.00    3.25
   0   3  21   -0.73    1.75
   0   3 -21   -0.03    2.24
   0  -3  21    3.20    2.37
   0  -3  21    1.18    1.59
   0  -3 -21   -2.95    2.76
   0  -3 -21   -0.23    1.08
   0  -3  21    2.49    1.89
   0  -3 -21    4.43    2.87
   0  -3 -21   -1.36    2.44
   0   3  21    2.06    2.61
   0  -3 -22  120.28   11.57
   0  -3 -22  117.42   10.27
   0   3  22  117.49    8.81
   0  -3  22  118.63    8.84
   0  -3  22  104.27    7.80
   0   3 -22  115.89   11.22
   0   3  22  106.63    9.65
   0  -3  22  123.65    7.61
   0  -3 -22  100.43    9.82
   0  -3 -23   10.92    3.79
   0  -3  23    5.60    2.39
   0   3  23   18.25    4.49
   0   3  23   11.45    3.01
   0  -3 -23   17.02    4.44
   0   3 -23    9.60    3.76
   0  -3 -23   17.62    5.20
   0  -3  23   14.49    3.13
   0  -3 -24   12.16    4.60
   0  -3  24   13.64    3.38
   0   3  24   11.44    3.17
   0   3  24   11.58    3.66
   0  -3 -24   13.17    4.32
   0   3 -24   21.39    5.37
   0  -3  24   17.12    3.47
   0   3  25   18.37    4.47
   0  -3 -25   17.55    4.81
   0   3  25   22.22    4.17
   0  -3 -25   18.84    5.73
   0  -3  25   21.11    4.26
   0   3 -25   17.28    5.02
   0   3  26   41.25    6.76
   0   3 -26   48.26    8.30
   0  -3 -26   52.58    8.11
   0  -3 -26   53.26    8.82
   0  -3 -27   32.15    6.67
   0   3  27   44.52    7.10
   0   3 -27   34.77    7.29
   0  -3 -28   16.77    5.48
   0   3  28    6.57    3.25
   0   3  29   39.22    7.10
   0   4   0  731.89   13.37
   0   4   0  722.26   16.34
   0  -4   0  755.49   16.66
   0  -4   0  721.72   17.08
   0  -4   0  734.14   16.19
   0   4   0  713.30   18.04
   0   4  -1   31.37    1.78
   0  -4  -1   32.58    2.96
   0   4  -1   37.38    2.58
   0  -4   1   31.64    2.35
   0  -4   1   31.92    2.78
   0  -4   1   33.83    2.65
   0  -4  -1   34.96    2.83
   0   4  -1   31.37    3.36
   0   4   1   33.32    3.05
   0  -4  -1   32.06    2.83
   0  -4  -1   32.85    2.68
   0  -4   2  481.46   12.00
   0   4  -2  497.85   10.88
   0  -4  -2  486.20   12.55
   0   4  -2  462.49   11.27
   0  -4  -2  484.95   13.12
   0  -4   2  501.65   12.71
   0   4   2  487.40   13.00
   0   4  -2  505.38   14.62
   0  -4  -2  480.45   12.85
   0  -4  -2  448.49   12.43
   0  -4   2  463.23   11.13
   0  -4  -3 1323.58   26.81
   0   4  -3 1338.21   25.64
   0  -4   3 1297.16   25.04
   0  -4   3 1286.66   26.76
   0   4  -3 1343.71   28.25
   0  -4  -3 1271.99   27.31
   0   4  -3 1386.55   30.19
   0   4   3 1314.89   26.85
   0   4  -3 1317.49   26.09
   0  -4  -3 1275.73   26.73
   0  -4  -3 1388.95   28.20
   0  -4   3 1355.40   28.02
   0   4   3 1324.42   22.95
   0  -4   3 1310.92   25.90
   0  -4   4  640.72   16.76
   0  -4  -4  646.45   15.14
   0   4  -4  671.59   17.29
   0  -4  -4  649.84   15.68
   0   4  -4  640.34   15.16
   0  -4   4  637.70   15.42
   0  -4  -4  658.19   16.61
   0   4   4  655.02   15.10
   0   4  -4  639.80   14.68
   0   4   4  629.12   12.76
   0  -4   4  656.67   14.59
   0  -4   4  657.80   13.86
   0   4  -4  652.36   18.50
   0  -4  -4  648.23   16.70
   0   4  -5   73.36    5.08
   0   4  -5   78.82    5.87
   0  -4   5   80.81    3.46
   0  -4  -5   79.86    4.93
   0   4   5   75.11    3.25
   0  -4   5   82.27    4.36
   0  -4  -5   92.47    5.28
   0   4   5   78.39    3.92
   0  -4   5   76.50    5.21
   0  -4  -5   69.96    3.65
   0  -4   5   82.80    3.85
   0  -4  -5   75.44    3.40
   0  -4  -5   71.15    4.47
   0  -4   5   84.21    5.20
   0  -4  -5   79.28    4.85
   0   4  -5   78.39    3.82
   0   4  -5   76.81    4.35
   0   4   5   78.33    4.41
   0  -4  -5   80.91    4.54
   0  -4  -6  371.40   11.80
   0   4   6  353.76    9.17
   0   4  -6  343.41   12.30
   0  -4   6  325.80   11.34
   0  -4  -6  345.93   10.59
   0   4  -6  327.51    9.04
   0  -4   6  325.16   12.03
   0   4   6  314.28   11.06
   0   4   6  349.46    9.08
   0  -4   6  353.13   10.23
   0  -4  -6  336.61    8.91
   0   4  -6  340.99   10.83
   0  -4  -6  326.21   11.40
   0  -4   6  323.88    8.80
   0  -4  -6  354.33    9.32
   0   4   6  330.55   10.37
   0  -4  -6  349.58   11.47
   0  -4  -6  350.61   10.48
   0  -4   7   57.02    4.84
   0  -4  -7   56.02    4.56
   0  -4  -7   52.96    3.88
   0  -4  -7   57.51    4.62
   0   4   7   53.31    3.33
   0   4   7   55.87    4.43
   0   4  -7   54.01    3.06
   0  -4  -7   63.56    4.62
   0   4   7   54.75    2.94
   0  -4  -7   54.47    3.42
   0   4   7   59.19    3.92
   0  -4   7   53.62    2.92
   0  -4  -7   53.58    2.84
   0  -4  -7   51.07    2.72
   0   4  -7   57.40    4.35
   0  -4   7   43.59    4.09
   0  -4  -8   66.38    5.09
   0  -4   8   67.77    5.63
   0  -4  -8   78.48    5.32
   0   4   8   66.60    4.28
   0   4   8   74.20    5.21
   0   4   8   74.37    3.36
   0  -4  -8   75.00    4.39
   0  -4   8   70.51    5.26
   0  -4  -8   71.19    3.23
   0   4  -8   71.58    3.53
   0  -4  -8   77.25    5.53
   0  -4   8   56.30    5.27
   0   4  -8   62.96    4.86
   0  -4  -8   69.66    4.54
   0   4   8   72.20    4.17
   0  -4   8   71.35    3.32
   0   4   9   98.83    5.28
   0  -4  -9   88.34    3.68
   0  -4   9   88.83    3.66
   0  -4  -9   92.58    6.30
   0  -4   9   92.66    6.90
   0   4  -9   98.58    4.04
   0  -4  -9   88.52    6.18
   0  -4   9   84.53    5.89
   0  -4  -9   89.98    5.19
   0   4   9   89.25    3.62
   0   4  -9   92.84    6.21
   0   4   9   99.79    6.23
   0  -4  -9   87.44    5.06
   0  -4   9   94.78    6.89
   0  -4  -9   93.02    6.05
   0   4   9   92.98    5.18
   0   4  10  232.05    6.24
   0   4  10  228.71    9.91
   0  -4 -10  222.15    9.10
   0  -4 -10  218.84    8.62
   0  -4  10  224.69    9.97
   0  -4  10  210.34   11.00
   0  -4  10  224.90   11.28
   0  -4  10  226.88    7.46
   0  -4 -10  236.78   10.22
   0  -4  10  227.43   10.09
   0  -4 -10  222.96   10.44
   0   4 -10  228.56    6.62
   0  -4 -10  217.84    6.43
   0   4  10  226.98   10.09
   0   4  10  211.91    8.27
   0  -4 -10  222.00   10.05
   0   4 -10  225.34   10.33
   0   4  11  220.75    5.97
   0  -4  11  230.03    7.86
   0   4  11  220.89    8.49
   0  -4 -11  210.86    9.98
   0  -4 -11  242.08   11.14
   0  -4  11  213.15    9.98
   0   4 -11  241.51   11.09
   0  -4 -11  221.60   10.32
   0   4 -11  223.89    6.37
   0   4  11  224.47   10.74
   0  -4 -11  213.88    6.45
   0  -4  11  203.87   11.03
   0  -4  11  228.50   10.24
   0  -4 -11  220.46    8.90
   0   4  11  221.24   10.06
   0  -4 -12  641.41   14.22
   0   4  12  627.32   16.95
   0  -4  12  617.72   19.39
   0   4  12  666.19   13.30
   0  -4  12  658.64   19.67
   0  -4 -12  675.14   17.79
   0   4 -12  674.70   21.02
   0  -4 -12  669.59   21.23
   0  -4  12  680.86   16.41
   0   4  12  647.50   19.46
   0  -4 -12  663.08   20.33
   0   4  12  661.35   20.86
   0   4  13   10.83    2.00
   0  -4 -13   11.75    1.44
   0  -4 -13    6.40    2.52
   0  -4  13    6.23    2.04
   0   4  13    5.82    2.41
   0   4 -13   10.46    2.89
   0   4  13    8.54    2.47
   0  -4 -13    9.49    2.06
   0   4  13   10.60    1.09
   0  -4  13   11.93    2.51
   0  -4 -13   10.29    2.77
   0  -4  13    7.93    1.61
   0  -4 -13   12.11    2.89
   0  -4  14  379.77   14.62
   0   4 -14  405.29   16.61
   0   4  14  383.90   14.68
   0  -4  14  370.99   11.99
   0  -4 -14  400.47   13.13
   0  -4 -14  399.16   14.92
   0  -4 -14  369.98   15.16
   0  -4 -14  391.16    9.94
   0   4  14  390.88    8.44
   0   4  14  371.20    8.30
   0   4  14  383.21   15.86
   0  -4  14  415.21   15.21
   0   4  14  388.67   12.34
   0  -4 -14  394.07   16.63
   0  -4  15   51.27    5.15
   0  -4  15   48.86    4.32
   0  -4 -15   41.48    5.76
   0   4  15   47.10    5.66
   0   4  15   41.24    4.83
   0  -4 -15   41.02    2.70
   0   4  15   46.48    3.84
   0  -4 -15   49.00    5.52
   0  -4  15   42.58    3.78
   0  -4 -15   42.65    4.04
   0   4 -15   33.72    5.04
   0  -4 -15   49.47    5.19
   0  -4  15   34.46    4.46
   0   4  16    3.92    2.78
   0  -4 -16    8.71    2.23
   0  -4  16    3.95    1.56
   0   4  16    6.97    2.53
   0  -4 -16    5.30    2.36
   0   4  16    2.86    1.17
   0  -4  16    6.02    2.51
   0   4 -16    0.96    2.09
   0  -4 -16    7.08    2.73
   0  -4 -16    3.52    0.92
   0  -4  16    5.33    1.84
   0  -4 -16    6.71    3.02
   0  -4 -17   34.54    5.08
   0  -4  17   33.62    3.78
   0  -4 -17   44.11    6.23
   0  -4  17   36.75    3.91
   0  -4  17   35.71    4.66
   0  -4 -17   31.11    2.44
   0   4 -17   47.37    6.30
   0  -4 -17   35.22    3.86
   0  -4 -17   34.64    4.82
   0   4  17   34.80    3.40
   0   4  17   30.59    4.21
   0   4  17   42.41    5.54
   0  -4 -18    3.13    2.23
   0  -4 -18    3.32    2.46
   0  -4 -18    2.99    2.27
   0  -4  18    2.40    2.26
   0   4  18    4.93    2.40
   0  -4  18    6.26    1.99
   0   4  18    0.52    1.90
   0  -4 -18    3.52    1.71
   0  -4  18    3.17    1.54
   0   4 -18    2.46    2.55
   0  -4 -19    9.67    3.64
   0   4  19    9.72    3.19
   0  -4  19   12.30    2.65
   0  -4 -19    9.64    3.27
   0  -4  19    8.48    2.37
   0   4  19   10.57    2.99
   0   4 -19   14.36    4.30
   0  -4  19    2.68    1.85
   0  -4 -19   12.59    4.35
   0  -4 -19   10.25    2.28
   0  -4  20   13.54    2.78
   0   4  20   17.30    4.17
   0  -4 -20   16.06    4.09
   0   4 -20   18.32    4.39
   0  -4 -20   23.57    4.70
   0   4  20   21.76    3.96
   0  -4  20   17.80    3.02
   0  -4 -20   17.57    4.95
   0  -4  20   11.95    3.18
   0  -4 -20   16.02    2.85
   0   4 -21   86.33    9.40
   0  -4 -21   71.73    7.92
   0  -4  21   67.76    5.93
   0  -4 -21   65.40    7.65
   0   4  21   79.82    8.44
   0   4  21   71.35    7.11
   0  -4  21   74.24    7.14
   0  -4 -21   69.81    8.69
   0  -4  21   68.48    5.54
   0  -4 -22   14.81    3.86
   0   4  22   19.35    3.94
   0  -4 -22   27.62    6.18
   0   4 -22   20.10    5.11
   0  -4  22   20.43    4.04
   0  -4  22   26.91    3.88
   0   4  22   12.63    3.96
   0  -4 -22   17.58    4.17
   0   4 -23   22.91    5.41
   0   4  23   24.53    4.43
   0  -4 -23   10.78    4.31
   0  -4 -23   21.29    4.57
   0  -4 -23   15.81    4.68
   0  -4  23   23.76    3.75
   0   4  23   21.28    4.82
   0  -4  23   28.25    4.82
   0   4  24    4.11    2.90
   0   4 -24    3.68    3.23
   0  -4 -24    1.03    2.22
   0   4  24   -0.03    1.73
   0  -4  24   -0.70    2.04
   0  -4 -24    5.07    3.67
   0  -4 -24    4.14    3.03
   0  -4  25   15.88    3.95
   0   4 -25    9.53    4.04
   0  -4 -25   18.56    4.87
   0  -4 -25   20.36    5.76
   0   4  25   17.24    4.59
   0  -4 -25   10.94    3.79
   0   4  25   22.05    4.25
   0  -4 -26   -1.34    2.75
   0  -4  26   -1.84    2.49
   0   4 -26    2.57    3.97
   0  -4 -26    1.07    2.52
   0   4  26    1.36    2.25
   0  -4 -27    0.28    2.53
   0  -4 -27   -0.93    3.79
   0   4  27   -0.56    2.13
   0   4 -27    3.62    3.67
   0   4  28    4.61    3.28
   0  -4 -28   -4.23    3.61
   0  -5   0    0.50    0.91
   0  -5   0    0.99    1.49
   0   5   0    0.67    0.51
   0   5   0    0.24    1.67
   0   5   0    1.78    1.63
   0  -5   0   -1.31    1.31
   0  -5   0    2.08    1.42
   0   5  -1    7.13    1.55
   0  -5  -1    7.32    1.50
   0  -5   1    4.45    1.37
   0  -5  -1    6.74    1.71
   0   5   1    7.83    2.11
   0  -5  -1    5.93    1.62
   0   5  -1    7.85    1.01
   0   5  -1    7.65    2.38
   0  -5   1    6.92    1.33
   0   5   1    6.92    1.69
   0  -5   1    6.45    1.50
   0  -5  -1    8.91    1.97
   0   5  -2    2.40    0.96
   0   5   2    5.63    2.02
   0  -5   2    2.28    0.96
   0   5   2    4.63    1.56
   0   5  -2    4.48    2.37
   0  -5  -2    3.06    1.40
   0  -5  -2    6.42    1.53
   0  -5   2    3.35    1.26
   0  -5   2    4.81    1.54
   0  -5  -2    3.66    1.46
   0  -5  -2    6.77    1.74
   0   5  -2    5.23    1.10
   0   5  -3 1869.77   34.59
   0  -5  -3 1881.22   37.23
   0  -5  -3 1833.35   36.68
   0  -5   3 1774.88   36.54
   0   5  -3 1864.77   40.41
   0  -5   3 1842.83   34.39
   0   5  -3 1809.07   37.92
   0   5  -3 1792.49   35.66
   0   5   3 1860.38   37.09
   0  -5   3 1877.22   35.78
   0  -5  -3 1820.38   36.85
   0  -5   3 1859.19   37.83
   0   5  -3 1835.05   34.37
   0  -5  -3 1720.92   37.47
   0   5   4 1226.04   26.01
   0  -5  -4 1232.49   27.14
   0   5  -4 1177.13   27.57
   0  -5   4 1198.71   26.08
   0   5  -4 1222.35   30.00
   0   5  -4 1175.82   25.00
   0  -5   4 1170.09   27.32
   0  -5   4 1177.12   24.87
   0  -5  -4 1214.18   26.24
   0  -5  -4 1206.80   25.85
   0   5   4 1218.47   21.32
   0   5  -4 1177.26   24.79
   0  -5  -4 1196.96   27.39
   0  -5   4 1177.08   23.66
   0  -5   5  425.39   12.37
   0  -5  -5  416.16   12.79
   0   5   5  395.53   11.56
   0   5  -5  395.47   13.73
   0   5  -5  399.59   11.81
   0  -5  -5  391.18   13.00
   0  -5   5  411.67   10.38
   0  -5   5  398.97   11.19
   0  -5   5  415.14   13.56
   0  -5  -5  395.89   11.62
   0   5  -5  402.91   11.31
   0  -5  -5  403.18   13.29
   0   5   5  425.19    9.27
   0   5   5  403.31   12.43
   0   5  -5  415.54   15.34
   0  -5  -5  424.91   12.52
   0  -5  -6    1.57    1.12
   0  -5   6    1.67    1.76
   0  -5  -6    0.82    1.31
   0   5  -6    1.71    1.23
   0  -5   6    1.96    1.00
   0  -5   6    0.86    0.59
   0  -5  -6    2.68    1.86
   0  -5  -6    1.70    1.09
   0   5   6    3.12    0.88
   0  -5   6    0.78    0.93
   0   5   6   -0.16    1.04
   0   5   6    0.49    1.02
   0  -5  -6    4.99    2.29
   0   5  -6    1.18    1.71
   0  -5  -6    1.52    1.03
   0   5  -6    0.80    0.74
   0  -5  -7    4.43    1.22
   0   5  -7    2.73    1.04
   0  -5  -7    6.27    1.74
   0  -5   7    3.96    0.97
   0  -5  -7    3.36    1.91
   0   5   7    2.25    1.17
   0  -5  -7    5.91    1.89
   0  -5   7    2.82    1.99
   0   5  -7    4.95    2.31
   0  -5  -7    4.46    1.63
   0   5   7    3.23    1.85
   0  -5   7    5.15    1.42
   0   5  -7    5.56    1.78
   0   5   7    5.20    1.34
   0  -5   7    5.38    1.99
   0  -5  -7    2.50    0.99
   0   5   7    4.67    1.05
   0  -5  -7    5.67    1.72
   0  -5   7    3.59    1.06
   0   5  -8  677.24   16.23
   0  -5  -8  706.97   19.96
   0   5   8  718.46   19.94
   0  -5  -8  704.93   15.59
   0  -5   8  683.38   21.93
   0  -5  -8  680.29   15.28
   0   5   8  694.28   15.84
   0  -5  -8  685.98   16.70
   0  -5   8  701.21   21.26
   0  -5   8  707.69   15.68
   0  -5  -8  722.04   20.01
   0  -5  -8  694.10   18.35
   0  -5   8  690.46   20.03
   0   5   8  700.11   18.29
   0  -5   8  688.97   15.88
   0  -5  -8  689.91   20.03
   0  -5   8  714.96   17.85
   0   5  -8  731.40   19.51
   0  -5   9   65.19    5.49
   0  -5  -9   69.18    3.47
   0   5   9   72.69    4.91
   0  -5  -9   65.27    4.33
   0  -5  -9   76.57    5.86
   0  -5   9   87.52    6.81
   0   5  -9   71.77    5.59
   0   5  -9   70.71    3.92
   0  -5  -9   68.38    5.63
   0  -5  -9   63.79    4.75
   0  -5   9   76.18    3.83
   0   5   9   70.06    5.58
   0   5   9   72.31    3.72
   0  -5   9   72.88    4.63
   0  -5 -10  258.36   11.61
   0   5 -10  264.92    8.18
   0   5  10  282.80   11.59
   0  -5 -10  249.01    7.38
   0   5  10  244.16    7.20
   0   5 -10  280.71   11.83
   0   5  10  270.67   12.05
   0  -5  10  259.42   11.50
   0  -5 -10  261.32   10.18
   0  -5 -10  260.24    9.82
   0   5  10  273.06   10.19
   0   5 -11  371.89   14.58
   0   5  11  365.43    8.94
   0  -5  11  388.05   14.70
   0   5  11  391.62   14.39
   0   5  11  364.08   12.36
   0   5 -11  369.28   10.07
   0  -5  11  375.09   10.62
   0   5  11  389.77   15.06
   0  -5 -11  380.18   12.87
   0  -5 -11  360.05    9.41
   0  -5 -11  380.67   14.91
   0  -5  11  384.46   14.52
   0  -5 -12  447.70   10.79
   0  -5  12  457.68   12.32
   0   5  12  444.20    9.60
   0  -5  12  450.73   16.26
   0   5 -12  424.53   11.01
   0  -5 -12  455.52   17.10
   0   5  12  460.37   17.13
   0   5  12  441.49   14.04
   0  -5  12  412.95   15.85
   0  -5 -12  447.02   14.52
   0   5 -12  456.04   16.88
   0  -5 -12  435.62   16.25
   0   5  12  460.41   16.18
   0   5 -13   14.27    3.24
   0  -5 -13   15.58    3.67
   0   5  13   17.30    2.52
   0  -5 -13   19.29    3.03
   0  -5 -13   17.47    3.40
   0   5  13   20.20    3.85
   0  -5 -13   12.77    1.59
   0   5  13   22.13    3.68
   0  -5 -13   19.05    2.97
   0  -5  13   17.94    3.20
   0  -5  13   19.45    2.33
   0   5 -13   13.92    1.57
   0  -5 -14   55.36    5.72
   0   5  14   49.99    4.34
   0  -5 -14   54.23    4.74
   0   5  14   52.93    6.03
   0  -5 -14   51.53    5.93
   0   5  14   56.21    5.65
   0  -5 -14   55.26    2.95
   0  -5  14   53.47    5.55
   0  -5  14   54.75    3.99
   0  -5 -14   49.36    4.91
   0   5 -14   41.47    5.31
   0   5 -15   42.45    5.57
   0  -5  15   39.23    3.53
   0  -5 -15   33.18    4.24
   0  -5 -15   39.69    2.49
   0  -5 -15   37.74    5.33
   0  -5  15   37.81    4.73
   0   5  15   37.64    3.77
   0  -5 -15   36.67    3.90
   0   5  15   36.64    4.78
   0   5  15   42.19    5.50
   0  -5 -15   34.05    4.84
   0   5 -16    2.79    2.28
   0  -5  16    9.40    2.88
   0  -5 -16    7.17    2.63
   0  -5 -16    7.51    2.09
   0  -5  16    6.35    1.62
   0   5  16    8.89    2.69
   0  -5 -16    8.91    3.59
   0  -5 -16    5.84    2.48
   0  -5  16    4.76    1.75
   0   5  16    1.44    1.90
   0  -5 -16    4.47    0.85
   0  -5 -17  110.15    7.04
   0  -5 -17   97.26    9.04
   0   5  17  106.33    8.16
   0  -5 -17   96.36    8.37
   0  -5  17  105.53    6.14
   0  -5 -17   94.17    7.73
   0   5  17  108.90    9.00
   0  -5 -17   90.08    3.84
   0  -5  17  104.39    6.71
   0  -5  17  101.63    8.00
   0   5 -17  104.57    9.21
   0  -5  18    7.28    1.91
   0  -5 -18    5.87    3.05
   0  -5 -18    3.04    2.24
   0  -5 -18    3.56    1.61
   0   5  18    8.76    2.96
   0   5  18   15.23    3.97
   0  -5  18    5.88    2.19
   0  -5  18    7.38    2.86
   0  -5 -18    9.57    3.24
   0   5 -18    7.85    3.32
   0   5  19    9.59    3.36
   0  -5  19   12.19    2.44
   0  -5 -19   15.15    3.77
   0  -5 -19   10.46    2.93
   0  -5 -19    9.07    3.55
   0  -5  19    9.78    2.43
   0   5  19   15.51    3.43
   0  -5 -19    9.12    2.38
   0  -5  19   11.84    3.33
   0   5 -19   11.52    3.56
   0  -5 -20   64.95    5.56
   0  -5  20   78.03    5.78
   0  -5 -20   70.24    7.57
   0   5 -20   65.49    8.30
   0   5  20   91.82    8.08
   0  -5  20   72.06    5.74
   0  -5 -20   78.27    8.20
   0  -5  20   80.72    7.79
   0  -5 -20   86.75    9.37
   0   5  20   88.52    8.96
   0  -5 -21   41.02    6.24
   0  -5 -21   39.89    6.03
   0  -5  21   31.34    5.05
   0   5  21   38.58    6.25
   0   5 -21   49.50    7.34
   0  -5 -21   29.18    6.21
   0   5  21   35.72    5.33
   0  -5  21   33.35    3.99
   0  -5  21   39.20    4.35
   0  -5 -22   33.04    5.75
   0  -5 -22   34.86    5.85
   0   5  22   33.44    6.06
   0   5 -22   30.65    6.14
   0  -5  22   34.82    5.44
   0  -5 -22   30.46    6.46
   0   5  22   38.22    5.45
   0  -5 -23  186.97   15.06
   0   5  23  169.47   11.64
   0  -5  23  187.79   12.45
   0   5 -23  177.55   14.53
   0   5  23  169.50   13.34
   0  -5 -23  192.51   13.81
   0  -5 -23  175.37   13.17
   0   5 -24   27.92    6.11
   0  -5 -24   38.95    7.29
   0  -5  24   36.33    5.69
   0   5  24   45.07    7.02
   0   5  24   34.37    5.40
   0  -5 -24   39.84    6.51
   0  -5 -24   28.27    5.58
   0  -5 -25   -1.24    1.87
   0   5 -25    1.02    2.46
   0   5  25    1.63    2.83
   0   5  25   -1.31    2.19
   0  -5 -25    3.30    3.07
   0  -5  25   -1.48    2.21
   0  -5 -25   -0.61    2.55
   0   5  26   73.40    9.36
   0   5 -26   81.36   10.58
   0  -5 -26   61.71    9.43
   0  -5 -26   59.41    8.12
   0  -5 -26   66.01    8.93
   0  -5  26   68.50    7.86
   0  -5 -27    9.27    3.90
   0   5  27    9.67    4.07
   0  -5 -27    4.87    3.69
   0  -6   0   21.22    2.76
   0  -6   0   19.83    3.03
   0  -6   0   17.56    2.30
   0   6   0   19.09    3.28
   0   6   0   21.33    1.32
   0  -6   0   24.52    2.98
   0   6   0   24.86    2.79
   0  -6   1  292.64   10.20
   0   6  -1  293.34   12.30
   0  -6   1  280.36   11.80
   0   6   1  293.95   10.35
   0  -6  -1  300.91   10.51
   0  -6  -1  287.28   10.04
   0   6   1  274.35   11.38
   0  -6  -1  293.79   11.46
   0  -6   1  283.51   10.62
   0  -6   1  311.01    9.74
   0  -6  -1  277.62   10.76
   0   6  -1  286.01    7.30
   0   6  -1  308.34    9.97
   0  -6  -2  437.91   13.35
   0   6  -2  420.32   15.63
   0  -6   2  420.86   11.85
   0   6  -2  450.54   13.17
   0  -6  -2  406.15   13.81
   0  -6  -2  433.62   14.06
   0   6   2  437.38   14.45
   0  -6  -2  423.39   13.20
   0   6  -2  440.46   12.32
   0   6  -2  438.19   10.52
   0  -6   2  425.53   13.43
   0   6   2  423.57   13.39
   0  -6   2  440.76   12.98
   0   6  -3   25.57    2.41
   0   6  -3   17.44    2.40
   0   6  -3   31.64    2.99
   0  -6   3   27.76    3.20
   0  -6   3   24.15    2.51
   0   6  -3   37.70    4.24
   0   6   3   32.71    3.96
   0  -6   3   24.72    3.04
   0  -6  -3   22.61    2.95
   0  -6  -3   29.93    3.69
   0  -6   3   29.81    3.88
   0  -6  -3   26.31    3.26
   0   6  -3   36.09    4.97
   0  -6  -3   17.30    2.76
   0  -6  -4   31.00    3.45
   0   6  -4   33.94    2.92
   0  -6   4   31.23    3.28
   0   6  -4   41.41    5.09
   0   6  -4   27.41    3.46
   0  -6   4   37.62    3.97
   0  -6  -4   32.79    3.47
   0  -6   4   32.41    3.13
   0  -6   4   31.61    2.62
   0  -6  -4   31.60    3.32
   0   6  -4   29.72    2.96
   0   6   4   34.32    3.64
   0  -6  -4   29.60    3.46
   0  -6   5  580.56   17.68
   0  -6   5  570.74   13.79
   0  -6   5  564.00   15.04
   0   6   5  577.27   15.99
   0  -6  -5  575.54   16.38
   0  -6  -5  548.74   15.68
   0  -6  -5  550.17   16.90
   0   6  -5  577.25   15.16
   0   6  -5  577.10   17.94
   0   6  -5  573.55   15.40
   0   6  -5  614.29   20.19
   0   6   5  564.98   16.39
   0  -6   5  540.67   15.96
   0  -6  -5  573.29   17.51
   0  -6  -6   96.77    5.42
   0   6  -6   82.31    4.92
   0  -6  -6   99.83    6.21
   0  -6  -6   87.30    6.10
   0  -6   6   99.53    5.80
   0  -6   6   98.04    6.65
   0  -6  -6   96.06    5.92
   0   6   6  104.29    5.63
   0   6  -6   87.33    6.49
   0  -6  -6   94.40    6.44
   0   6   6   91.85    5.80
   0  -6   6   94.81    5.11
   0  -6   6  101.34    4.61
   0   6  -6   90.27    5.41
   0   6   7  231.83    9.71
   0   6  -7  241.11   11.32
   0  -6  -7  240.02   10.65
   0  -6  -7  255.24   10.33
   0   6  -7  243.04    8.80
   0  -6   7  244.41    7.70
   0  -6   7  254.74    9.73
   0  -6   7  230.75   10.75
   0  -6  -7  231.43    8.54
   0   6   7  236.93    8.77
   0   6  -7  247.85    9.76
   0  -6   7  253.49    8.73
   0   6   7  231.79   10.67
   0  -6  -8   66.63    4.06
   0   6   8   76.67    6.04
   0   6  -8   66.16    4.27
   0   6  -8   66.97    5.15
   0  -6   8   68.74    5.84
   0  -6   8   67.87    3.69
   0  -6  -8   63.38    5.01
   0  -6   8   63.19    4.65
   0   6   8   62.20    4.17
   0  -6   8   72.01    4.32
   0   6   8   63.15    4.88
   0  -6  -8   80.31    6.10
   0   6   9   46.77    5.14
   0  -6   9   38.62    3.70
   0  -6  -9   33.71    2.67
   0  -6   9   43.33    4.97
   0  -6  -9   41.03    4.77
   0   6   9   40.11    3.17
   0   6   9   48.02    5.09
   0  -6  -9   35.83    2.88
   0  -6  -9   43.74    4.40
   0  -6   9   40.23    2.94
   0   6  -9   35.49    3.13
   0   6  -9   43.21    4.52
   0  -6   9   40.25    3.25
   0   6  10  248.30   12.04
   0   6  10  262.94   11.80
   0  -6 -10  241.98    9.17
   0  -6  10  253.28   11.84
   0  -6  10  239.87    9.71
   0   6 -10  246.56   11.18
   0  -6 -10  241.92    7.65
   0  -6 -10  246.65   10.63
   0   6 -10  226.82    8.55
   0   6  10  248.98    7.94
   0  -6  10  243.28    8.03
   0  -6 -10  231.57   11.47
   0  -6  11   24.03    2.35
   0  -6  11   26.90    4.08
   0   6  11   29.76    4.31
   0  -6 -11   24.88    3.06
   0   6  11   22.37    2.02
   0  -6 -11   25.38    3.83
   0   6  11   25.80    3.96
   0  -6  11   23.40    2.87
   0   6 -11   28.30    3.97
   0   6 -11   21.19    2.35
   0  -6 -11   27.15    3.51
   0  -6 -11   20.34    1.98
   0  -6  12    4.70    1.38
   0   6 -12    8.13    2.49
   0   6 -12    5.53    1.34
   0   6  12   11.25    3.25
   0  -6 -12    8.42    2.42
   0  -6  12    9.67    2.77
   0   6  12    7.87    1.14
   0   6  12   13.67    3.35
   0  -6  12    8.44    1.53
   0  -6 -12    6.48    2.74
   0  -6 -12    7.88    1.30
   0   6  13    3.44    2.50
   0  -6  13   -0.19    1.79
   0   6  13   -1.36    2.00
   0   6 -13    0.35    0.69
   0   6 -13   -1.21    2.19
   0  -6 -13    1.48    1.69
   0  -6  13   -0.93    1.37
   0  -6 -13    0.56    0.56
   0  -6 -13   -2.16    2.09
   0  -6 -13    1.29    1.87
   0  -6  13    1.75    1.14
   0  -6 -14   60.18    5.29
   0  -6 -14   63.30    6.90
   0  -6 -14   64.64    5.59
   0   6 -14   67.51    6.71
   0   6 -14   63.03    3.66
   0  -6  14   60.79    4.89
   0  -6  14   66.49    6.47
   0  -6  14   67.67    4.24
   0  -6 -14   68.58    6.64
   0  -6 -14   65.60    3.25
   0   6  14   60.22    6.11
   0   6  14   60.54    6.54
   0  -6 -15   67.69    3.22
   0   6  15   73.81    6.84
   0  -6 -15   64.26    7.06
   0  -6  15   73.72    4.56
   0  -6 -15   66.48    6.77
   0  -6 -15   64.49    5.89
   0   6  15   76.24    7.63
   0   6 -15   70.72    7.15
   0  -6 -15   70.21    5.80
   0  -6  15   69.79    6.79
   0  -6  16    6.50    2.60
   0  -6 -16    6.95    2.32
   0   6 -16    0.34    2.07
   0  -6 -16    9.74    3.41
   0  -6 -16    7.95    2.56
   0   6  16    9.02    3.04
   0   6  16    8.09    3.40
   0  -6 -16    6.20    0.93
   0  -6  16    8.09    1.78
   0  -6 -16    5.14    2.78
   0  -6  17   23.92    4.32
   0  -6  17   28.05    3.07
   0  -6 -17   30.64    4.58
   0   6  17   32.60    5.47
   0   6  17   29.13    4.74
   0  -6 -17   30.91    3.99
   0  -6 -17   25.96    4.62
   0   6 -17   31.51    5.17
   0  -6 -17   29.32    5.09
   0  -6  18  144.53    8.29
   0  -6  18  157.20    7.47
   0   6  18  144.71   11.09
   0  -6  18  145.76   10.36
   0   6  18  144.15   10.10
   0  -6 -18  143.44    8.58
   0   6 -18  147.10   11.47
   0  -6 -18  151.63   11.77
   0  -6 -18  154.56   11.16
   0  -6 -18  140.18    9.82
   0  -6 -19  160.35   10.87
   0  -6 -19  158.69   11.62
   0   6  19  164.65   12.17
   0   6  19  151.68   10.65
   0  -6  19  155.46    8.81
   0  -6 -19  155.66    8.96
   0   6 -19  147.22   11.79
   0  -6  19  169.33    8.00
   0  -6 -19  171.08   12.91
   0  -6  19  157.47   11.06
   0   6  20   65.49    7.14
   0   6  20   63.02    7.82
   0  -6 -20   69.54    6.00
   0   6 -20   66.35    8.15
   0  -6 -20   69.97    7.98
   0  -6 -20   78.80    7.93
   0  -6  20   61.92    7.19
   0  -6 -20   71.91    8.91
   0  -6  20   69.57    5.77
   0   6  21   25.36    4.77
   0  -6  21   27.80    4.98
   0   6  21   28.02    5.61
   0   6 -21   21.86    5.16
   0  -6 -21   25.43    4.59
   0  -6 -21   20.20    5.44
   0  -6 -21   29.62    5.62
   0   6  22   55.37    6.82
   0   6 -22   71.33    9.11
   0   6  22   67.49    8.56
   0  -6 -22   48.69    7.77
   0  -6 -22   58.91    7.61
   0  -6  22   58.38    7.06
   0  -6 -22   68.14    7.83
   0  -6 -23   60.68    7.80
   0   6  23   54.58    7.74
   0  -6 -23   56.00    8.49
   0   6 -23   61.31    8.61
   0  -6  23   53.13    6.96
   0   6  23   66.91    7.56
   0  -6 -23   69.52    8.13
   0  -6  24   50.54    6.97
   0   6  24   53.34    7.04
   0  -6 -24   49.74    8.19
   0   6  24   48.05    7.55
   0   6 -24   51.28    8.16
   0  -6 -24   53.91    7.42
   0  -6 -24   50.98    7.42
   0   6 -25   44.95    8.16
   0  -6 -25   25.74    6.45
   0   6  25   24.22    5.67
   0  -6 -25   24.61    5.27
   0   6  25   28.16    5.25
   0  -6  25   25.42    4.98
   0   6  26   49.03    7.97
   0  -6  26   41.03    6.41
   0  -6 -26   41.54    8.10
   0   6 -26   63.98    9.77
   0   6  27    7.93    3.84
   0  -6  27   -0.19    2.24
   0   7   0    2.90    1.46
   0  -7   0   -0.83    1.34
   0   7   0   -0.40    1.96
   0  -7   0    1.88    1.23
   0  -7   0    0.66    1.34
   0   7   0   -0.03    0.36
   0   7  -1   11.86    1.29
   0  -7  -1   10.04    1.95
   0  -7   1   12.27    2.42
   0  -7  -1   12.25    2.51
   0  -7   1    8.91    2.05
   0   7  -1    8.70    2.41
   0   7   1    8.33    2.40
   0  -7   1   11.29    1.92
   0   7  -1    9.10    1.96
   0  -7  -1   10.22    2.23
   0  -7  -2   15.36    2.80
   0  -7  -2   14.63    2.42
   0  -7   2   13.45    2.41
   0   7  -2   15.73    3.25
   0  -7   2   14.23    2.70
   0  -7   2   17.49    2.36
   0   7  -2   14.63    2.42
   0  -7   2   15.00    2.69
   0   7   2   16.69    3.13
   0   7  -2   16.67    1.71
   0   7  -2   10.83    2.06
   0  -7   2   12.00    2.67
   0  -7  -2   11.73    2.53
   0   7  -3  117.38    6.49
   0  -7   3  107.02    5.45
   0  -7   3  108.97    6.57
   0   7  -3  102.97    5.58
   0   7  -3  121.11    8.57
   0  -7   3   97.37    6.68
   0  -7  -3  117.19    7.04
   0   7  -3  105.29    4.90
   0  -7   3  110.35    6.22
   0  -7  -3  111.72    6.58
   0  -7  -3  100.56    6.34
   0   7  -3  106.16    6.97
   0   7   3  106.23    6.83
   0   7  -4  213.05   11.74
   0   7   4  212.67    9.82
   0   7  -4  207.23   10.22
   0  -7   4  223.65   10.42
   0  -7  -4  205.34    9.57
   0   7   4  213.96    9.91
   0  -7   4  211.11    7.81
   0   7  -4  209.06    7.73
   0  -7  -4  220.28    9.63
   0  -7   4  214.87    8.90
   0  -7  -4  220.42    9.71
   0  -7   4  200.90    9.25
   0   7  -5  303.24   14.44
   0   7  -5  290.03   10.09
   0  -7  -5  297.03   11.36
   0   7  -5  298.44   12.80
   0   7   5  299.60   11.54
   0  -7   5  307.95   11.57
   0  -7   5  298.91   12.62
   0  -7   5  316.72   10.94
   0   7   5  297.71   12.27
   0  -7  -5  297.84   11.59
   0  -7   5  283.31    9.32
   0   7  -6   33.29    4.44
   0  -7   6   34.53    2.83
   0  -7  -6   40.87    3.88
   0  -7   6   37.53    3.51
   0  -7  -6   40.98    4.20
   0  -7   6   32.39    4.19
   0   7   6   28.13    3.95
   0   7   6   31.64    3.52
   0   7   6   33.81    4.19
   0  -7   6   38.83    3.85
   0   7  -6   37.88    3.66
   0  -7  -6   41.02    4.35
   0  -7  -7  243.68   10.88
   0   7  -7  244.15   12.08
   0  -7   7  228.40    9.06
   0   7   7  243.37   11.57
   0   7  -7  232.64    9.87
   0  -7   7  251.27   11.70
   0   7   7  243.97    9.85
   0   7   7  252.97   11.73
   0  -7  -7  252.25    9.76
   0  -7  -7  273.18   11.88
   0  -7   7  243.06    8.13
   0  -7   7  242.01   10.21
   0   7   8   42.10    4.91
   0  -7   8   40.12    4.99
   0   7   8   43.13    4.97
   0  -7   8   48.19    3.84
   0  -7   8   42.74    3.06
   0   7  -8   40.71    4.15
   0  -7  -8   40.61    4.74
   0  -7   8   45.10    4.24
   0  -7  -8   42.21    3.66
   0   7  -8   44.84    5.33
   0  -7  -8   34.95    4.18
   0   7   8   42.36    3.82
   0   7   9   17.93    2.39
   0   7  -9   21.80    3.41
   0  -7   9   21.94    2.55
   0  -7   9   21.15    2.16
   0   7   9   17.41    3.65
   0  -7   9   13.77    3.45
   0  -7  -9   15.51    3.00
   0  -7  -9   19.67    2.44
   0   7   9   18.48    3.70
   0  -7   9   20.95    2.93
   0  -7  -9   23.89    3.75
   0  -7  10  247.20    8.11
   0  -7 -10  244.96    8.34
   0   7 -10  241.21   11.28
   0  -7 -10  244.61   11.17
   0  -7  10  242.74   12.46
   0  -7  10  230.59   10.11
   0   7  10  241.07    8.70
   0  -7 -10  250.90   12.27
   0   7  10  276.48   13.11
   0  -7 -10  242.92    8.45
   0   7  10  237.06   12.08
   0   7 -10  243.74    9.37
   0   7  11   89.92    7.69
   0  -7 -11   91.10    6.72
   0  -7 -11   87.29    7.53
   0   7 -11   81.78    6.75
   0  -7  11   90.06    7.46
   0  -7 -11   82.24    4.35
   0  -7  11   87.25    4.51
   0  -7  11   79.55    5.75
   0   7  11   84.87    4.59
   0   7 -11   82.71    5.20
   0   7  11   87.39    7.29
   0   7  12   57.94    6.38
   0  -7 -12   47.96    3.15
   0  -7  12   54.97    3.52
   0  -7  12   45.78    3.32
   0   7 -12   61.57    6.11
   0  -7 -12   56.40    6.21
   0   7  12   47.44    5.46
   0  -7  12   54.76    4.77
   0  -7  12   51.12    5.83
   0   7  12   52.25    3.12
   0   7 -12   55.68    4.09
   0  -7 -12   56.04    5.37
   0  -7 -13    3.60    2.05
   0  -7 -13    1.66    0.80
   0  -7  13    1.41    1.17
   0   7 -13   -1.00    2.26
   0  -7  13    2.49    1.12
   0   7  13    3.09    2.57
   0   7 -13    1.53    0.95
   0  -7 -13    5.51    3.05
   0  -7  13    1.57    1.04
   0   7  13    3.02    2.06
   0  -7  13    3.61    2.23
   0   7 -14   27.34    4.49
   0  -7 -14   28.31    4.83
   0  -7  14   34.48    2.86
   0   7  14   27.58    4.78
   0  -7  14   33.89    2.93
   0  -7  14   31.09    4.77
   0   7  14   28.89    4.58
   0  -7 -14   28.00    3.93
   0   7 -14   32.30    2.96
   0  -7 -14   31.93    2.31
   0  -7 -14   25.29    4.26
   0  -7  15    3.75    2.14
   0  -7  15    2.50    1.19
   0  -7 -15    4.63    2.72
   0  -7  15    4.24    1.26
   0   7  15    9.37    3.22
   0   7  15    1.62    2.34
   0  -7 -15    2.33    1.89
   0  -7 -15    4.28    3.00
   0   7 -15    1.02    2.11
   0   7  16   79.06    7.63
   0  -7  16   69.02    7.44
   0  -7 -16   79.12    8.30
   0  -7  16   70.98    4.41
   0   7  16   75.91    8.02
   0  -7 -16   69.10    7.20
   0   7 -16   87.17    8.29
   0  -7 -16   80.15    6.61
   0  -7  17   15.53    3.87
   0  -7  17   16.62    2.26
   0   7  17   10.98    3.31
   0  -7 -17   26.02    5.56
   0   7  17   11.97    3.75
   0  -7 -17   16.59    3.35
   0  -7 -17   12.28    3.84
   0   7 -17   13.40    3.79
   0  -7 -18   28.77    4.12
   0  -7 -18   24.65    5.37
   0   7 -18   17.68    4.30
   0  -7 -18   26.58    4.91
   0   7  18   25.53    4.81
   0  -7  18   17.09    4.12
   0   7  18   27.86    5.51
   0  -7  18   23.25    2.71
   0   7 -19   87.14    9.22
   0  -7  19  106.06    7.32
   0  -7 -19   99.52    9.34
   0  -7 -19   89.43    7.13
   0   7  19   94.39    8.75
   0  -7  19   92.50    8.91
   0  -7 -19  112.05   10.76
   0   7  19  101.05    9.82
   0   7  20   29.25    5.84
   0   7  20   40.15    5.96
   0  -7 -20   26.71    5.77
   0  -7  20   31.31    5.50
   0  -7 -20   36.50    5.88
   0   7 -20   31.30    6.12
   0  -7 -21   38.95    6.17
   0   7  21   41.43    6.81
   0   7  21   32.29    5.52
   0  -7 -21   43.58    7.29
   0  -7  21   41.62    6.37
   0   7 -21   38.60    6.85
   0  -7 -22  107.03   10.29
   0   7 -22  113.23   11.53
   0   7  22  107.62   11.02
   0   7  22  119.63   10.28
   0  -7  22  113.27   10.34
   0  -7 -22  109.56   11.58
   0   7  23   10.64    3.51
   0   7  23    8.79    3.81
   0  -7 -23   13.49    4.28
   0   7 -23   10.79    4.04
   0  -7 -23    4.95    3.52
   0  -7  23   14.09    3.99
   0   7  24   18.67    5.25
   0   7  24   34.92    5.97
   0  -7  24   25.75    5.11
   0   7 -24   13.06    4.61
   0  -7 -24   29.53    6.67
   0  -7 -24   23.33    5.36
   0  -7 -25   20.66    5.66
   0   7 -25   32.31    6.83
   0  -7  25   25.24    5.47
   0   7  25   21.02    5.56
   0  -7 -25   34.53    6.33
   0   7  25   27.26    5.43
   0  -7  26   -0.42    2.21
   0   7  26    0.77    2.14
   0  -7  27    9.34    3.70
   0   8   0   27.91    4.48
   0  -8   0   33.68    3.64
   0   8   0   37.05    1.67
   0  -8   0   46.51    4.51
   0   8   0   41.46    4.59
   0  -8  -1    1.38    1.27
   0   8  -1    0.83    1.87
   0  -8   1    0.33    0.88
   0   8  -1    1.02    0.59
   0  -8  -1    1.98    1.87
   0  -8  -1    0.69    1.45
   0  -8   1    0.49    1.39
   0   8   1    2.94    2.15
   0   8  -1    1.98    2.52
   0   8   1    1.72    2.10
   0  -8   1   -0.86    1.64
   0   8  -2   89.13    7.71
   0   8   2   87.20    6.80
   0   8   2   97.01    7.35
   0   8  -2   97.82    6.90
   0   8  -2   91.99    4.12
   0  -8   2   89.82    5.50
   0  -8   2   98.92    6.89
   0  -8   2   90.08    6.11
   0   8  -2   86.68    5.64
   0  -8  -2   94.85    7.03
   0  -8  -2   87.46    6.26
   0   8   2   96.46    6.51
   0  -8  -2   85.87    5.99
   0  -8  -3   56.93    5.16
   0  -8   3   70.93    5.98
   0   8   3   60.89    5.91
   0   8   3   70.28    5.77
   0  -8   3   57.92    4.27
   0   8   3   59.62    5.74
   0  -8   3   74.34    5.53
   0   8  -3   66.02    7.12
   0   8  -3   59.36    3.63
   0   8  -3   63.30    4.63
   0   8  -3   66.52    5.92
   0  -8   4  209.96   10.80
   0   8  -4  231.46   11.40
   0   8  -4  205.45   12.42
   0  -8   4  218.94    8.52
   0   8   4  222.56   11.25
   0   8   4  239.37   11.13
   0  -8  -4  223.53   10.43
   0   8   4  217.38   10.74
   0   8  -4  217.24    8.08
   0  -8   4  227.22    9.81
   0  -8   5  340.72   10.91
   0  -8   5  357.39   14.52
   0  -8   5  361.80   12.77
   0   8   5  359.07   14.83
   0  -8  -5  360.24   13.63
   0   8  -5  339.90   11.27
   0   8   5  348.93   14.15
   0   8  -5  348.49   14.65
   0   8   5  342.15   13.63
   0  -8   6 2151.11   47.57
   0   8  -6 2142.23   48.23
   0   8   6 2087.59   45.10
   0  -8   6 2118.53   40.93
   0   8  -6 2131.36   42.95
   0  -8  -6 2023.81   44.63
   0  -8   6 2131.47   43.76
   0  -8  -6 2192.32   46.79
   0   8   6 2053.19   47.45
   0   8   6 2075.77   47.14
   0   8   7  249.66   12.32
   0  -8  -7  244.40   10.63
   0  -8  -7  266.54   12.51
   0   8   7  255.56   10.94
   0  -8   7  251.79   12.63
   0   8  -7  259.82   10.56
   0  -8   7  249.71   10.21
   0   8  -7  255.19   12.86
   0  -8   7  249.56    8.62
   0  -8  -7  255.28   11.86
   0   8   7  280.24   13.00
   0   8  -8   97.23    6.52
   0  -8   8   96.75    7.84
   0   8   8   96.10    7.67
   0  -8  -8   98.14    7.65
   0   8   8  103.35    6.43
   0  -8  -8  112.11    7.72
   0  -8  -8  103.78    6.37
   0  -8   8  101.68    6.15
   0  -8   8  104.76    5.12
   0   8  -8   92.68    7.79
   0   8   8  116.22    8.39
   0   8  -8   97.26    6.22
   0   8  -9  186.77    9.52
   0   8  -9  165.07    8.25
   0  -8   9  176.35   10.96
   0   8   9  170.68    8.16
   0  -8  -9  187.52   10.87
   0  -8  -9  178.59    9.85
   0  -8  -9  168.03    7.96
   0   8   9  178.58   10.68
   0  -8   9  171.90    6.73
   0   8   9  171.55   10.51
   0   8 -10  717.20   21.75
   0  -8  10  687.58   16.56
   0  -8 -10  695.87   21.89
   0  -8 -10  683.24   17.46
   0  -8  10  730.68   23.98
   0  -8 -10  758.05   23.96
   0  -8 -10  685.24   18.01
   0   8 -10  688.58   19.33
   0   8  10  752.68   24.41
   0   8  10  700.64   18.43
   0   8  10  731.88   23.77
   0   8 -11  435.68   16.79
   0  -8 -11  441.51   12.62
   0   8  11  462.83   18.78
   0   8  11  467.48   18.33
   0   8 -11  414.09   14.01
   0  -8  11  461.01   18.49
   0  -8 -11  446.99   16.76
   0  -8  11  447.46   12.04
   0   8  11  429.43   12.88
   0  -8 -11  459.29   18.41
   0  -8  12   16.17    1.95
   0  -8  12   16.78    3.67
   0   8  12   14.15    3.75
   0  -8 -12   22.60    4.28
   0  -8 -12   14.23    1.90
   0   8 -12   18.70    3.64
   0  -8 -12   16.22    3.40
   0   8  12   15.84    3.61
   0  -8 -13    1.41    2.57
   0   8 -13   -1.88    2.28
   0  -8  13    0.98    0.98
   0  -8  13    1.62    0.88
   0  -8  13    1.44    2.19
   0   8  13    2.41    2.12
   0   8  13    0.23    2.12
   0  -8 -13    1.45    0.85
   0  -8 -13   -0.29    1.49
   0  -8  14  154.39    6.20
   0   8  14  155.41   10.78
   0   8 -14  164.27   10.90
   0   8  14  159.31   11.44
   0  -8 -14  161.84   11.31
   0  -8  14  162.50   11.25
   0  -8 -14  168.47   10.03
   0  -8  15   10.68    1.66
   0  -8  15    6.86    2.99
   0  -8 -15   12.08    3.75
   0   8 -15    7.55    2.99
   0   8  15   13.49    3.82
   0  -8 -15   16.16    3.44
   0  -8 -15   13.09    3.58
   0   8  15    7.73    3.33
   0   8  16   -0.09    2.39
   0   8  16    2.05    2.81
   0  -8  16    1.91    0.99
   0  -8 -16    6.48    3.28
   0   8 -16    0.28    2.13
   0  -8 -16    0.50    1.60
   0  -8 -16    1.85    2.05
   0  -8  16    0.48    2.30
   0   8  17   16.09    4.46
   0  -8  17   18.87    4.39
   0   8 -17   10.99    3.44
   0  -8 -17   17.47    4.21
   0  -8 -17   17.55    4.66
   0   8  17   19.27    4.33
   0  -8 -17   24.87    4.05
   0   8  18    2.72    2.14
   0   8 -18    9.67    3.80
   0  -8  18   -1.89    1.94
   0   8  18    7.90    3.96
   0  -8 -18   -0.45    2.38
   0  -8 -18    1.20    2.68
   0  -8 -18    0.10    1.46
   0   8  19    3.90    2.76
   0   8 -19   12.63    4.32
   0  -8 -19    9.85    2.83
   0  -8  19    4.81    2.70
   0   8  19    7.01    3.81
   0  -8 -19    8.71    3.22
   0  -8 -19   10.53    4.27
   0   8 -20    2.76    2.73
   0  -8 -20   12.29    3.80
   0  -8 -20    4.03    2.83
   0  -8  20   14.27    4.23
   0   8  20    5.37    2.80
   0   8  20    8.49    3.80
   0   8 -21    1.21    2.35
   0   8  21    7.70    3.37
   0  -8 -21    5.07    3.71
   0  -8 -21    4.68    2.76
   0   8  21    4.50    3.09
   0  -8  21    8.25    3.45
   0   8  22    5.75    3.48
   0  -8  22    7.30    3.69
   0  -8 -22   -0.59    2.33
   0  -8 -22    1.59    2.77
   0   8  22    2.15    2.25
   0   8 -22    0.90    2.76
   0  -8  23    1.36    2.21
   0   8  23    4.77    3.09
   0   8 -23    3.83    3.22
   0   8  23    9.12    3.53
   0  -8 -23    3.04    2.33
   0  -8 -23    6.28    4.52
   0  -8 -24    3.73    2.45
   0  -8 -24    3.45    3.54
   0  -8  24    4.13    3.05
   0   8 -24    2.89    3.03
   0   8  24    2.95    2.66
   0   8  24    7.23    3.91
   0   8 -25   52.12    8.71
   0  -8 -25   50.21    8.76
   0   8  25   52.22    7.50
   0  -8  25   64.29    8.55
   0   8  25   59.60    8.97
   0   8  26   15.12    4.54
   0  -8  26    1.52    2.22
   0   9   0    3.51    2.22
   0  -9   0    0.09    1.43
   0  -9   0    0.35    1.07
   0  -9   0    0.37    1.52
   0   9   0    2.55    2.64
   0   9   0   -0.37    1.31
   0   9  -1   35.78    5.27
   0   9  -1   31.90    4.47
   0  -9   1   33.81    3.62
   0   9   1   32.63    4.06
   0  -9   1   36.05    4.21
   0   9   1   38.03    4.82
   0  -9  -1   36.24    4.35
   0   9  -1   32.06    2.02
   0   9   1   37.43    5.24
   0  -9  -1   34.10    4.16
   0  -9   1   37.92    4.57
   0  -9   2  234.07   11.43
   0  -9   2  222.24    9.43
   0   9   2  214.31   10.69
   0   9   2  188.93   11.19
   0   9  -2  208.77   11.05
   0   9   2  225.88   11.74
   0   9  -2  236.35   13.34
   0   9  -2  221.27    6.96
   0  -9   2  225.25   10.45
   0  -9  -2  238.12   11.05
   0   9   3   23.27    4.26
   0   9  -3   17.82    3.91
   0   9  -3   17.00    4.62
   0   9  -3   15.58    2.07
   0   9   3   20.73    4.09
   0  -9  -3   16.82    3.60
   0  -9   3   12.85    2.34
   0   9   3   25.39    3.91
   0  -9   3   19.61    3.93
   0  -9   3   16.74    3.24
   0  -9   4  254.83    9.78
   0   9  -4  241.07    8.77
   0   9   4  266.01   13.16
   0   9  -4  227.26   12.10
   0  -9   4  261.04   12.64
   0   9   4  251.10   12.57
   0  -9  -4  230.49   11.74
   0  -9   4  271.07   11.50
   0   9   4  244.62   11.99
   0  -9   5  968.33   27.68
   0  -9  -5  891.65   25.89
   0  -9   5  921.49   22.22
   0   9   5  949.62   27.14
   0   9   5  904.30   26.37
   0   9   5 1011.54   28.52
   0  -9   5  894.73   24.36
   0   9  -5  912.68   27.56
   0   9  -5  939.06   22.33
   0  -9   6    6.28    2.84
   0   9   6   12.15    3.22
   0  -9   6    5.76    1.95
   0   9   6    4.28    2.61
   0  -9   6    5.31    1.49
   0   9  -6    5.28    1.86
   0  -9  -6    6.43    2.85
   0   9  -6    5.47    2.77
   0   9   6    5.40    2.35
   0  -9  -7  141.19    9.16
   0  -9   7  137.93    9.57
   0   9   7  136.15    9.58
   0   9  -7  128.44    7.41
   0   9   7  126.40    7.99
   0   9   7  149.17    9.84
   0   9  -7  140.24    9.82
   0  -9   7  129.67    6.22
   0   9   8  365.49   14.02
   0   9   8  377.09   16.47
   0  -9   8  368.33   11.35
   0  -9   8  408.44   17.11
   0  -9  -8  357.92   15.42
   0   9  -8  374.10   17.11
   0  -9  -8  408.13   16.80
   0   9  -8  378.09   14.14
   0   9   8  405.44   17.07
   0   9   9  561.25   20.83
   0   9   9  580.12   21.33
   0  -9   9  541.52   14.17
   0  -9   9  509.25   20.21
   0   9   9  511.14   16.72
   0  -9  -9  526.13   16.79
   0  -9  -9  523.29   19.16
   0  -9  -9  540.78   20.24
   0   9  -9  520.88   17.81
   0   9  -9  514.10   20.89
   0  -9 -10   29.26    5.03
   0   9  10   37.25    3.89
   0  -9  10   27.95    5.10
   0  -9  10   35.01    2.94
   0   9 -10   32.66    4.34
   0  -9 -10   29.30    4.40
   0  -9 -10   34.42    3.59
   0   9  10   28.59    4.80
   0   9  10   33.34    5.08
   0  -9 -11   26.60    3.05
   0  -9 -11   21.89    2.65
   0  -9  11   24.78    2.41
   0  -9 -11   31.10    5.20
   0   9  11   21.66    4.18
   0   9  11   27.04    4.81
   0   9 -11   22.90    3.85
   0  -9  11   32.24    5.33
   0  -9 -11   26.04    4.19
   0  -9 -12    7.97    2.98
   0  -9 -12    8.85    3.00
   0  -9  12    2.98    2.24
   0   9  12    7.10    3.03
   0   9  12    7.25    2.87
   0  -9  12    8.46    1.43
   0   9 -12    9.41    2.86
   0  -9  13    3.56    2.82
   0  -9  13    0.60    0.98
   0   9 -13    1.37    1.75
   0   9  13    1.23    2.05
   0  -9 -13    3.23    2.33
   0   9  13    2.05    2.69
   0  -9 -13   -0.39    2.28
   0   9 -14   37.62    5.37
   0  -9  14   31.58    2.54
   0  -9  14   33.25    5.48
   0   9  14   31.79    5.16
   0   9  14   25.22    5.09
   0  -9 -14   26.53    4.99
   0  -9 -14   32.28    4.82
   0   9  15   13.78    3.65
   0  -9  15    7.11    3.13
   0  -9 -15    8.13    3.71
   0   9  15   11.30    3.78
   0  -9 -15   15.62    3.70
   0  -9 -16  149.09   11.46
   0   9 -16  142.46   11.03
   0  -9 -16  153.25   10.20
   0   9  16  153.44   12.16
   0   9  16  159.02   11.87
   0  -9  16  149.85   11.64
   0  -9 -16  136.02   11.62
   0   9 -17    2.44    2.65
   0   9  17   -0.74    2.25
   0  -9  17    7.07    3.49
   0  -9 -17    3.24    2.30
   0   9  17    3.14    2.74
   0  -9 -17   -1.57    3.19
   0  -9 -17    0.77    1.84
   0  -9 -18   14.62    4.07
   0  -9 -18   12.01    3.22
   0   9  18    3.47    2.85
   0   9  18    4.37    2.71
   0  -9  18   16.72    4.44
   0  -9 -18   13.28    4.34
   0   9 -18    1.98    2.57
   0   9 -19   46.25    7.01
   0  -9  19   53.55    7.61
   0   9  19   52.83    7.69
   0  -9 -19   49.46    7.15
   0   9  19   44.41    6.67
   0  -9 -19   40.38    5.40
   0  -9 -19   36.10    6.76
   0   9  20    0.51    1.99
   0   9 -20    5.41    3.01
   0  -9 -20    3.07    2.69
   0   9  20   -1.24    2.66
   0  -9 -20    2.18    3.27
   0  -9  20    1.22    2.37
   0   9 -21   13.50    4.43
   0   9  21   12.89    4.42
   0  -9  21   11.18    3.93
   0  -9 -21    9.89    3.78
   0   9  21   11.16    3.85
   0  -9 -21    8.29    4.10
   0   9  22   23.49    5.14
   0  -9 -22   22.95    5.19
   0   9  22   28.10    6.29
   0  -9 -22   23.90    5.95
   0  -9  22   26.49    5.55
   0   9 -22   22.64    5.48
   0   9 -23   17.64    4.97
   0   9  23   27.92    5.71
   0   9  23   19.45    5.49
   0  -9 -23   27.98    5.70
   0  -9 -23   30.95    6.87
   0  -9  23    8.98    4.04
   0   9 -24    1.26    2.20
   0  -9  24   -0.59    2.52
   0   9  24    7.68    4.35
   0  -9 -24    2.90    3.86
   0   9  25    7.36    3.53
   0  -9  25    1.55    2.74
   0 -10   0    2.04    1.88
   0  10   0    1.13    1.52
   0 -10   0    4.37    2.27
   0  10   0    1.00    2.12
   0 -10   1   84.64    6.77
   0 -10   1   86.46    7.15
   0  10   1   93.33    7.08
   0  10  -1   77.96    8.02
   0 -10  -1   87.68    7.04
   0  10   1   82.67    7.81
   0  10   1   84.16    7.42
   0  10  -1   85.06    6.54
   0  10  -1   87.76    7.47
   0 -10   2   38.45    4.88
   0  10   2   41.79    4.94
   0  10   2   38.70    5.29
   0 -10   2   34.43    4.31
   0 -10  -2   33.69    4.42
   0  10  -2   44.17    5.40
   0  10  -2   33.64    2.37
   0  10  -2   34.88    4.08
   0  10   2   44.06    5.50
   0 -10   2   36.55    3.98
   0  10   3   89.81    7.36
   0 -10   3   75.36    6.40
   0  10  -3   80.00    7.35
   0  10   3   76.80    7.40
   0 -10  -3   85.08    6.67
   0 -10   3   75.02    5.52
   0 -10   3   79.20    7.07
   0  10  -3   70.47    4.01
   0  10   3   89.89    7.90
   0 -10   4    2.11    1.36
   0  10   4    6.02    2.81
   0  10   4    2.90    2.15
   0  10   4    2.52    2.22
   0 -10  -4    1.70    1.58
   0 -10   4    3.57    2.24
   0  10  -4    3.45    1.28
   0  10  -4    1.25    1.96
   0 -10   5    4.87    1.64
   0 -10   5    3.24    2.58
   0  10   5    4.02    2.60
   0  10  -5    2.07    1.30
   0  10   5    1.25    2.53
   0  10   5    3.63    2.04
   0  10  -5    7.81    2.97
   0  10  -6   99.13    8.57
   0  10  -6  100.37    6.20
   0 -10  -6   97.96    8.17
   0 -10   6   98.86    5.84
   0  10   6  120.16    8.96
   0  10   6  102.97    7.95
   0  10   6  109.68    8.87
   0 -10   6   92.78    8.04
   0 -10  -7  378.71   16.56
   0  10   7  391.87   15.73
   0  10   7  380.15   17.02
   0  10  -7  369.28   17.36
   0 -10   7  388.46   17.32
   0  10   7  387.18   17.66
   0 -10   7  366.97   12.01
   0  10  -7  398.35   13.85
   0  10  -8    6.32    3.18
   0  10   8    3.03    2.50
   0 -10   8    2.00    1.26
   0 -10  -8    2.46    1.64
   0 -10  -8    1.66    2.59
   0 -10  -8    1.80    2.37
   0  10  -8    0.79    1.49
   0 -10   8   -0.30    2.08
   0  10   8   -1.12    1.82
   0  10   8    0.71    1.85
   0  10   9    3.67    2.78
   0 -10   9    0.60    0.89
   0 -10   9    1.08    2.25
   0 -10  -9    1.70    1.91
   0  10   9    1.74    1.97
   0  10  -9    1.94    2.52
   0 -10  -9    2.50    2.65
   0  10  -9   -0.86    1.35
   0 -10 -10   13.23    3.46
   0  10  10    9.86    3.11
   0  10 -10    8.13    2.49
   0  10  10   13.86    3.79
   0 -10 -10   13.82    3.98
   0 -10  10   13.13    3.70
   0  10  11  157.47   11.49
   0 -10  11  176.54   12.08
   0 -10 -11  150.42   11.20
   0  10  11  178.76   12.14
   0  10 -11  161.92   10.08
   0 -10 -11  164.24   10.80
   0  10 -12   15.13    3.65
   0 -10 -12    4.30    2.26
   0 -10  12   10.15    3.64
   0 -10 -12    9.35    3.53
   0  10  12   14.59    4.14
   0  10  12   10.56    3.71
   0 -10 -12   14.14    2.26
   0 -10 -13    0.60    1.89
   0  10  13   -0.30    2.09
   0  10  13    2.72    3.40
   0 -10  13    4.36    3.18
   0 -10 -13    0.89    1.07
   0 -10 -13    1.71    2.82
   0  10 -13   -0.08    1.71
   0 -10  14   36.10    6.03
   0 -10 -14   35.18    5.89
   0  10  14   38.07    6.11
   0  10 -14   33.84    5.26
   0 -10 -14   37.99    5.39
   0  10  14   41.08    6.46
   0  10  15  109.61   10.48
   0 -10 -15  106.95    8.94
   0  10  15   98.03    9.55
   0  10 -15   90.38    8.68
   0 -10 -15  100.37   10.12
   0 -10  15   93.61    9.53
   0 -10 -16   40.40    6.38
   0 -10 -16   47.68    5.99
   0  10 -16   44.05    6.22
   0 -10  16   58.99    7.71
   0  10  16   52.50    7.19
   0 -10 -16   49.42    7.24
   0  10  16   58.08    7.97
   0 -10 -17   10.09    4.56
   0 -10  17   -0.12    2.66
   0  10  17   13.99    4.64
   0  10 -17    4.16    2.58
   0  10  17    0.52    2.74
   0 -10 -17    7.37    3.02
   0 -10 -17    7.26    3.48
   0  10  18   23.93    5.50
   0  10 -18   23.44    5.17
   0 -10 -18   24.62    4.49
   0 -10 -18   33.10    6.02
   0 -10 -18   29.64    6.00
   0 -10  18   16.69    4.59
   0  10  18   27.12    5.53
   0 -10 -19   23.11    5.56
   0 -10  19   30.95    5.94
   0  10  19   21.68    5.11
   0  10 -19   21.35    5.04
   0  10  19   34.05    6.66
   0 -10 -19   29.51    5.68
   0 -10 -20   52.31    8.28
   0  10 -20   54.72    7.94
   0  10  20   57.97    8.56
   0  10  20   43.63    7.32
   0 -10 -20   61.79    8.16
   0 -10  20   51.78    7.73
   0 -10 -21   16.28    5.24
   0 -10 -21   14.51    4.35
   0  10  21   16.02    4.74
   0  10  21   10.73    4.50
   0 -10  21   15.54    4.68
   0  10 -21   19.43    5.30
   0  10 -22   70.86    9.45
   0 -10  22   79.21    9.66
   0  10  22   92.96   10.31
   0 -10 -22   69.69    8.91
   0  10  22   89.25   11.11
   0 -10 -22   67.43    9.76
   0 -10  23   14.99    4.72
   0 -10 -23   19.26    5.69
   0  10 -23    8.46    4.14
   0  10  23   13.79    4.40
   0  10  24    8.90    4.07
   0 -11   0    1.37    2.11
   0  11   0    6.48    2.23
   0  11   0    2.68    2.05
   0  11   1   63.15    6.22
   0  11   1   48.91    6.12
   0 -11   1   64.53    6.72
   0  11  -1   76.84    6.45
   0 -11  -1   60.22    6.15
   0  11  -1   62.61    6.86
   0  11   2  124.35    8.94
   0  11   2  102.37    8.98
   0 -11   2  118.56    8.97
   0  11  -2  109.23    7.62
   0 -11  -2  121.83    8.57
   0  11  -2  124.56    9.50
   0 -11   3   39.89    5.38
   0 -11  -3   37.93    4.77
   0  11  -3   36.67    4.25
   0  11  -3   34.33    2.68
   0  11   3   37.05    5.03
   0  11  -3   39.58    5.36
   0  11   3   34.43    5.22
   0  11  -4   13.48    3.56
   0  11   4   17.99    4.23
   0 -11   4   18.52    4.21
   0 -11  -4   21.15    3.66
   0  11   4   15.40    3.73
   0  11  -4   13.91    2.00
   0 -11  -5    2.87    2.70
   0 -11   5    0.95    1.19
   0  11  -5    1.25    0.98
   0  11   5    0.37    1.96
   0  11  -5    0.64    1.84
   0 -11  -5    3.50    1.85
   0  11   5    1.46    2.05
   0 -11  -6    4.39    2.03
   0  11   6    2.90    2.26
   0 -11   6    4.61    2.74
   0 -11  -6    0.52    2.28
   0  11  -6    3.98    1.62
   0 -11   6    1.52    1.24
   0  11   6    5.08    2.97
   0  11  -6    1.50    2.17
   0  11   7   73.99    7.68
   0  11  -7   66.44    5.31
   0  11  -7   79.10    7.99
   0 -11  -7   73.23    7.48
   0  11   7   75.85    7.99
   0 -11  -7   68.15    5.83
   0 -11   7   73.81    7.68
   0  11   8  111.56    9.77
   0 -11   8  113.51    9.63
   0  11  -8  111.41    9.90
   0 -11  -8  100.86    7.03
   0 -11  -8  125.34    9.78
   0  11  -8  104.57    7.09
   0  11   8   99.08    9.09
   0 -11  -8  115.88    9.69
   0 -11  -9   10.83    3.46
   0  11   9   10.24    3.36
   0 -11  -9   12.39    3.70
   0  11  -9   13.42    4.07
   0  11  -9    5.48    2.00
   0 -11  -9    4.29    1.72
   0  11   9    3.62    2.93
   0 -11   9   10.05    3.41
   0  11  10   18.34    4.35
   0  11  10   23.50    4.77
   0 -11 -10   10.99    3.57
   0  11 -10   19.59    3.48
   0 -11  10   16.51    4.15
   0 -11 -10   16.77    2.86
   0 -11 -10   28.04    5.41
   0 -11  11   77.98    8.40
   0 -11 -11   68.57    7.85
   0 -11 -11   56.15    4.78
   0  11  11   70.11    8.29
   0  11  11   75.29    8.37
   0 -11 -11   68.80    7.46
   0  11 -11   74.18    6.87
   0  11 -12    4.22    2.26
   0 -11 -12    2.05    2.05
   0 -11 -12   -0.72    2.52
   0 -11 -12    4.10    1.42
   0  11  12    8.27    3.22
   0 -11  12    4.52    2.51
   0 -11  13   44.38    6.70
   0  11 -13   58.89    6.64
   0 -11 -13   53.76    7.37
   0 -11 -13   67.02    7.27
   0  11  13   53.09    7.23
   0  11  13   62.22    8.09
   0 -11  14   76.95    8.71
   0 -11 -14   60.04    7.07
   0 -11 -14   74.14    8.66
   0  11  14   52.32    7.24
   0  11  14   66.80    8.45
   0  11 -14   68.80    7.48
   0  11  15   25.81    5.80
   0 -11  15   22.24    5.24
   0 -11 -15   28.03    4.95
   0  11  15   22.91    5.25
   0  11 -15   26.22    4.78
   0 -11 -15   24.95    5.56
   0  11 -16    6.66    3.05
   0 -11  16    3.22    3.00
   0  11  16    4.17    3.54
   0  11  16    1.42    2.23
   0 -11 -16    6.25    2.82
   0 -11 -16    4.13    3.57
   0 -11 -17    5.23    2.73
   0 -11 -17   11.87    4.36
   0 -11 -17   11.30    3.94
   0 -11  17    2.07    2.72
   0  11  17    5.80    3.46
   0  11  17    3.67    2.92
   0  11 -17    6.04    3.37
   0  11 -18    9.24    3.90
   0 -11 -18    6.44    4.08
   0 -11 -18    7.02    3.42
   0 -11 -18    4.27    2.63
   0  11  18    3.58    2.82
   0  11  18    9.92    4.16
   0 -11  18    1.50    2.43
   0  11 -19   31.12    5.80
   0 -11 -19   32.06    6.67
   0  11  19   36.73    6.51
   0 -11  19   41.55    7.16
   0 -11 -19   38.92    6.97
   0  11  19   46.04    7.89
   0 -11 -20   58.06    8.24
   0  11  20   77.19   10.15
   0 -11 -20   63.40    9.41
   0  11  20   57.77    8.17
   0 -11  20   62.84    8.75
   0  11 -20   65.41    8.75
   0  11 -21  135.91   12.81
   0  11  21  177.76   15.49
   0  11  21  146.93   13.17
   0 -11 -21  141.11   13.91
   0 -11 -21  121.57   12.06
   0 -11  21  130.80   12.69
   0 -11 -22   52.52    8.73
   0  11  22   62.46    8.81
   0  11 -22   58.47    8.74
   0  11 -23    7.95    3.91
   0  12   0   66.69    7.65
   0 -12   0   69.94    7.01
   0  12   0   67.02    6.62
   0 -12  -1    4.91    2.30
   0  12   1    3.06    2.57
   0 -12   1    5.38    2.47
   0  12   1    2.93    1.73
   0  12  -1    6.45    2.53
   0  12  -1    9.15    3.31
   0  12   2   28.88    5.12
   0  12  -2   33.18    4.47
   0 -12   2   35.19    5.34
   0  12   2   37.15    5.22
   0 -12  -2   35.28    5.01
   0  12  -2   20.48    4.59
   0  12   3  233.90   14.31
   0 -12   3  233.75   13.58
   0  12  -3  244.63   14.13
   0 -12  -3  255.86   13.01
   0  12   3  219.35   12.83
   0 -12  -4   31.08    4.58
   0  12  -4   21.63    2.28
   0  12   4   31.36    5.04
   0 -12   4   32.24    5.34
   0  12   4   31.49    5.39
   0  12  -4   22.56    4.58
   0 -12  -5  116.38    8.50
   0 -12   5  117.43   10.04
   0 -12  -5  141.25   10.85
   0  12   5  140.45   11.14
   0  12  -5  120.86    6.14
   0  12   5  116.20    9.62
   0  12  -5  114.51    9.69
   0 -12   6   63.79    7.34
   0 -12  -6   52.43    6.80
   0  12  -6   44.03    4.05
   0 -12  -6   58.13    5.92
   0  12   6   52.84    6.74
   0  12   6   49.87    6.87
   0  12  -6   61.50    7.41
   0  12   7    2.03    2.72
   0 -12  -7    4.13    2.83
   0 -12   7    4.99    2.89
   0  12  -7    4.19    2.84
   0 -12  -7    2.22    1.71
   0  12   7    0.44    2.53
   0  12  -7    0.60    1.06
   0 -12   8   29.48    5.63
   0 -12  -8   23.86    3.76
   0 -12  -8   32.97    5.89
   0  12   8   33.01    5.79
   0  12   8   17.02    4.47
   0  12  -8   30.30    3.82
   0  12  -8   19.42    4.59
   0 -12  -8   22.44    4.89
   0  12  -9   66.34    8.05
   0  12  -9   76.36    6.32
   0 -12   9   80.18    8.70
   0 -12  -9   64.04    7.86
   0 -12  -9   67.55    5.95
   0  12   9   85.83    8.89
   0  12   9   70.93    8.30
   0 -12  -9   81.46    8.40
   0 -12 -10   57.66    7.10
   0  12  10   64.81    8.05
   0  12  10   56.84    7.40
   0 -12  10   67.06    8.17
   0 -12 -10   65.79    8.03
   0 -12 -10   54.75    5.21
   0  12 -10   61.95    6.02
   0  12 -11   65.17    6.47
   0 -12 -11   79.60    8.40
   0  12  11   78.54    8.84
   0 -12 -11   64.16    5.46
   0 -12 -11   83.18    9.04
   0  12  11   70.07    8.51
   0 -12  11   62.97    7.96
   0 -12 -12   22.01    4.63
   0 -12  12   22.32    5.14
   0  12  12   29.69    5.92
   0 -12 -12   23.18    5.22
   0  12  12   16.25    4.58
   0  12 -12   17.11    3.66
   0 -12 -13    8.89    4.00
   0  12  13   13.12    4.40
   0 -12  13   17.84    4.59
   0 -12 -13    7.79    3.23
   0  12 -13    7.27    2.92
   0  12  13   10.33    3.86
   0 -12  14   21.74    5.27
   0  12  14    4.61    3.05
   0  12 -14    9.67    3.01
   0 -12 -14   14.68    3.91
   0 -12 -14    9.29    3.66
   0  12  14    8.36    3.52
   0 -12 -15   26.75    5.09
   0 -12 -15   17.73    4.69
   0  12  15   36.96    6.63
   0 -12  15   31.42    6.36
   0  12  15   30.51    6.13
   0  12 -15   24.11    4.65
   0  12  16    4.80    3.31
   0 -12 -16    6.25    3.97
   0  12 -16    3.49    2.54
   0 -12 -16    2.53    2.52
   0  12  16    3.26    3.31
   0 -12  16    0.81    3.14
   0 -12 -17   42.53    7.12
   0 -12  17   26.42    5.79
   0  12  17   45.06    7.58
   0 -12 -17   41.49    7.32
   0 -12 -17   35.82    5.84
   0  12  17   40.91    7.40
   0  12 -17   47.84    6.89
   0 -12 -18   17.20    4.84
   0  12  18   29.28    6.25
   0  12 -18   24.06    5.09
   0 -12  18   23.46    5.63
   0 -12 -18   32.40    6.73
   0  12  18   23.52    5.77
   0 -12 -19   15.48    4.95
   0 -12  19   13.11    4.41
   0  12  19   12.48    4.62
   0  12 -19   14.03    4.37
   0 -12 -19   16.84    4.91
   0  12  19   15.38    5.08
   0  12 -20   25.03    5.67
   0  12  20   28.42    6.27
   0 -12 -20   29.90    6.22
   0 -12 -20   18.20    5.66
   0  12 -21   10.23    3.94
   0  12 -22    7.66    3.70
   0  13   0    8.62    3.06
   0 -13   0    8.93    3.25
   0 -13   1    3.73    2.67
   0 -13  -1    4.30    2.83
   0  13   1    5.30    3.16
   0  13  -1   -0.95    2.01
   0  13  -1    0.22    1.69
   0  13   1    3.40    2.33
   0  13   2   54.62    6.49
   0  13  -2   79.17    8.37
   0  13  -2   71.63    6.80
   0  13   2   67.94    8.12
   0 -13   2   69.00    7.62
   0 -13  -2   73.77    7.35
   0  13   3   78.55    8.57
   0  13  -3   63.18    7.48
   0  13   3   68.35    7.41
   0 -13  -3   59.16    6.68
   0 -13   3   67.72    7.64
   0  13  -4   22.39    4.99
   0  13   4   12.73    3.60
   0 -13  -4   23.72    4.94
   0  13   4   20.14    4.92
   0 -13  -4   11.52    3.20
   0 -13   4    5.09    3.15
   0  13   5    1.24    2.07
   0  13  -5    0.31    2.28
   0 -13  -5    2.30    3.38
   0 -13   5    3.94    2.95
   0 -13  -5    2.08    1.93
   0  13   5    1.12    2.36
   0 -13  -6   25.30    5.32
   0 -13  -6   16.01    3.48
   0 -13   6   18.39    4.60
   0  13  -6   19.98    4.82
   0  13   6   12.50    3.79
   0  13   6   16.81    4.49
   0 -13   7    6.97    3.33
   0 -13  -7   12.29    3.24
   0  13  -7   12.05    4.15
   0  13   7   19.42    5.16
   0  13   7   15.52    4.41
   0 -13  -7    3.68    2.71
   0 -13  -8   32.62    5.68
   0 -13  -8   43.93    5.20
   0  13   8   40.76    6.90
   0  13   8   40.11    6.44
   0 -13  -8   45.99    6.91
   0 -13   8   38.54    6.65
   0  13  -8   39.41    6.55
   0  13   9   62.51    8.02
   0 -13  -9   48.99    7.00
   0  13   9   62.74    8.14
   0 -13  -9   66.72    8.17
   0 -13   9   67.49    8.35
   0 -13  -9   62.20    6.05
   0 -13 -10   11.77    4.69
   0  13  10    9.80    4.02
   0 -13 -10   10.24    4.00
   0  13  10    8.98    3.94
   0 -13  10    9.79    4.29
   0 -13 -11   -0.45    2.23
   0  13  11   -1.42    2.52
   0  13  11    1.21    2.65
   0 -13 -11    1.34    2.46
   0 -13  11    6.23    3.48
   0 -13  12   -2.42    3.04
   0 -13 -12    5.35    3.44
   0  13  12   -4.14    3.09
   0  13 -12    0.14    1.62
   0  13  12    6.25    3.33
   0 -13 -12    0.66    2.75
   0  13  13   29.57    6.19
   0  13 -13   26.68    4.57
   0 -13 -13   26.15    5.85
   0 -13  13   17.03    4.75
   0 -13 -13   13.71    4.29
   0  13  13   22.86    5.55
   0  13  14    5.11    3.15
   0  13 -14    2.01    2.11
   0 -13  14    6.12    3.35
   0 -13 -14    3.83    3.39
   0  13  14    1.91    3.41
   0 -13 -14    5.71    3.21
   0  13  15    3.79    3.16
   0  13 -15   -2.17    2.35
   0 -13 -15   -0.66    2.47
   0 -13 -15    0.81    2.82
   0  13  15    4.82    3.70
   0 -13  15   -1.72    3.14
   0 -13 -16   50.27    8.06
   0  13 -16   45.65    6.55
   0  13  16   59.46    8.64
   0  13  16   54.49    8.41
   0 -13  16   51.97    8.28
   0 -13 -16   69.82    8.34
   0  13  17   21.96    5.68
   0 -13  17   12.85    4.99
   0 -13 -17   23.43    5.86
   0  13  17    6.88    3.91
   0 -13 -18    3.82    3.16
   0 -13 -18   -1.00    2.72
   0  13  18    6.50    3.87
   0 -13 -19    4.78    3.70
   0 -13 -19    6.41    3.69
   0  14   0   20.45    4.74
   0  14   0   10.84    3.29
   0 -14   0    8.65    3.16
   0 -14   1   22.10    4.83
   0 -14  -1   20.68    4.34
   0  14  -1   21.17    4.12
   0  14   1   20.06    4.29
   0  14  -1   17.47    4.16
   0 -14   2    1.49    2.21
   0 -14  -2    2.33    2.10
   0  14  -2    4.14    2.85
   0  14   2    5.08    3.16
   0  14   2    4.63    2.76
   0 -14   3    7.97    3.53
   0  14  -3   10.88    3.47
   0  14   3    6.95    2.97
   0 -14  -3   16.61    4.11
   0 -14  -3    7.44    3.80
   0  14   3   10.53    3.98
   0 -14   4   10.27    3.65
   0 -14  -4    5.01    3.38
   0 -14  -4    7.87    2.90
   0  14  -4    9.99    3.78
   0  14   4    5.45    2.72
   0  14   4    3.50    3.34
   0  14  -5  131.84   11.49
   0  14   5  144.68   12.47
   0 -14   5  160.44   12.65
   0  14   5  147.18   11.66
   0 -14  -5  152.06   10.63
   0 -14  -5  139.52   12.16
   0  14   6   26.74    5.28
   0 -14   6   31.25    6.29
   0  14   6   29.62    6.16
   0 -14  -6   27.87    5.61
   0  14  -6   22.43    4.99
   0 -14  -6   25.82    4.45
   0 -14   7    7.28    3.53
   0  14   7    2.89    2.47
   0 -14  -7    7.06    2.86
   0 -14  -7    9.21    3.94
   0  14   7    6.25    3.52
   0  14  -7    6.91    3.22
   0  14  -8   52.13    7.46
   0 -14  -8   62.56    6.45
   0  14   8   45.24    7.06
   0  14   8   42.18    6.99
   0 -14   8   44.30    6.98
   0 -14  -8   52.81    7.48
   0 -14  -8   58.72    7.87
   0 -14  -9   17.36    5.11
   0 -14   9   16.18    4.63
   0 -14  -9   15.85    4.58
   0  14   9   22.83    5.66
   0  14   9   23.11    5.33
   0 -14  10   13.87    4.66
   0  14  10    4.58    3.42
   0 -14 -10   10.45    4.20
   0 -14 -10   13.15    4.33
   0  14  10    4.20    3.47
   0  14  11    2.86    3.19
   0 -14 -11    2.78    2.87
   0  14  11    3.73    3.01
   0 -14  11    3.16    3.60
   0 -14 -11    4.97    3.74
   0  14  12   71.61    9.46
   0  14  12   63.16    8.87
   0 -14  12   70.37    9.22
   0 -14 -12   67.15    8.93
   0 -14 -12   65.72    8.29
   0 -14 -13   27.86    5.81
   0 -14  13   21.45    5.66
   0 -14 -13   31.87    6.59
   0  14  13   25.08    5.80
   0  14  13   27.51    6.09
   0 -14  14    5.47    3.58
   0  14  14   12.09    4.67
   0  14  14   17.36    5.23
   0 -14 -14   11.52    4.12
   0 -14 -14    2.96    3.23
   0 -14 -15   15.85    4.67
   0  14  15   15.30    5.02
   0 -14 -15   15.49    4.93
   0 -14  15   16.23    5.30
   0  14  15   19.71    5.51
   0 -14 -16   -2.70    3.47
   0 -14 -17   37.55    7.17
   0 -14 -18    2.54    3.56
   0  15   0    4.31    3.03
   0  15   0    2.80    2.12
   0 -15   0    0.02    1.96
   0  15  -1   28.50    5.83
   0  15   1   18.52    4.44
   0 -15   1   23.98    5.23
   0  15   1   35.57    5.71
   0 -15  -1   29.18    5.36
   0  15  -2   97.65    9.95
   0 -15  -2  103.01    9.59
   0 -15   2  103.30   10.20
   0 -15  -2  116.82   11.64
   0  15   2  107.86    9.90
   0 -15  -3   11.56    3.57
   0  15   3   15.97    4.21
   0 -15  -3   20.49    5.37
   0  15  -3   19.12    4.91
   0 -15   3   15.82    4.58
   0  15   4  164.21   12.62
   0  15   4  164.89   13.89
   0 -15  -4  175.15   12.15
   0 -15  -4  158.76   13.61
   0 -15   4  156.18   12.82
   0  15  -4  156.79   12.86
   0  15  -5    7.77    3.68
   0  15   5    6.47    2.62
   0  15   5   11.35    4.15
   0 -15  -5    9.20    3.38
   0 -15  -5    9.15    3.73
   0 -15   5    8.23    3.47
   0  15   6    0.17    2.59
   0 -15  -6    2.78    2.91
   0  15   6    0.02    2.04
   0 -15   6    0.04    2.11
   0  15  -6   -1.40    2.34
   0 -15  -6    0.73    1.95
   0 -15   7    8.23    3.93
   0  15   7    7.95    3.47
   0  15   7    6.81    3.76
   0 -15  -7    7.28    3.58
   0  15  -7    9.59    3.66
   0 -15  -7    8.89    3.96
   0  15   8    7.09    3.74
   0 -15   8   24.54    5.69
   0  15   8   16.76    4.97
   0 -15  -8    9.96    4.32
   0 -15  -8   17.28    5.22
   0 -15   9   29.40    6.36
   0 -15  -9   26.29    5.79
   0 -15  -9   24.80    5.85
   0  15   9   25.44    5.44
   0  15   9   21.94    5.49
   0 -15 -10    3.69    3.08
   0 -15 -10    8.52    3.95
   0  15  10   -0.16    2.83
   0 -15  10    3.52    3.05
   0  15  10    6.89    3.47
   0  15  11    3.26    3.30
   0  15  11    4.62    3.71
   0 -15 -11    4.31    3.42
   0 -15  11    3.52    3.39
   0 -15 -11   -0.15    3.05
   0 -15  12   30.31    6.47
   0  15  12   42.37    7.55
   0  15  12   42.75    7.67
   0 -15 -12   41.71    7.21
   0 -15 -12   31.02    6.54
   0 -15 -13    2.59    2.85
   0  15  13    3.97    3.78
   0 -15 -13    0.68    3.08
   0 -15 -14   44.55    7.76
   0 -15 -14   48.41    7.64
   0  16   0   92.24    9.94
   0 -16   0   97.07   10.02
   0 -16   1   28.33    5.68
   0 -16  -1   37.92    6.45
   0 -16  -1   33.82    6.80
   0  16   1   40.82    6.28
   0  16  -1   36.99    6.44
   0 -16  -2   15.33    4.89
   0  16  -2   11.53    4.21
   0 -16  -2   12.90    3.97
   0  16   2    5.78    3.00
   0 -16   2    9.41    3.87
   0 -16  -3    6.01    3.84
   0  16   3    0.59    2.02
   0  16  -3    8.06    3.79
   0 -16   3    2.00    3.25
   0 -16  -3    2.96    2.36
   0  16   4    7.53    3.27
   0 -16  -4    5.39    3.73
   0  16  -4    4.82    3.38
   0 -16  -4    4.87    2.69
   0 -16   4    7.75    3.80
   0  16   5    0.07    2.13
   0 -16   5    4.14    3.35
   0 -16  -5   -0.87    2.54
   0 -16  -5    5.27    2.80
   0  16  -5    0.61    2.53
   0  16   6    0.68    2.36
   0  16   6    8.49    4.14
   0 -16   6    6.87    3.88
   0  16  -6    4.67    3.08
   0 -16  -6    4.26    3.46
   0  16   7    8.56    4.14
   0 -16   7    2.15    2.76
   0  16   7    9.03    4.28
   0 -16  -7   14.14    5.06
   0  16  -7    5.99    3.21
   0 -16  -7    7.18    3.83
   0  16   8    7.88    3.92
   0 -16  -8    8.38    4.45
   0 -16   8    1.09    2.88
   0  16   8    8.51    4.49
   0 -16  -8    3.11    3.42
   0 -16  -9  105.50   11.57
   0 -16  -9  101.65   11.26
   0  16   9   83.56   10.22
   0 -16   9  119.27   12.24
   0 -16 -10   18.34    5.29
   0  16  10   23.61    5.88
   0 -16 -10   19.52    5.16
   0 -16 -11   31.36    6.43
   0  16  11   24.01    6.01
   0 -16 -12    0.85    2.38
   0 -16 -13   48.27    7.90
   0 -17   0    3.05    2.53
   0 -17   1    2.98    3.17
   0 -17  -1    5.19    3.09
   0 -17   2   32.80    6.43
   0 -17  -2   22.97    5.11
   0 -17  -3   27.75    5.46
   0 -17   3   15.29    4.48
   0 -17   4   12.08    4.43
   0  17   5   17.54    4.75
   0 -17   5   19.66    5.13
   0  17   6   34.99    6.62
   0  17   7   16.70    5.06
   0  17   8    2.34    2.79
  -1   0  -1    0.44    0.60
  -1   0   1    0.01    0.58
  -1   0   2 2558.95   44.85
  -1   0  -2 2570.88   45.51
   1   0   2 2566.93   45.42
  -1   0  -2 2613.69   44.59
   1   0  -2 2527.14   44.60
  -1   0   3 1208.05   23.12
   1   0   3 1210.83   22.67
   1   0   3 1194.64   24.06
  -1   0  -3 1224.55   23.93
   1   0  -3 1238.58   22.31
  -1   0  -3 1204.89   23.33
   1   0  -3 1164.42   22.27
   1   0   3 1192.94   23.76
  -1   0  -3 1244.22   22.76
   1   0  -3 1228.37   23.36
  -1   0   3 1220.54   22.35
  -1   0   3 1168.78   22.16
   1   0  -4   55.23    2.44
   1   0   4   61.49    3.68
   1   0   4   57.02    2.92
  -1   0   4   58.61    3.21
   1   0  -4   60.59    2.80
  -1   0   4   56.12    2.32
  -1   0  -4   60.82    3.58
  -1   0   4   61.89    2.86
   1   0   4   62.63    3.55
  -1   0  -4   57.66    3.54
  -1   0   4   61.69    3.08
  -1   0   4   59.33    1.95
   1   0  -4   58.15    1.93
  -1   0  -4   60.89    2.97
  -1   0   5 2874.05   51.05
   1   0  -5 2852.36   51.19
   1   0   5 2923.77   53.17
  -1   0  -5 2780.36   52.40
   1   0  -5 2838.35   50.05
  -1   0   5 2864.70   48.00
  -1   0  -5 2866.14   50.11
  -1   0  -5 2891.12   52.06
   1   0  -5 2918.72   48.76
   1   0  -5 2849.60   48.06
   1   0   5 2700.22   50.18
   1   0   5 2792.95   51.90
  -1   0   5 2831.56   51.08
  -1   0   5 2935.64   50.28
   1   0   5 2908.72   52.30
  -1   0   5 2928.13   49.57
  -1   0   6  185.07    6.51
  -1   0  -6  187.90    7.62
   1   0  -6  182.83    4.79
  -1   0   6  178.80    4.66
  -1   0   6  184.04    6.08
   1   0   6  179.17    6.97
   1   0   6  188.20    7.29
  -1   0   6  191.48    6.00
   1   0   6  192.55    7.22
  -1   0  -6  184.28    6.03
   1   0   6  192.70    7.80
  -1   0   6  181.55    6.78
  -1   0  -6  183.61    7.10
   1   0   6  187.67    6.08
   1   0  -6  179.72    5.97
   1   0  -6  180.73    4.78
   1   0  -6  190.08    7.03
   1   0   7   74.25    4.45
   1   0  -7   73.49    3.82
  -1   0  -7   82.76    3.94
   1   0   7   81.90    3.91
   1   0   7   73.05    3.30
  -1   0  -7   75.36    5.14
   1   0   7   75.97    4.62
  -1   0   7   73.91    3.88
   1   0   7   80.38    4.78
   1   0   7   81.56    5.15
   1   0  -7   77.85    4.71
  -1   0   7   79.48    2.96
  -1   0   7   76.76    3.88
   1   0  -7   81.66    2.75
   1   0  -7   76.84    3.05
  -1   0   7   78.07    4.58
   1   0  -7   83.36    4.34
  -1   0  -7   74.92    4.56
   1   0   7   74.77    4.70
  -1   0   7   78.97    4.23
   1   0   8    0.89    0.80
  -1   0  -8    1.28    1.81
   1   0   8   -1.06    1.34
   1   0  -8   -0.54    0.80
  -1   0   8    0.83    0.47
  -1   0   8   -0.46    0.84
   1   0   8    0.68    0.90
   1   0  -8    0.40    0.92
  -1   0   8    0.96    1.18
  -1   0  -8    0.78    1.52
   1   0   8    0.98    1.01
   1   0   8    0.29    0.85
  -1   0   8    0.81    1.12
   1   0  -8   -0.06    0.42
   1   0   8    0.99    1.23
  -1   0  -8    0.47    0.97
   1   0   8    1.23    1.34
   1   0  -8    0.53    1.47
   1   0  -8    0.37    0.58
  -1   0   8   -0.51    0.65
  -1   0   8    1.07    1.05
  -1   0  -9 1002.84   25.74
   1   0   9 1031.16   20.77
   1   0   9 1014.86   24.69
   1   0   9 1036.65   23.74
   1   0   9 1009.97   23.97
  -1   0   9 1017.00   18.79
  -1   0  -9 1059.90   24.11
   1   0  -9 1016.95   22.45
   1   0  -9 1024.38   20.54
  -1   0   9 1027.41   22.86
   1   0  -9 1036.47   22.83
  -1   0   9 1072.91   20.28
   1   0   9 1032.25   25.68
  -1   0   9 1035.44   22.88
  -1   0  -9 1023.25   25.73
   1   0   9 1005.32   21.87
  -1   0   9 1016.96   24.43
   1   0   9  985.76   23.75
   1   0  -9 1054.48   18.44
  -1   0   9 1045.90   22.62
   1   0  -9 1016.93   24.73
   1   0 -10   50.89    4.71
  -1   0  10   54.55    4.00
   1   0 -10   55.27    3.89
   1   0  10   51.38    4.22
   1   0  10   55.88    4.66
   1   0 -10   56.48    2.00
  -1   0 -10   58.10    5.41
   1   0 -10   57.21    3.22
   1   0  10   48.70    4.73
  -1   0  10   58.96    4.21
  -1   0 -10   51.20    4.92
  -1   0  10   57.30    3.11
   1   0  10   57.96    3.75
   1   0  10   55.19    3.29
  -1   0  10   57.49    4.03
   1   0  10   50.30    4.25
  -1   0  10   57.97    2.48
   1   0 -10   53.37    3.83
   1   0  10   53.67    4.20
  -1   0 -10   55.84    4.41
  -1   0  10   53.60    4.62
  -1   0  11   24.73    2.92
  -1   0  11   24.60    3.26
   1   0  11   28.33    2.79
  -1   0  11   25.44    2.99
   1   0  11   20.84    2.71
  -1   0  11   27.19    1.78
  -1   0 -11   32.22    4.08
   1   0  11   28.33    3.42
   1   0 -11   26.99    2.84
   1   0  11   24.20    3.24
   1   0  11   30.77    2.52
   1   0  11   29.65    3.47
  -1   0 -11   24.28    3.66
  -1   0  11   24.53    2.22
  -1   0  11   27.62    2.94
   1   0  11   26.37    3.66
  -1   0 -11   27.08    3.24
   1   0 -11   26.17    3.66
   1   0 -11   28.34    2.98
   1   0  12    6.14    1.73
  -1   0 -12    1.98    1.94
   1   0  12    4.70    2.05
   1   0  12    4.11    1.18
   1   0  12    0.93    1.18
  -1   0  12    1.79    1.48
   1   0  12    4.59    1.45
  -1   0  12    2.17    1.25
  -1   0  12    1.83    0.95
  -1   0 -12    3.61    1.76
  -1   0  12    4.06    1.61
   1   0  12    2.14    1.79
  -1   0  12    2.47    0.78
   1   0 -12    5.00    1.65
  -1   0  12    3.64    1.89
   1   0 -12    3.88    1.38
   1   0 -12    3.13    2.38
  -1   0 -12    4.16    2.75
   1   0  13  592.82   17.66
  -1   0 -13  562.90   20.05
   1   0 -13  614.66   19.37
   1   0  13  590.78   17.99
   1   0 -13  585.87   19.56
   1   0 -13  567.14   16.76
   1   0  13  574.88   14.63
  -1   0  13  563.72   12.70
  -1   0  13  583.06   16.58
   1   0  13  553.95   15.59
  -1   0 -13  541.12   18.89
  -1   0  13  592.19   16.94
  -1   0  13  574.16   14.32
  -1   0  13  567.93   17.31
  -1   0 -13  593.68   19.91
   1   0  13  550.52   16.95
  -1   0 -13  594.46   17.74
   1   0 -14   37.85    4.74
   1   0 -14   32.09    4.63
  -1   0 -14   41.58    5.06
  -1   0  14   28.74    2.15
  -1   0 -14   27.63    4.64
   1   0  14   36.37    4.00
   1   0  14   30.95    2.09
  -1   0  14   30.47    2.79
   1   0  14   32.09    4.03
   1   0  14   32.57    3.73
   1   0  14   31.19    3.25
  -1   0  14   30.47    3.51
  -1   0  14   32.19    3.83
   1   0  14   30.49    2.90
   1   0 -14   27.65    3.37
  -1   0  14   31.73    3.63
  -1   0 -14   35.83    4.09
  -1   0 -14   30.50    4.52
   1   0  15    8.91    2.36
   1   0  15    4.06    1.51
  -1   0 -15    3.60    1.94
  -1   0  15    3.40    1.11
  -1   0  15    6.28    2.06
   1   0  15    4.01    2.04
   1   0 -15    2.15    1.17
   1   0 -15    1.80    1.25
  -1   0 -15    1.60    2.25
   1   0  15    4.19    0.83
  -1   0  15    5.90    2.09
  -1   0 -15    6.95    3.37
  -1   0 -15    5.17    2.63
   1   0 -15    3.78    2.06
  -1   0  15    5.57    1.09
   1   0  15    5.11    1.50
   1   0  15    5.58    2.07
  -1   0  15    5.37    1.96
  -1   0 -16    4.48    1.93
   1   0  16    5.83    1.44
   1   0  16    1.70    2.09
  -1   0  16    2.50    1.07
  -1   0  16    2.24    1.59
   1   0  16    5.09    1.68
  -1   0  16    5.66    2.41
  -1   0 -16    7.44    3.32
   1   0 -16    7.73    2.85
   1   0  16    4.16    0.96
  -1   0  16    3.11    0.95
  -1   0 -16    2.08    2.55
   1   0  16    4.35    0.87
   1   0  16    5.96    1.87
   1   0  16    3.26    1.74
  -1   0 -16    2.17    1.98
  -1   0 -17   25.79    5.20
  -1   0  17   16.12    2.92
   1   0  17   16.74    2.72
  -1   0 -17   17.05    4.04
   1   0  17   19.53    2.60
  -1   0  17   19.51    1.87
  -1   0 -17   14.27    3.73
   1   0 -17   20.94    4.19
   1   0  17   21.27    3.67
   1   0  17   17.46    3.14
  -1   0  17   19.43    2.53
  -1   0  17   19.74    3.24
   1   0  17   18.09    1.47
   1   0  17   18.33    1.63
  -1   0 -17   15.44    3.05
   1   0  17   18.25    3.04
  -1   0  17   18.33    3.21
  -1   0 -18   58.58    7.42
   1   0  18   55.38    5.53
  -1   0  18   49.89    5.25
  -1   0  18   45.95    3.93
   1   0  18   48.58    4.41
   1   0  18   51.55    5.64
   1   0  18   53.71    4.29
   1   0 -18   47.67    6.08
  -1   0 -18   54.23    5.55
  -1   0 -18   53.90    6.66
  -1   0  18   57.54    5.27
   1   0  18   54.39    2.46
  -1   0  18   55.03    3.17
   1   0  18   53.71    2.24
  -1   0 -18   50.72    6.30
  -1   0  19   54.85    5.32
   1   0 -19   61.27    7.03
  -1   0  19   49.54    4.35
   1   0  19   50.68    5.91
  -1   0 -19   58.89    5.76
  -1   0 -19   48.75    6.45
   1   0  19   61.66    5.95
  -1   0  19   62.59    5.98
  -1   0 -19   59.32    7.56
   1   0  19   53.70    4.41
   1   0  20   55.08    4.59
  -1   0 -20   54.95    7.21
   1   0 -20   47.95    6.72
  -1   0  20   55.15    5.46
   1   0  20   56.46    6.36
  -1   0  20   59.94    6.15
   1   0  20   51.16    5.54
  -1   0  20   56.84    4.64
  -1   0 -20   62.90    8.19
  -1   0  21  216.37   12.10
  -1   0  21  212.19    9.42
   1   0 -21  223.40   14.46
   1   0  21  217.78    9.63
   1   0  21  219.25   11.91
  -1   0 -21  226.11   14.81
  -1   0 -21  238.13   16.06
  -1   0  21  212.73   11.07
   1   0  21  209.01   12.52
  -1   0 -22   -0.16    2.30
   1   0 -22    4.14    3.00
  -1   0  22    0.35    1.78
  -1   0  22   -0.69    1.67
   1   0  22   -1.68    2.08
   1   0  22    2.29    1.36
  -1   0  22    2.45    1.55
   1   0  22   -1.34    1.70
   1   0  23   17.24    3.98
  -1   0  23   14.96    3.20
  -1   0 -23   13.06    4.16
  -1   0  23   20.77    4.12
   1   0  23   16.73    3.56
   1   0 -23   17.53    4.84
  -1   0  24  113.26    8.39
   1   0  24  122.47   10.21
   1   0 -24  124.86   11.93
  -1   0  24  124.43    9.75
   1   0  24  118.16    9.12
  -1   0 -24  118.63   11.82
  -1   0  25   50.00    6.41
  -1   0 -25   62.68    8.90
   1   0  25   55.36    7.15
   1   0  25   64.00    6.74
   1   0 -25   57.66    8.44
  -1   0  26    1.83    1.83
   1   0  26    3.94    2.81
   1   0 -26    0.67    2.33
  -1   0 -26    4.89    3.57
   1   0 -27   11.56    4.20
  -1   0 -27   -0.89    2.85
   1   0  27   12.11    3.91
   1   0 -28   -1.27    2.61
  -1   0 -28    5.21    4.76
   1   0  28    1.31    2.36
  -1  -1 -28   24.84    6.52
   1  -1  27   56.96    7.26
  -1  -1 -27   61.74    9.13
   1   1 -27   48.21    8.41
  -1   1  27   64.22    7.79
  -1  -1 -26    4.10    3.39
   1  -1  26    5.52    2.63
  -1   1  26    3.33    2.33
   1   1 -26    5.46    3.58
   1   1 -25    8.53    4.34
   1  -1  25    3.42    2.83
  -1  -1 -25    4.14    3.59
   1  -1  25    1.01    1.66
  -1   1  25    7.83    3.18
  -1   1  24   76.42    6.61
  -1   1  24   78.51    8.13
   1  -1  24   79.65    8.03
  -1  -1 -24   78.57    9.58
   1  -1  24   74.23    7.10
   1   1 -24   84.14    9.99
   1  -1  23  106.76    9.08
   1  -1  23   94.81    6.90
  -1   1  23  108.16    7.68
  -1  -1 -23  115.03   11.89
  -1   1  23  114.66    9.44
   1  -1  23  108.12    8.39
   1   1 -23   90.16   10.00
  -1  -1 -23  107.57   10.86
  -1  -1 -22    0.81    2.81
  -1  -1 -22    1.81    2.61
  -1   1  22    1.77    1.47
   1  -1  22    0.99    1.59
   1  -1  22    1.14    1.84
   1  -1  22    1.94    1.80
   1   1 -22    1.29    2.98
  -1   1  22   -0.02    1.70
  -1   1  22   -0.14    1.22
  -1  -1 -21   10.77    3.92
  -1   1  21   17.04    3.73
   1   1 -21   20.20    4.74
  -1  -1 -21   21.18    4.94
  -1  -1 -21   25.41    5.11
  -1   1  21   21.29    3.15
   1  -1  21   23.90    4.21
  -1   1  21   22.29    3.45
   1  -1  21   14.72    2.81
  -1  -1 -21   16.35    3.33
   1  -1  21   14.35    3.11
  -1   1  20   53.01    6.00
   1  -1  20   44.15    4.52
   1  -1  20   49.01    5.80
  -1   1  20   49.44    4.54
  -1  -1 -20   40.62    4.88
   1  -1  20   50.32    5.47
  -1  -1 -20   48.84    6.73
  -1   1  20   42.79    4.65
   1   1 -20   44.98    6.43
  -1  -1 -20   41.23    6.70
  -1  -1 -20   40.32    6.35
   1  -1  19   41.03    4.21
  -1  -1 -19   43.11    6.11
  -1   1  19   49.71    5.64
  -1   1  19   44.60    4.27
   1  -1  19   44.49    5.14
   1   1 -19   46.78    6.42
  -1  -1 -19   43.40    6.66
  -1  -1 -19   42.72    6.02
   1  -1  19   40.01    5.12
  -1   1  19   48.48    4.71
  -1  -1 -19   43.83    4.91
   1  -1  18  165.11    9.99
  -1  -1 -18  158.59    9.26
   1   1 -18  155.45   10.92
  -1   1  18  165.63    8.12
   1  -1  18  149.15    7.93
  -1  -1 -18  172.05   11.67
  -1   1  18  158.31    9.79
  -1   1  18  136.28    8.46
   1  -1  18  149.63    8.77
  -1  -1 -18  169.43   12.36
   1  -1  18  166.90    9.69
  -1   1  18  151.97    8.34
  -1  -1 -18  170.28   11.33
  -1  -1 -17   27.89    5.35
   1  -1  17   29.89    3.96
  -1   1  17   24.14    1.86
  -1  -1 -17   27.96    4.94
  -1  -1 -17   29.04    4.90
   1  -1  17   25.98    3.99
   1  -1  17   29.05    3.75
  -1  -1 -17   20.16    3.49
  -1   1  17   30.16    3.38
   1   1 -17   29.94    4.81
  -1   1  17   31.44    3.71
  -1   1  17   36.52    4.74
   1  -1  17   27.31    3.27
  -1   1  16  131.20    6.82
   1  -1  16  131.18    7.81
  -1   1  16  146.17    8.68
   1  -1  16  139.08    3.89
   1  -1  16  136.06    7.11
  -1  -1 -16  136.36    9.51
   1  -1  16  150.15    8.57
   1  -1  16  140.91    8.34
  -1  -1 -16  130.14    9.64
   1   1 -16  144.38    9.81
  -1   1  16  139.85    4.76
  -1   1  16  135.56    7.69
  -1  -1 -16  132.87    8.16
   1  -1  16  138.97    3.74
  -1  -1 -16  110.17    9.26
   1  -1  16  158.75    8.97
   1  -1  15   64.54    5.23
   1  -1  15   63.06    4.65
   1  -1  15   69.99    5.69
  -1  -1 -15   69.73    7.15
   1  -1  15   71.05    5.77
  -1   1  15   65.98    3.03
  -1  -1 -15   53.28    5.91
   1  -1  15   67.98    2.62
   1  -1  15   59.43    5.25
   1  -1  15   66.25    2.82
   1   1 -15   55.18    5.89
  -1   1  15   66.96    4.62
  -1   1  15   62.70    2.92
  -1   1  15   68.96    5.74
   1   1 -15   70.27    5.23
  -1  -1 -15   57.89    6.35
  -1  -1 -15   63.65    5.46
  -1   1  15   59.44    4.81
   1   1 -14   24.96    3.06
  -1   1  14   23.46    1.74
   1  -1  14   24.52    3.53
   1  -1  14   20.53    3.21
  -1   1  14   23.82    3.46
   1  -1  14   17.55    2.88
   1  -1  14   24.48    1.85
   1   1 -14   15.54    2.93
  -1   1  14   22.53    1.80
  -1  -1 -14   22.12    3.81
   1  -1  14   25.90    2.99
  -1  -1 -14   28.36    4.57
   1  -1  14   22.20    3.10
   1   1 -14   19.93    3.47
  -1   1  14   20.77    2.55
  -1  -1 -14   24.50    4.12
  -1  -1 -14   25.99    3.43
  -1   1  14   24.12    3.00
  -1  -1 -13   93.77    6.28
  -1   1  13  108.35    5.97
  -1  -1 -13  106.71    7.58
  -1   1  13  109.55    4.18
   1  -1  13  105.82    5.67
  -1  -1 -13  110.65    8.07
   1  -1  13  107.30    6.66
  -1   1  13  114.14    6.89
   1  -1  13  102.80    6.61
  -1  -1 -13   96.41    7.75
   1  -1  13  114.03    6.83
   1  -1  13  105.58    6.46
  -1   1  13  105.96    3.73
   1  -1  13  104.69    4.10
   1   1 -13  100.48    5.78
   1   1 -13  106.70    7.46
  -1   1  13  105.84    5.50
  -1  -1 -12  129.38    8.02
   1  -1  12  127.55    7.03
  -1  -1 -12  126.92    7.08
   1  -1  12  127.71    7.20
   1  -1  12  128.15    6.89
   1   1 -12  133.26    6.40
  -1   1  12  128.71    6.41
  -1   1  12  127.29    6.77
  -1  -1 -12  134.46    8.47
  -1   1  12  119.70    5.66
  -1   1  12  130.52    7.62
  -1   1  12  130.29    4.03
   1  -1  12  136.42    7.43
   1  -1  12  130.43    6.14
  -1   1  12  128.59    4.68
  -1   1  12  130.98    7.19
   1  -1  12  121.13    4.67
  -1  -1 -12  127.87    8.44
  -1   1  11  344.53    8.80
   1  -1  11  349.29    8.97
   1  -1  11  325.22   11.49
   1  -1  11  348.67   13.89
  -1   1  11  344.57   11.86
  -1   1  11  329.77   11.17
  -1  -1 -11  342.47   13.91
  -1   1  11  347.25   12.60
   1   1 -11  349.90   10.73
   1  -1  11  346.12   10.65
   1  -1  11  350.84   12.18
   1  -1  11  359.82   12.18
  -1   1  11  346.44   10.11
  -1   1  11  346.31    7.63
  -1  -1 -11  352.89   13.73
   1  -1  11  347.43   13.11
  -1   1  11  356.23   11.11
  -1  -1 -11  338.51   11.97
   1   1 -11  330.24   11.50
   1  -1  11  348.71   12.33
  -1   1  10  374.91   11.44
   1  -1  10  372.18   12.32
   1  -1  10  370.91   10.78
   1   1 -10  364.46   11.80
   1   1 -10  375.50   10.78
   1  -1  10  364.13   11.93
  -1   1  10  380.46    7.77
  -1  -1 -10  360.90   12.52
  -1  -1 -10  371.32   13.91
  -1   1  10  374.98   12.04
  -1   1  10  370.45   11.17
  -1  -1 -10  375.30   13.85
  -1   1  10  357.85   10.11
  -1  -1 -10  364.40   12.12
   1  -1  10  360.71   12.99
   1  -1  10  362.77   12.16
  -1   1  10  364.96    9.15
  -1   1  10  370.13   12.59
   1  -1  10  366.00    9.36
   1  -1  10  356.13   12.44
   1  -1  10  390.73   14.25
   1  -1   9   26.58    3.49
   1  -1   9   22.06    2.29
   1  -1   9   23.67    2.89
   1  -1   9   21.54    2.78
  -1   1   9   24.47    2.19
   1  -1   9   26.72    2.90
  -1  -1  -9   22.50    2.79
  -1   1   9   25.56    2.48
   1   1  -9   24.99    2.72
   1  -1   9   24.77    3.03
  -1   1   9   24.54    1.93
   1  -1   9   24.31    2.92
   1   1  -9   25.38    2.31
  -1  -1  -9   26.85    3.47
  -1   1   9   24.47    2.56
  -1  -1  -9   24.80    2.93
  -1   1   9   26.52    2.85
  -1  -1  -9   28.30    3.70
  -1   1   9   20.32    2.71
   1  -1   9   25.26    2.08
   1  -1   8  359.43    9.99
   1  -1   8  343.71   10.87
  -1   1   8  349.60    9.21
  -1   1   8  364.33   10.95
  -1  -1  -8  360.40   12.48
   1   1  -8  347.84   10.81
   1  -1   8  350.89   11.53
  -1   1   8  335.76   10.20
   1  -1   8  348.38    9.02
  -1  -1  -8  353.41   11.22
   1  -1   8  350.80   11.74
  -1   1   8  354.38    9.90
   1   1  -8  344.64    9.40
  -1   1   8  342.88    8.73
   1  -1   8  342.36   12.37
  -1  -1  -8  344.11   11.45
   1  -1   8  363.38   11.35
  -1  -1  -8  383.78   12.69
   1  -1   8  359.50   11.13
  -1   1   8  358.70   11.17
   1  -1   7   70.79    4.55
  -1   1   7   73.50    3.26
  -1   1   7   80.69    4.18
   1   1  -7   80.56    2.48
  -1  -1  -7   71.48    4.94
   1  -1   7   78.22    3.55
  -1  -1  -7   77.99    4.64
  -1  -1  -7   78.02    4.73
   1  -1   7   72.29    4.68
   1   1  -7   70.49    3.38
  -1  -1  -7   71.02    2.90
   1  -1   7   75.50    3.89
   1  -1   7   67.29    4.18
  -1   1   7   71.24    3.40
   1  -1   7   86.66    5.47
  -1   1   7   78.53    4.40
  -1   1   7   70.81    4.20
  -1  -1  -6  272.74    6.28
   1  -1   6  267.99    9.72
  -1   1   6  266.92    8.00
  -1  -1  -6  273.15    9.46
   1  -1   6  255.31    7.31
  -1   1   6  255.36    8.30
   1  -1   6  271.78    9.19
   1   1  -6  264.71    6.84
  -1  -1  -6  271.09    8.84
   1   1  -6  267.08    6.13
  -1   1   6  262.51    8.14
   1  -1   6  254.28    8.48
  -1   1   6  254.33    7.03
  -1   1   6  256.32    7.04
   1  -1   6  267.51    9.10
  -1  -1  -6  266.37    8.99
   1  -1   5 1044.51   22.38
   1  -1   5 1012.46   21.90
   1   1  -5 1039.18   19.22
   1  -1   5 1033.56   23.19
  -1  -1  -5 1001.85   22.19
  -1  -1  -5 1037.53   22.56
  -1   1   5 1054.27   19.84
  -1   1   5 1041.45   21.08
  -1  -1  -5 1070.12   18.85
  -1   1   5 1014.54   20.04
   1  -1   5 1062.88   20.47
  -1  -1  -5 1046.45   22.05
  -1   1   5 1052.99   21.57
  -1   1   5 1036.92   20.83
  -1   1   4 1024.44   18.78
   1  -1   4  987.79   20.67
  -1  -1  -4 1012.23   20.72
   1   1  -4  960.71   17.73
  -1  -1  -4 1001.36   17.85
  -1   1   4  954.00   18.87
  -1   1   4  955.14   19.08
   1   1  -4  978.58   21.20
   1  -1   4  877.52   20.54
  -1  -1  -4 1012.87   20.75
  -1   1   4  987.10   19.71
  -1  -1  -4  986.41   20.84
   1  -1   4  988.06   19.38
   1  -1   4 1017.54   21.68
  -1   1   3 5848.25   98.88
   1  -1   3 5749.62   99.88
  -1   1   3 5775.27   97.62
  -1  -1  -3 5957.35   97.56
  -1  -1  -3 5873.09  100.07
  -1   1   3 6031.86   99.29
  -1   1   3 5997.53   98.27
   1  -1   3 5902.27  100.78
   1   1  -3 5786.50   97.03
  -1  -1  -3 6235.31   99.90
   1   1  -3 5799.37  100.48
  -1  -1  -3 5898.87  100.25
   1  -1   3 5914.84   99.10
  -1  -1  -2 5976.80   96.44
  -1  -1  -2 5798.35   98.95
   1  -1   2 5795.42   98.47
  -1   1   2 5901.57   99.21
   1  -1   2 5803.09   99.16
  -1  -1  -2 5828.35   98.24
  -1  -1  -2 5731.48   98.88
   1  -1   1  346.61    8.52
   1  -1   1  351.28    8.61
  -1  -1  -1  339.54    8.48
  -1  -1  -1  356.81    8.73
  -1   1   1  367.51    9.23
  -1   1   1  346.97    8.07
  -1   1   0  851.97   16.95
  -1  -1   0  827.15   16.30
   1  -1   0  858.09   16.13
  -1   1   0  859.45   17.68
   1  -1   0  856.37   17.02
  -1  -1   0  873.04   16.85
  -1  -1   1  340.67    7.43
  -1   1  -1  358.76    8.97
  -1  -1   1  351.43    8.05
  -1   1  -2 5803.93   99.35
   1  -1  -2 5769.90   98.66
  -1   1  -2 6103.02   99.64
   1  -1  -2 5968.27   98.22
  -1  -1   2 5796.33   98.47
  -1  -1   2 5909.91   97.38
   1   1   2 5698.19   96.48
   1  -1  -2 6012.33   97.75
  -1  -1   3 5906.24  100.51
   1  -1  -3 5898.36   98.71
   1  -1  -3 5853.75   99.06
   1  -1  -3 5878.21   97.94
  -1  -1   3 6056.07   97.99
   1  -1  -3 5987.91  100.44
   1  -1  -3 6102.13   99.60
  -1   1  -3 5862.61  100.75
  -1  -1   3 5929.81   98.55
  -1   1  -3 6050.00  101.53
  -1   1  -3 5932.34  101.08
   1  -1  -4 1005.75   17.79
   1  -1  -4  992.22   19.01
   1   1   4  983.53   20.67
  -1  -1   4  996.58   18.01
  -1   1  -4 1003.93   21.34
  -1   1  -4 1006.91   20.81
  -1  -1   4 1002.79   20.41
   1  -1  -4  926.93   19.98
   1  -1  -4  986.29   19.27
  -1   1  -4 1022.32   21.21
   1  -1  -4  986.18   18.78
   1  -1  -5 1062.24   20.14
  -1  -1   5 1072.14   19.55
  -1  -1   5 1097.47   22.07
  -1   1  -5 1038.09   22.11
  -1   1  -5  999.40   22.78
  -1   1  -5 1060.03   22.83
   1   1   5 1067.00   19.01
   1  -1  -5 1061.09   21.70
   1  -1  -5 1069.92   21.31
   1   1   5 1029.66   22.06
   1  -1  -5 1049.19   19.60
   1  -1  -5 1047.26   19.98
   1   1   5 1040.97   22.29
  -1  -1   6  271.09    9.05
   1  -1  -6  268.88    8.49
   1  -1  -6  259.75    6.82
  -1  -1   6  262.22    8.46
   1  -1  -6  262.30    7.18
  -1   1  -6  261.32    8.61
   1   1   6  276.08    5.73
   1  -1  -6  264.17    8.00
  -1   1  -6  263.25    9.08
   1  -1  -6  266.62    7.18
   1   1   6  265.40    8.63
   1   1   6  246.65    8.74
  -1   1  -6  288.74    9.87
   1   1   6  273.83    6.35
  -1  -1   6  277.65    7.01
   1  -1  -6  263.66    8.33
   1  -1  -7   73.21    3.69
  -1  -1   7   77.10    4.27
   1  -1  -7   73.55    3.12
  -1  -1   7   74.28    3.39
   1  -1  -7   74.54    4.26
   1   1   7   73.10    4.58
  -1  -1   7   79.36    4.49
   1   1   7   68.15    2.86
  -1  -1   7   76.01    2.38
  -1  -1   7   63.10    4.40
   1   1   7   68.88    4.20
  -1   1  -7   85.50    5.42
   1   1   7   75.81    4.71
   1  -1  -7   76.92    3.99
  -1   1  -7   77.16    4.87
   1  -1  -7   73.52    4.51
   1   1   7   70.73    2.49
   1  -1  -7   74.81    3.53
  -1   1  -7   84.59    4.72
   1  -1  -8  355.77   11.45
   1   1   8  355.58    8.52
   1   1   8  351.13    7.84
  -1   1  -8  357.24   11.52
   1   1   8  350.01   11.38
  -1  -1   8  368.00   11.02
  -1  -1   8  352.38    8.74
   1  -1  -8  361.62    8.50
  -1  -1   8  347.11    7.72
  -1   1  -8  348.95   12.51
   1   1   8  350.81   10.94
   1  -1  -8  351.27   10.80
  -1  -1   8  350.71   10.93
   1   1   8  332.64   11.40
   1  -1  -8  357.40   10.05
  -1   1  -8  350.91   11.08
  -1  -1   8  361.07   11.97
   1   1   8  359.21   12.33
   1  -1  -8  363.38   10.27
   1  -1  -8  355.12    9.46
  -1  -1   8  355.10    9.44
   1  -1  -9   27.21    1.87
  -1  -1   9   24.16    2.73
   1   1   9   29.60    3.24
  -1   1  -9   20.69    2.80
   1  -1  -9   27.88    2.37
   1   1   9   22.83    3.06
  -1  -1   9   24.59    3.14
   1  -1  -9   26.04    2.52
  -1  -1   9   21.77    2.12
  -1   1  -9   20.81    3.41
   1   1   9   31.73    3.63
   1   1   9   24.59    1.89
   1  -1  -9   30.89    3.00
   1   1   9   23.21    2.59
   1  -1  -9   27.71    3.30
  -1  -1   9   22.30    1.62
  -1  -1   9   27.24    2.00
   1  -1  -9   25.75    1.40
  -1  -1   9   26.74    2.93
   1   1   9   28.53    3.14
   1   1   9   22.48    1.60
   1  -1  -9   23.01    2.49
  -1   1  -9   22.78    2.81
  -1  -1  10  367.84    8.92
  -1  -1  10  376.92   10.70
   1   1  10  383.31    9.58
  -1   1 -10  368.66   14.12
   1  -1 -10  358.34   12.87
   1  -1 -10  364.05   11.09
   1   1  10  380.21    8.93
   1  -1 -10  378.11    8.77
   1  -1 -10  371.32   11.50
   1  -1 -10  361.62    8.04
  -1  -1  10  360.03   13.27
   1   1  10  366.28   12.81
  -1   1 -10  378.37   12.68
  -1   1 -10  358.35   13.71
   1   1  10  369.98   11.99
   1   1  10  362.94   12.48
  -1  -1  10  378.68    9.66
  -1  -1  10  371.46   11.91
   1   1  10  351.04   12.65
   1  -1 -10  371.16   12.01
   1   1  10  381.99   13.76
   1  -1 -10  352.27   10.33
  -1  -1  10  370.18   12.19
   1   1  11  361.73   13.78
  -1  -1  11  357.14    9.38
   1   1  11  351.99    9.47
   1   1  11  336.75    8.75
  -1   1 -11  346.69   13.79
   1  -1 -11  327.10   10.27
   1  -1 -11  359.16    8.30
  -1  -1  11  341.32   12.10
  -1  -1  11  337.91    8.92
  -1  -1  11  341.59   10.59
   1  -1 -11  329.20   11.35
  -1  -1  11  344.44   11.75
   1   1  11  349.91   11.77
   1  -1 -11  368.36   13.40
   1   1  11  341.19   12.81
  -1  -1  11  357.65   13.51
   1   1  11  353.96   12.78
  -1   1 -11  343.94   12.42
   1  -1 -11  339.30   11.90
  -1   1 -11  336.82   13.96
   1  -1 -11  324.96   10.68
   1   1  11  331.21   12.15
   1  -1 -12  129.89    8.03
   1  -1 -12  128.62    7.12
   1  -1 -12  123.57    6.80
   1   1  12  117.67    5.23
   1  -1 -12  124.86    7.61
  -1  -1  12  137.39    8.26
  -1   1 -12  130.26    7.38
   1   1  12  121.77    4.74
   1  -1 -12  132.28    6.41
  -1  -1  12  122.85    6.77
   1  -1 -12  119.29    5.85
  -1  -1  12  122.42    4.95
  -1  -1  12  135.94    6.37
   1   1  12  133.96    7.00
  -1   1 -12  132.89    8.47
  -1  -1  12  124.74    7.24
  -1   1 -12  126.70    8.56
   1   1  12  138.95    7.89
   1   1  12  126.97    8.07
  -1  -1  12  124.57    5.16
   1   1  12  135.51    7.44
  -1  -1  13  106.26    4.83
   1  -1 -13  116.12    5.90
   1   1  13  106.01    5.01
   1   1  13  102.76    6.75
   1  -1 -13  121.89    7.03
   1   1  13  105.09    6.35
   1   1  13  101.86    4.46
  -1   1 -13  110.53    7.01
  -1   1 -13  113.05    8.46
  -1   1 -13  106.90    7.94
   1   1  13  110.65    4.62
   1  -1 -13  109.44    7.50
   1  -1 -13  102.25    6.47
  -1  -1  13  106.77    5.93
  -1  -1  13  108.41    6.98
  -1  -1  13  111.54    4.82
   1  -1 -13  104.82    7.52
  -1  -1  13   96.45    6.25
   1   1  13  105.65    7.20
   1  -1 -13  106.94    5.91
  -1   1 -14   25.21    4.58
   1   1  14   27.64    3.90
  -1  -1  14   23.94    3.57
   1  -1 -14   25.62    2.83
   1  -1 -14   18.14    3.58
  -1  -1  14   24.58    2.28
   1   1  14   22.50    3.39
   1  -1 -14   30.04    3.75
  -1  -1  14   28.23    3.26
   1   1  14   19.74    2.02
   1   1  14   23.99    2.16
   1   1  14   23.30    3.11
  -1   1 -14   22.18    3.85
  -1  -1  14   21.79    2.24
   1   1  14   23.41    2.47
   1  -1 -14   29.91    4.40
  -1  -1  14   18.78    2.99
  -1   1 -14   22.78    3.50
   1   1  15   70.27    5.39
  -1  -1  15   61.98    5.63
   1   1  15   66.65    5.76
   1   1  15   66.70    4.20
   1   1  15   62.84    3.79
  -1  -1  15   68.54    5.54
   1  -1 -15   58.18    6.19
  -1   1 -15   60.16    6.33
  -1  -1  15   74.84    5.36
   1  -1 -15   68.34    6.33
  -1  -1  15   56.50    5.51
  -1   1 -15   63.68    5.61
   1  -1 -15   60.65    4.49
  -1  -1  15   65.02    3.82
  -1   1 -15   80.28    7.75
  -1  -1  15   63.47    3.96
   1   1  15   66.46    3.52
   1   1  15   68.73    6.11
  -1  -1  16  133.75    7.98
   1  -1 -16  131.94    9.61
  -1  -1  16  137.05    5.80
   1   1  16  136.98    6.42
   1  -1 -16  135.01    7.33
   1   1  16  134.13    5.26
   1   1  16  134.70    5.96
   1   1  16  132.43    8.80
  -1   1 -16  145.10    8.67
  -1   1 -16  148.18   10.63
   1  -1 -16  137.20    9.31
  -1   1 -16  137.65    9.71
  -1  -1  16  140.39    7.79
  -1  -1  16  131.82    6.03
   1   1  16  132.29    7.65
   1   1  16  144.44    8.69
  -1  -1  17   33.00    4.18
  -1  -1  17   29.28    3.73
   1   1  17   25.37    2.14
   1   1  17   30.15    2.80
   1   1  17   23.29    2.72
   1   1  17   26.80    4.19
  -1   1 -17   27.85    4.80
  -1  -1  17   28.01    2.58
   1  -1 -17   25.80    3.29
   1   1  17   30.22    3.72
   1  -1 -17   32.26    5.10
   1   1  17   24.89    3.89
  -1  -1  17   27.59    2.80
   1  -1 -17   26.51    4.54
   1  -1 -18  159.00   10.79
   1   1  18  160.32    7.20
  -1  -1  18  152.98    6.36
   1   1  18  150.06    9.34
  -1  -1  18  161.69    9.26
  -1  -1  18  162.76    9.04
  -1   1 -18  165.12   11.44
  -1  -1  18  158.23    7.09
   1   1  18  156.66    5.53
   1   1  18  160.23   10.21
   1   1  18  168.14    7.06
   1  -1 -18  158.70   11.36
   1   1  19   35.83    5.20
   1  -1 -19   35.25    5.56
  -1   1 -19   55.80    6.93
  -1  -1  19   38.40    4.68
   1  -1 -19   42.60    6.28
  -1  -1  19   44.08    3.73
   1   1  19   49.13    5.46
   1   1  19   49.83    3.84
  -1  -1  19   42.49    4.75
   1   1  20   37.61    5.38
   1   1  20   41.77    2.63
  -1  -1  20   43.49    5.05
   1   1  20   48.25    5.59
   1   1  20   44.24    3.65
  -1   1 -20   44.12    6.60
  -1  -1  20   43.07    5.08
  -1  -1  20   46.88    3.90
   1  -1 -20   45.65    6.68
   1   1  21   18.85    4.12
   1  -1 -21   26.81    5.18
  -1  -1  21   19.47    2.67
  -1  -1  21   29.58    4.31
   1   1  21   20.17    3.98
   1   1  21   20.77    2.58
  -1  -1  21   21.47    3.84
  -1   1 -21   19.97    4.96
  -1  -1  22    1.98    1.88
   1   1  22    0.77    1.82
  -1   1 -22    2.73    3.13
   1   1  22    1.44    1.90
  -1  -1  22    2.53    1.91
   1  -1 -22    5.07    3.40
  -1  -1  23  119.78    8.78
  -1   1 -23   93.54   10.25
   1  -1 -23  118.46   11.13
   1   1  23  116.40   10.04
   1   1  23  120.71    9.17
  -1  -1  23   99.33    8.22
   1   1  24   82.51    8.63
   1   1  24   81.70    7.75
  -1   1 -24   79.35    9.71
   1  -1 -24   82.14    9.63
  -1  -1  24   75.01    7.34
  -1  -1  24   76.07    7.25
  -1  -1  25    7.22    2.61
   1   1  25    5.11    2.57
   1   1  25    5.25    3.03
  -1  -1  25    5.31    2.58
   1  -1 -25    3.91    3.20
  -1   1 -25    6.48    4.02
  -1   1 -26    4.19    3.05
   1   1  26   -0.02    2.10
   1   1  27   64.19    8.22
  -1   1 -27   47.22    8.40
   1  -1 -27   46.96    7.97
   1  -1 -28   31.73    6.76
   1   1  28   28.59    5.83
   1   1  29    3.15    2.49
  -1   2  28    6.99    3.33
  -1  -2 -28   11.70    4.73
   1   2 -27   91.32   11.28
  -1  -2 -27   87.11   10.84
  -1   2  27   81.62    9.15
  -1  -2 -26   24.95    6.30
   1   2 -26   27.63    6.42
   1  -2  26   34.64    5.47
  -1   2  26   34.64    5.85
  -1  -2 -26   47.32    8.55
   1   2 -25    6.40    3.52
  -1  -2 -25    1.97    3.16
  -1  -2 -25    6.47    3.62
  -1   2  25    9.63    3.93
   1  -2  25    2.82    2.19
   1  -2  24   68.92    6.81
   1  -2  24   61.22    6.02
  -1  -2 -24   67.30    9.42
  -1  -2 -24   78.91    9.66
  -1   2  24   75.88    8.33
   1  -2  24   71.08    7.56
   1   2 -24   72.71    9.39
   1  -2  23  140.75    9.00
  -1   2  23  150.27   11.37
  -1  -2 -23  145.00   13.36
   1  -2  23  130.33    9.84
  -1  -2 -23  142.31   12.39
   1   2 -23  137.98   12.46
  -1   2  23  140.92    8.71
  -1   2  23  138.88    8.38
   1  -2  23  135.27    9.40
  -1  -2 -23  137.56   12.06
  -1  -2 -22   94.78    9.78
  -1   2  22   84.15    6.40
   1  -2  22   88.77    6.95
   1  -2  22   95.55    8.20
  -1  -2 -22   79.53    9.14
  -1   2  22   98.28    9.06
  -1  -2 -22   96.81   10.54
   1   2 -22   86.56    9.61
  -1   2  22   93.15    6.86
   1  -2  22   99.84    7.91
  -1  -2 -22   81.58    7.06
   1  -2  21   34.38    4.78
  -1   2  21   34.67    4.09
  -1   2  21   30.45    3.95
  -1  -2 -21   25.16    3.89
  -1  -2 -21   48.51    7.19
   1  -2  21   27.14    3.91
  -1  -2 -21   33.04    5.81
  -1  -2 -21   24.24    5.76
   1   2 -21   23.32    5.32
   1  -2  21   30.83    4.70
  -1   2  21   28.57    4.96
   1  -2  20   17.13    3.18
   1   2 -20    9.57    3.36
  -1   2  20   18.71    4.00
  -1  -2 -20   19.19    5.03
   1  -2  20   17.77    3.54
  -1  -2 -20   22.95    4.80
  -1  -2 -20   21.40    3.63
   1  -2  20   19.11    3.49
  -1  -2 -20   17.60    4.40
  -1   2  20   15.58    2.98
  -1   2  20   20.02    3.16
  -1   2  19   80.20    5.85
   1  -2  19   64.50    5.84
  -1  -2 -19   81.90    6.68
  -1  -2 -19   73.96    7.95
   1  -2  19   75.22    6.69
  -1   2  19   85.84    6.26
  -1  -2 -19  101.98    9.77
   1   2 -19   70.68    7.83
  -1   2  19   86.51    7.77
  -1  -2 -19   89.57    8.65
   1  -2  19   79.15    6.85
  -1   2  18   22.75    3.30
  -1   2  18   19.35    3.06
  -1   2  18   19.43    3.01
  -1  -2 -18   14.10    3.70
  -1   2  18   17.03    1.80
  -1  -2 -18   10.08    3.20
   1  -2  18   12.60    2.95
   1  -2  18   19.02    3.03
   1  -2  18   16.03    3.24
  -1  -2 -18   22.16    5.16
   1   2 -18   21.53    4.57
  -1  -2 -18   17.58    3.21
  -1   2  18   17.01    3.73
  -1  -2 -17  137.15   10.16
   1  -2  17  129.75    7.71
  -1   2  17  137.67    7.57
  -1  -2 -17  135.79    9.80
  -1  -2 -17  136.49    8.42
  -1  -2 -17  137.59   10.59
   1  -2  17  130.41    8.36
  -1   2  17  140.63    9.16
  -1   2  17  144.58    5.61
   1  -2  17  145.04    8.81
  -1   2  17  141.08    7.53
   1   2 -17  134.92    9.97
   1  -2  16   65.82    5.24
   1  -2  16   63.51    5.53
  -1  -2 -16   58.36    6.82
   1   2 -16   64.50    6.74
  -1  -2 -16   58.04    6.56
  -1   2  16   55.17    3.43
  -1  -2 -16   59.45    5.41
   1  -2  16   58.66    5.43
  -1   2  16   59.99    4.82
  -1  -2 -16   57.68    6.23
   1  -2  16   44.17    4.89
  -1   2  16   59.82    5.93
  -1   2  16   56.53    4.68
   1  -2  15  279.01   11.09
  -1  -2 -15  270.85   13.25
  -1  -2 -15  271.24   11.65
  -1  -2 -15  282.26   14.40
   1  -2  15  271.92    6.00
  -1   2  15  275.36   10.64
   1   2 -15  286.35   13.75
  -1   2  15  283.61    8.64
   1  -2  15  288.65   12.48
   1  -2  15  297.12   12.15
   1  -2  15  277.78   11.77
   1  -2  15  259.25   12.03
  -1   2  15  268.51   10.41
  -1  -2 -15  272.04   13.65
  -1   2  15  281.45   12.68
   1  -2  14  203.30   10.15
   1  -2  14  194.52    9.97
   1  -2  14  201.92    9.64
   1  -2  14  195.14    9.55
  -1   2  14  200.45   10.12
  -1   2  14  207.15    8.67
   1  -2  14  211.15    9.23
  -1   2  14  196.38    7.03
  -1  -2 -14  212.68   11.14
  -1  -2 -14  200.11   11.28
   1   2 -14  203.62   11.22
  -1  -2 -14  185.71   11.22
  -1   2  14  215.68    8.90
   1  -2  14  206.83    5.36
  -1  -2 -14  189.49    9.44
  -1   2  13  262.30    9.74
   1   2 -13  236.44   11.73
   1  -2  13  254.40   10.74
  -1  -2 -13  242.40   12.50
  -1  -2 -13  248.97   12.32
  -1   2  13  238.47    9.24
  -1   2  13  264.01   11.30
   1  -2  13  235.73    9.64
   1  -2  13  261.78   10.65
  -1  -2 -13  241.30   10.47
  -1  -2 -13  239.14   11.56
   1  -2  13  232.23   10.79
  -1   2  13  236.16    7.85
   1  -2  13  264.43    6.63
   1  -2  13  248.14   11.09
  -1  -2 -12  138.44    8.71
   1  -2  12  135.53    7.39
  -1  -2 -12  147.03    8.19
  -1   2  12  131.61    7.67
  -1  -2 -12  134.94    7.39
  -1  -2 -12  131.25    8.10
   1  -2  12  137.86    7.25
  -1  -2 -12  136.13    8.73
   1  -2  12  132.53    7.72
  -1   2  12  123.93    7.40
   1  -2  12  135.73    4.54
  -1   2  12  139.59    6.53
   1  -2  12  126.29    6.69
   1  -2  12  131.24    7.61
  -1   2  12  138.56    6.59
  -1   2  12  133.61    5.52
   1   2 -12  128.56    7.26
   1  -2  11  548.53   18.61
   1  -2  11  545.66   16.83
  -1   2  11  548.23   14.48
   1  -2  11  534.36   16.07
  -1   2  11  550.17   16.59
  -1   2  11  529.33   13.12
  -1   2  11  530.40   14.41
  -1   2  11  558.80   16.53
  -1  -2 -11  535.86   18.03
  -1  -2 -11  538.52   17.83
  -1  -2 -11  530.32   16.81
  -1  -2 -11  519.05   16.93
  -1  -2 -11  536.98   15.96
   1  -2  11  537.77   16.73
   1  -2  11  528.94   15.03
   1  -2  11  519.41   11.80
   1  -2  11  521.62   15.51
  -1  -2 -10   27.88    3.28
   1  -2  10   28.88    3.09
  -1   2  10   25.45    2.25
  -1  -2 -10   26.76    3.83
  -1  -2 -10   28.01    3.37
   1  -2  10   26.66    3.32
  -1  -2 -10   32.65    4.23
   1  -2  10   23.82    3.23
  -1   2  10   27.03    2.76
  -1   2  10   27.28    3.34
  -1   2  10   22.97    2.89
  -1   2  10   28.18    2.77
   1  -2  10   24.66    3.19
   1  -2  10   26.93    2.01
   1  -2  10   29.85    3.88
  -1  -2 -10   26.30    3.24
   1  -2  10   29.74    3.12
   1  -2   9  571.20   16.89
  -1  -2  -9  587.66   16.76
  -1   2   9  595.10   14.81
   1   2  -9  574.79   13.26
   1  -2   9  600.03   15.47
  -1  -2  -9  566.76   16.65
  -1  -2  -9  575.38   16.00
  -1  -2  -9  571.28   17.53
   1  -2   9  582.98   16.96
  -1   2   9  599.51   13.84
   1  -2   9  563.16   17.92
  -1   2   9  573.69   16.38
   1  -2   9  577.87   16.79
  -1  -2  -9  609.22   17.93
   1   2  -9  589.93   16.25
  -1   2   9  571.38   15.86
  -1   2   9  554.41   14.39
   1  -2   9  580.12   12.79
  -1  -2  -9  565.04   16.85
  -1  -2  -8  266.73   10.67
  -1  -2  -8  256.62   10.37
   1   2  -8  268.56    5.64
   1   2  -8  260.88    7.12
   1  -2   8  271.38   10.25
   1  -2   8  261.42    7.29
   1  -2   8  271.43   11.09
  -1   2   8  265.02    9.80
  -1   2   8  269.11    8.46
  -1  -2  -8  253.53    9.36
  -1   2   8  249.34    9.00
  -1   2   8  269.36    8.02
   1  -2   8  273.23    9.14
   1  -2   8  260.26    9.99
  -1  -2  -8  265.13   10.02
  -1  -2  -8  264.49    9.90
   1  -2   8  253.65    9.93
  -1   2   8  267.56    8.51
  -1  -2  -8  264.30   10.11
   1  -2   7    1.74    1.05
  -1  -2  -7    2.04    1.42
   1   2  -7    2.24    0.66
  -1   2   7    2.18    1.21
  -1  -2  -7    0.93    1.54
   1  -2   7    2.91    1.26
   1  -2   7    2.17    0.83
  -1   2   7    4.71    1.43
  -1   2   7    1.55    1.41
  -1  -2  -7    1.39    0.99
   1  -2   7    2.59    1.27
  -1  -2  -7    3.15    1.48
  -1   2   7    2.01    0.81
  -1  -2  -7    4.03    1.76
   1  -2   7    4.81    1.57
  -1   2   7    1.29    1.09
  -1  -2  -6  813.69   19.32
   1  -2   6  765.31   19.19
  -1   2   6  781.43   17.76
   1  -2   6  785.51   16.30
   1   2  -6  768.55   14.56
   1  -2   6  772.35   19.94
   1   2  -6  824.55   20.37
   1  -2   6  769.38   18.72
  -1   2   6  795.35   17.15
  -1   2   6  795.81   17.19
  -1  -2  -6  788.60   19.12
  -1   2   6  783.83   18.62
  -1  -2  -6  786.42   18.42
   1  -2   6  790.11   19.42
  -1   2   6  753.30   16.74
  -1  -2  -6  760.93   18.89
  -1   2   6  775.25   17.36
  -1  -2  -5 1212.95   25.84
  -1  -2  -5 1205.18   25.78
  -1  -2  -5 1232.41   25.82
  -1   2   5 1204.11   23.74
  -1   2   5 1223.68   24.75
   1   2  -5 1205.02   26.74
  -1  -2  -5 1202.53   25.29
  -1   2   5 1195.13   23.98
   1  -2   5 1214.55   23.46
  -1   2   5 1179.50   23.80
   1  -2   5 1210.17   26.73
   1  -2   5 1210.63   26.30
   1  -2   5 1226.55   25.45
   1  -2   4 1061.42   21.04
   1  -2   4 1058.46   23.53
  -1  -2  -4 1071.82   22.83
  -1   2   4 1089.03   22.22
  -1   2   4 1087.90   21.56
   1  -2   4 1085.88   22.36
  -1  -2  -4 1050.41   22.47
  -1   2   4 1040.27   21.36
   1   2  -4 1073.37   23.72
  -1  -2  -4 1046.65   22.59
  -1  -2  -4 1063.04   22.67
  -1  -2  -3 1951.02   37.04
   1  -2   3 1932.35   36.45
  -1   2   3 1958.94   36.31
  -1  -2  -3 2037.72   37.17
   1   2  -3 2068.23   38.43
  -1   2   3 2035.83   37.27
   1  -2   3 2014.04   36.07
  -1  -2  -3 1978.32   37.37
  -1  -2  -3 2027.82   33.53
   1   2  -3 2027.44   34.02
  -1  -2  -3 2001.87   37.26
  -1   2   2  393.65   10.67
  -1  -2  -2  408.24   10.43
   1  -2   2  398.88    9.84
  -1  -2  -2  406.54    8.37
  -1  -2  -2  399.34   10.09
   1  -2   2  388.19    9.63
  -1  -2  -2  406.00   10.51
   1  -2   1  597.03   11.26
  -1  -2  -1  584.40   13.05
  -1  -2  -1  590.07   13.35
   1  -2   1  586.79   12.96
  -1   2   1  572.57   13.94
  -1  -2  -1  576.92   11.81
   1  -2   1  534.61   13.11
  -1  -2  -1  568.76   12.55
   1  -2   0  487.92   11.31
   1  -2   0  484.05   11.64
  -1  -2   0  485.67   10.96
  -1   2   0  494.28   12.49
  -1  -2   0  485.02   10.68
  -1  -2   0  466.89   11.37
   1  -2  -1  574.77   12.97
   1   2   1  571.65   11.79
  -1  -2   1  589.75   12.96
  -1  -2   1  590.71   12.83
  -1  -2   1  565.27   12.02
  -1   2  -1  588.47   14.32
   1  -2  -1  578.84   13.09
   1  -2  -1  578.39   13.40
  -1   2  -2  371.54   10.93
   1  -2  -2  386.03    9.74
  -1  -2   2  382.39    8.49
   1   2   2  404.94    8.31
   1  -2  -2  411.22   10.02
  -1  -2   2  387.59    9.94
   1  -2  -2  396.80   10.36
  -1   2  -3 2012.77   38.75
  -1  -2   3 2023.15   37.38
   1  -2  -3 2066.57   35.46
   1  -2  -3 2017.71   37.64
   1  -2  -3 2044.45   36.54
  -1  -2   3 1974.59   34.35
   1   2   3 1971.12   33.89
   1  -2  -3 1977.37   36.57
  -1   2  -3 1950.70   36.90
  -1   2  -4 1068.14   23.65
  -1   2  -4 1046.22   22.37
   1  -2  -4 1062.21   21.24
  -1   2  -4 1049.69   21.40
  -1  -2   4 1063.83   18.92
   1  -2  -4 1072.03   22.56
  -1  -2   4 1107.55   22.61
   1   2   4 1060.41   22.01
   1  -2  -4 1088.09   21.02
   1  -2  -4 1079.26   21.56
  -1   2  -5 1178.70   23.50
   1  -2  -5 1163.91   23.67
   1  -2  -5 1167.70   23.23
  -1   2  -5 1227.18   26.20
   1  -2  -5 1169.89   23.60
  -1  -2   5 1211.01   25.09
   1  -2  -5 1214.33   23.83
  -1   2  -5 1243.83   25.40
   1   2   5 1193.15   24.60
   1   2   5 1158.85   24.68
   1  -2  -5 1207.44   25.10
  -1  -2   5 1184.73   20.70
   1   2   6  783.76   18.29
  -1  -2   6  779.32   14.56
  -1  -2   6  794.63   18.63
   1  -2  -6  802.94   18.64
   1  -2  -6  788.42   14.97
  -1   2  -6  803.74   19.61
   1  -2  -6  782.24   17.17
  -1   2  -6  799.22   19.48
   1  -2  -6  770.40   16.46
   1  -2  -6  775.14   17.82
   1  -2  -6  801.44   16.67
  -1   2  -6  756.50   16.66
   1   2   6  759.24   18.16
   1  -2  -6  788.95   17.28
  -1  -2   6  784.52   14.20
   1  -2  -7    0.96    1.13
   1  -2  -7    2.10    0.92
   1   2   7    1.43    1.11
  -1   2  -7    3.77    1.93
   1  -2  -7    2.66    1.33
  -1  -2   7    1.98    1.38
   1   2   7    3.83    1.35
   1  -2  -7    3.07    1.05
   1   2   7    4.12    1.78
   1  -2  -7    2.07    1.05
   1  -2  -7    2.48    1.11
  -1  -2   7    2.29    0.71
   1  -2  -7    0.44    1.20
  -1   2  -7    2.97    1.56
   1  -2  -7    3.24    0.77
   1  -2  -8  271.36    8.46
   1   2   8  256.88    9.81
   1   2   8  255.69    9.52
  -1  -2   8  259.70    9.56
  -1  -2   8  248.19   10.21
   1  -2  -8  262.50    8.55
   1  -2  -8  271.39    7.75
   1  -2  -8  273.50    9.73
   1   2   8  272.55    9.38
  -1  -2   8  267.52    7.04
  -1  -2   8  264.57    6.34
   1  -2  -8  270.56    6.53
   1  -2  -8  261.19    9.54
  -1   2  -8  274.72   10.41
   1  -2  -8  257.77    9.18
  -1   2  -8  255.64   10.05
   1  -2  -8  275.94    8.54
  -1  -2   9  577.79   14.22
  -1  -2   9  576.94   16.19
   1  -2  -9  567.15   14.70
  -1  -2   9  603.33   12.11
  -1   2  -9  596.89   17.27
   1  -2  -9  567.74   15.90
  -1  -2   9  569.08   16.35
   1  -2  -9  610.23   13.52
   1  -2  -9  553.82   14.71
   1  -2  -9  549.72   14.25
   1   2   9  594.10   15.80
   1  -2  -9  579.68   12.05
   1   2   9  574.14   16.57
   1  -2  -9  590.41   16.64
  -1  -2   9  571.57   13.09
  -1   2  -9  571.06   16.93
  -1  -2   9  577.51   17.61
   1  -2  -9  601.75   16.52
   1   2   9  611.20   16.72
  -1  -2  10   28.43    3.24
  -1  -2  10   27.75    1.90
  -1  -2  10   25.59    3.13
  -1   2 -10   29.26    3.71
   1  -2 -10   25.44    1.73
  -1  -2  10   25.98    2.29
   1   2  10   25.22    1.33
   1  -2 -10   28.31    2.24
   1   2  10   27.48    2.95
   1  -2 -10   23.92    2.61
   1  -2 -10   22.27    2.88
   1   2  10   26.98    3.21
   1  -2 -10   23.73    3.22
  -1  -2  10   29.21    3.72
   1  -2 -10   29.72    2.69
   1   2  10   24.91    3.42
  -1  -2  10   28.94    2.58
   1  -2 -10   26.94    2.94
   1   2  10   29.07    3.47
   1   2  11  519.33   10.66
   1   2  11  554.51   16.79
   1  -2 -11  516.48   16.85
  -1  -2  11  534.43   11.96
  -1  -2  11  555.53   16.87
   1   2  11  523.77   13.24
   1  -2 -11  527.55   14.14
   1   2  11  541.71   16.65
   1  -2 -11  525.19   11.56
  -1  -2  11  530.46   13.97
   1  -2 -11  534.07   14.75
  -1  -2  11  517.69   13.31
  -1  -2  11  540.88   16.11
   1   2  11  536.81   15.50
  -1  -2  11  525.02   17.71
   1  -2 -11  532.20   16.25
   1  -2 -11  523.31   15.14
   1   2  11  548.19   17.07
   1  -2 -11  540.01   12.66
   1  -2 -12  132.60    7.62
   1   2  12  133.78    8.00
   1  -2 -12  130.04    5.13
   1  -2 -12  135.69    6.66
   1  -2 -12  126.47    6.14
   1  -2 -12  133.33    7.52
  -1  -2  12  123.73    5.82
   1  -2 -12  140.82    7.24
   1   2  12  142.65    4.00
   1   2  12  140.28    4.27
   1   2  12  131.86    7.66
  -1  -2  12  139.98    6.25
   1   2  12  120.70    6.71
  -1  -2  12  133.66    4.96
   1  -2 -12  145.90    8.42
  -1  -2  12  124.06    7.56
   1   2  12  128.27    5.57
   1  -2 -12  139.37    4.72
  -1  -2  12  123.48    7.21
  -1   2 -12  138.72    8.60
   1  -2 -13  239.74    6.96
   1  -2 -13  233.20   10.09
   1  -2 -13  249.01    9.74
  -1  -2  13  246.64   11.97
  -1   2 -13  254.59   12.29
  -1  -2  13  254.80    7.61
   1   2  13  244.36   11.43
   1  -2 -13  239.94    9.13
   1  -2 -13  268.92   11.60
  -1  -2  13  256.29    9.03
   1   2  13  247.80   10.08
  -1  -2  13  256.21   11.45
  -1  -2  13  235.03   10.52
   1  -2 -13  257.83   12.00
   1   2  13  241.65   10.95
  -1  -2  13  246.40    8.87
   1   2  13  256.71    6.39
   1   2  13  257.63    6.70
   1   2  13  241.96    8.17
   1  -2 -14  205.24    9.71
   1  -2 -14  200.95   10.45
   1   2  14  215.28   10.95
  -1   2 -14  200.59   11.22
  -1  -2  14  192.50    8.20
   1  -2 -14  206.70    6.34
   1   2  14  191.57    9.86
   1   2  14  208.38    5.81
  -1  -2  14  200.31    6.87
  -1  -2  14  190.15   10.64
  -1  -2  14  199.16    9.76
   1   2  14  193.23    7.16
   1  -2 -14  195.59    8.30
   1  -2 -14  213.99   11.33
   1   2  14  208.00    6.09
   1   2  14  193.06    9.05
  -1  -2  14  194.91    7.93
  -1  -2  14  203.49   10.46
   1  -2 -14  187.66    8.66
   1   2  15  261.40   10.93
  -1  -2  15  272.48   10.26
   1  -2 -15  267.12   10.85
  -1  -2  15  267.97    9.70
   1   2  15  279.57   12.47
   1   2  15  282.43   13.13
   1  -2 -15  261.84    7.68
   1  -2 -15  298.92   13.36
  -1  -2  15  272.59    8.64
   1  -2 -15  281.42   12.01
   1   2  15  290.92    7.46
   1  -2 -15  252.27   13.09
   1   2  15  280.07    7.73
   1   2  15  261.14    8.75
  -1   2 -15  290.03   14.04
  -1  -2  15  276.72   11.96
   1  -2 -16   50.23    5.26
  -1  -2  16   56.17    3.69
   1  -2 -16   58.51    4.93
   1  -2 -16   55.81    6.07
   1  -2 -16   65.46    6.85
   1   2  16   61.20    5.09
  -1  -2  16   54.64    4.10
  -1   2 -16   60.30    6.67
   1   2  16   57.24    2.91
  -1  -2  16   60.14    4.71
   1   2  16   52.05    5.69
   1   2  16   57.41    3.21
   1   2  16   55.72    3.67
  -1  -2  16   61.06    5.68
   1   2  16   62.00    5.75
   1   2  17  158.51   10.07
   1   2  17  137.87    4.93
  -1  -2  17  128.83    6.52
   1   2  17  137.04    5.93
   1   2  17  143.29    9.06
   1  -2 -17  148.05   10.47
   1  -2 -17  133.08    8.67
  -1  -2  17  134.72    6.09
   1  -2 -17  136.71    7.90
   1   2  17  126.07    7.64
  -1  -2  17  145.30    8.82
  -1  -2  17  143.46    7.72
  -1   2 -17  144.49   10.46
   1  -2 -17  142.72    9.80
   1   2  17  136.95    5.36
   1  -2 -17  131.28    7.19
   1  -2 -18   16.99    3.94
  -1   2 -18   15.34    3.80
   1   2  18   17.00    2.07
  -1  -2  18   19.01    2.31
   1   2  18   17.97    1.67
   1   2  18   21.07    3.75
   1   2  18   14.77    3.66
   1   2  18   16.74    1.89
  -1  -2  18   24.13    3.84
  -1  -2  18   21.49    3.18
  -1  -2  18   16.73    2.39
   1  -2 -18   19.44    4.31
   1  -2 -18   13.22    3.02
   1   2  19   81.18    7.71
  -1  -2  19   79.17    4.76
  -1  -2  19   79.32    6.90
  -1   2 -19   78.02    8.37
   1   2  19   80.36    7.05
   1  -2 -19   81.87    8.54
  -1  -2  19   80.04    6.19
   1  -2 -19   79.48    7.85
   1   2  19   84.42    4.28
  -1  -2  20   15.21    3.31
   1   2  20   21.06    2.15
  -1  -2  20   16.10    3.05
  -1  -2  20   15.44    2.25
   1   2  20   16.96    3.76
   1   2  20   12.41    3.46
  -1   2 -20   14.62    4.39
   1  -2 -20   23.68    4.81
   1  -2 -20   15.92    4.44
  -1  -2  21   26.69    3.81
   1  -2 -21   41.15    6.28
  -1   2 -21   20.49    5.05
   1  -2 -21   25.27    5.55
  -1  -2  21   27.13    2.91
   1   2  21   31.38    5.26
  -1  -2  21   27.86    4.46
   1   2  21   31.86    4.75
   1   2  22   84.51    8.66
  -1  -2  22   97.68    8.15
   1  -2 -22   98.80    9.94
  -1   2 -22   72.99    8.97
   1  -2 -22   86.15    9.69
  -1  -2  22   98.32    7.52
   1   2  22  109.90    8.81
  -1   2 -23  144.67   12.90
   1   2  23  138.73   10.13
   1   2  23  138.79   11.29
  -1  -2  23  149.75   10.26
   1  -2 -23  125.91   11.42
  -1  -2  23  142.37    9.32
  -1  -2  24   75.72    6.91
   1  -2 -24   70.42    8.77
   1   2  24   61.07    6.94
  -1  -2  24   72.89    7.29
  -1   2 -24   75.30    9.66
   1   2  24   69.33    8.27
   1   2  25   11.92    3.99
  -1  -2  25   10.61    3.36
   1   2  25    5.21    2.76
  -1   2 -25   11.22    4.41
   1  -2 -25    3.61    3.08
   1   2  26   32.33    5.97
   1  -2 -26   33.89    6.63
  -1   2 -26   37.42    7.25
   1   2  26   30.96    5.12
  -1  -2  26   27.61    4.79
  -1   2 -27   93.55   11.48
   1   2  27  115.72   11.07
   1  -2 -27   78.10   10.10
   1   2  28   21.27    5.29
   1  -2 -28   21.23    5.80
   1   2  29   -1.70    2.61
  -1   3  28   60.67    8.37
  -1  -3 -27   69.26   10.55
  -1   3  27   79.84    9.38
   1   3 -27   72.03   10.24
   1   3 -26   29.39    6.73
  -1  -3 -26   26.85    6.66
  -1  -3 -26   25.00    6.12
  -1   3  26   32.52    5.83
  -1  -3 -25   -0.01    2.58
   1  -3  25    1.21    1.71
  -1  -3 -25    0.89    2.76
  -1  -3 -25    7.82    4.17
   1   3 -25    5.42    3.75
  -1   3  25    3.38    2.88
  -1  -3 -24   81.33    9.59
  -1   3  24   78.66    8.73
   1   3 -24   87.37   10.29
   1  -3  24   88.33    7.52
   1  -3  24   76.75    7.47
   1  -3  24   80.77    7.28
  -1  -3 -24   81.15    9.55
  -1  -3 -24   75.74   10.09
  -1  -3 -23   41.00    7.52
  -1   3  23   27.46    4.12
   1   3 -23   26.79    5.91
   1  -3  23   25.08    4.30
  -1   3  23   30.60    5.60
   1  -3  23   25.83    4.36
  -1  -3 -23   21.30    5.14
  -1  -3 -23   34.15    6.27
   1  -3  23   27.25    4.38
   1  -3  22   37.76    5.08
  -1  -3 -22   40.07    7.15
   1  -3  22   30.71    4.44
  -1   3  22   36.55    4.60
   1  -3  22   34.04    4.69
  -1  -3 -22   36.06    6.37
  -1   3  22   42.71    6.21
  -1  -3 -22   25.18    5.42
  -1  -3 -22   36.01    4.65
   1   3 -22   23.76    6.11
  -1  -3 -21   37.11    6.60
  -1  -3 -21   41.91    6.59
   1   3 -21   52.91    7.39
  -1  -3 -21   50.77    7.00
  -1   3  21   48.36    5.21
   1  -3  21   53.25    5.89
   1  -3  21   44.15    5.29
   1  -3  21   44.15    5.15
  -1   3  21   45.57    6.22
  -1  -3 -21   43.13    5.11
  -1  -3 -20   27.82    5.11
  -1   3  20   30.08    4.96
  -1   3  20   29.23    4.05
   1  -3  20   32.49    4.52
  -1   3  20   30.37    3.68
  -1  -3 -20   35.72    4.77
   1  -3  20   45.11    5.18
   1  -3  20   36.99    4.64
  -1  -3 -20   32.47    5.93
  -1  -3 -20   35.20    5.80
   1   3 -20   35.84    6.09
   1  -3  19   70.86    6.44
  -1   3  19   70.56    6.02
  -1  -3 -19   93.52    8.97
  -1  -3 -19   82.77    6.85
  -1   3  19   77.13    5.56
   1  -3  19   74.95    6.55
  -1   3  19  103.02    8.74
   1   3 -19   88.04    8.72
  -1   3  19   80.79    5.67
  -1  -3 -19   86.36    8.29
   1  -3  19   70.40    6.25
  -1  -3 -19   80.84    8.93
  -1   3  18   30.32    4.81
  -1  -3 -18   23.56    4.64
  -1   3  18   27.29    2.78
  -1   3  18   24.11    3.16
  -1   3  18   24.96    3.64
   1  -3  18   27.57    3.91
   1   3 -18   23.14    4.47
  -1  -3 -18   21.22    4.24
  -1  -3 -18   31.95    4.32
   1  -3  18   20.39    3.50
   1  -3  18   17.65    3.27
  -1   3  18   25.27    3.12
  -1  -3 -18   22.61    4.82
  -1  -3 -17    1.37    2.11
  -1   3  17   -0.45    1.66
  -1   3  17    1.96    1.64
   1  -3  17    1.21    1.57
   1  -3  17    1.39    1.62
  -1  -3 -17    1.17    1.69
   1  -3  17    0.61    1.61
  -1   3  17    1.22    1.00
   1   3 -17    4.08    2.68
  -1   3  17    0.20    1.15
  -1  -3 -17   -0.60    1.79
  -1   3  17    2.99    1.45
  -1  -3 -17    0.95    2.16
  -1   3  16   16.79    2.21
  -1  -3 -16   17.94    3.56
   1  -3  16   16.15    2.89
  -1   3  16   19.66    2.71
   1   3 -16   16.81    3.80
  -1  -3 -16   16.88    3.85
  -1   3  16   17.48    2.92
  -1  -3 -16   14.58    3.84
  -1   3  16   17.01    3.56
  -1   3  16   15.19    2.52
   1  -3  16   19.28    3.23
  -1  -3 -16   11.86    2.70
   1  -3  16   13.29    3.03
  -1   3  15  152.11    7.36
   1  -3  15  142.19    8.39
  -1   3  15  134.06    6.85
  -1   3  15  143.63    9.14
  -1  -3 -15  146.36    8.47
   1  -3  15  149.13    8.29
  -1   3  15  138.13    7.67
  -1  -3 -15  151.29    9.63
   1   3 -15  142.85    9.84
  -1  -3 -15  123.02    9.27
   1  -3  15  142.36    7.98
   1  -3  15  140.30    3.72
  -1   3  15  135.84    6.36
  -1  -3 -15  148.47   10.24
  -1  -3 -14  146.96    9.60
   1  -3  14  155.80    4.50
   1   3 -14  157.20    9.87
  -1  -3 -14  149.03    8.37
  -1   3  14  154.13    7.96
  -1  -3 -14  152.01   10.09
  -1   3  14  156.92    6.80
  -1   3  14  152.34    9.24
   1  -3  14  148.53    8.04
  -1   3  14  159.81    7.39
   1  -3  14  133.57    8.02
   1  -3  14  151.84    8.15
  -1  -3 -14  158.11    9.43
  -1   3  14  152.14    7.13
   1  -3  14  143.58    9.16
   1  -3  13   11.71    2.67
  -1  -3 -13    9.03    2.83
  -1   3  13   11.36    2.19
  -1  -3 -13   14.37    3.76
  -1  -3 -13   12.61    2.91
  -1  -3 -13   11.69    2.44
   1  -3  13   11.32    1.20
   1  -3  13   13.75    2.52
   1   3 -13   10.08    2.79
  -1   3  13   11.95    1.83
  -1   3  13   15.29    3.07
  -1   3  13   13.73    2.45
   1  -3  13    8.92    2.17
   1  -3  13   14.16    2.99
  -1   3  13   11.32    2.02
  -1   3  12  266.51   11.75
   1  -3  12  257.59   10.56
  -1   3  12  257.32    9.51
  -1   3  12  257.63    8.93
  -1   3  12  265.56    9.34
   1  -3  12  259.50    7.10
  -1  -3 -12  281.14   11.88
  -1  -3 -12  263.66   10.90
   1  -3  12  250.82   11.76
   1  -3  12  251.73   11.47
   1  -3  12  277.21   10.55
  -1   3  12  258.38   11.11
   1   3 -12  298.10   12.70
  -1   3  12  254.35    9.97
  -1  -3 -12  247.64   12.06
  -1  -3 -12  271.00   12.73
   1   3 -11  153.87    8.21
   1  -3  11  155.36    8.59
   1   3 -11  168.02    9.06
  -1   3  11  161.11    6.69
  -1  -3 -11  165.79    8.83
   1  -3  11  167.89    7.78
   1  -3  11  167.72    8.03
   1  -3  11  157.23    5.29
  -1  -3 -11  171.15    8.23
  -1   3  11  160.12    7.48
  -1  -3 -11  161.92    9.25
  -1  -3 -11  162.91    9.24
  -1   3  11  163.54    8.25
  -1   3  11  161.24    7.01
  -1   3  11  174.31    8.96
   1  -3  11  151.06    8.75
   1  -3  10   24.27    3.41
  -1  -3 -10   26.35    3.48
  -1  -3 -10   25.32    3.17
  -1   3  10   17.99    2.17
   1  -3  10   19.58    1.87
  -1   3  10   23.11    3.34
   1   3 -10   22.07    1.20
   1  -3  10   23.85    3.29
  -1   3  10   26.12    3.10
   1  -3  10   25.45    3.27
  -1  -3 -10   21.59    3.18
   1  -3  10   17.26    3.04
  -1   3  10   21.76    2.51
  -1  -3 -10   21.94    3.50
  -1  -3 -10   25.36    3.82
   1   3 -10   26.87    3.51
   1  -3  10   25.65    3.09
  -1   3  10   24.66    2.78
   1  -3   9  353.40    9.21
  -1  -3  -9  349.71   12.72
  -1  -3  -9  359.73   13.41
   1  -3   9  359.90   14.02
   1  -3   9  352.22   11.96
  -1   3   9  361.17   11.78
   1  -3   9  351.40   13.32
  -1  -3  -9  355.24   12.06
  -1  -3  -9  375.80   13.66
  -1   3   9  349.13   10.51
   1  -3   9  357.92   12.97
  -1   3   9  364.09   10.99
   1  -3   9  359.15   12.72
  -1  -3  -9  351.01   12.87
  -1   3   9  351.49   12.61
  -1   3   9  355.97   11.44
   1   3  -9  356.51    7.79
  -1  -3  -9  351.35   12.19
  -1  -3  -8  832.77   20.35
  -1  -3  -8  807.25   21.07
   1  -3   8  800.49   19.99
   1  -3   8  786.46   21.15
  -1  -3  -8  805.98   21.65
  -1   3   8  810.31   19.32
  -1   3   8  771.74   18.18
   1  -3   8  809.24   20.63
   1   3  -8  773.32   15.42
  -1  -3  -8  807.49   21.36
  -1  -3  -8  801.95   21.03
   1  -3   8  817.72   16.98
  -1   3   8  810.02   18.69
   1  -3   8  788.76   22.11
   1  -3   8  778.34   21.51
  -1   3   8  793.49   19.32
  -1   3   8  785.09   20.71
  -1   3   7 1318.47   27.29
   1  -3   7 1292.86   30.63
  -1  -3  -7 1286.35   29.27
   1  -3   7 1310.92   28.79
  -1  -3  -7 1356.68   28.79
  -1  -3  -7 1382.77   29.89
   1  -3   7 1306.34   30.32
  -1   3   7 1337.17   27.72
   1  -3   7 1317.84   25.57
  -1  -3  -7 1331.78   29.53
   1   3  -7 1286.81   24.11
  -1   3   7 1293.41   26.88
   1   3  -7 1281.60   30.79
  -1   3   7 1277.94   27.35
   1  -3   7 1300.36   29.78
  -1   3   6 1102.47   23.34
   1  -3   6 1043.41   25.22
  -1   3   6 1065.00   22.78
   1  -3   6 1076.25   21.72
   1   3  -6 1097.10   26.25
  -1  -3  -6 1113.97   24.40
  -1  -3  -6 1110.52   24.95
   1  -3   6 1044.68   23.84
   1  -3   6 1017.27   25.50
   1   3  -6 1060.90   20.50
  -1   3   6 1148.28   23.70
  -1  -3  -6 1063.38   24.76
   1  -3   6 1047.89   24.61
  -1  -3  -6 1089.17   24.82
   1  -3   5  518.76   13.66
  -1  -3  -5  521.95   14.11
  -1  -3  -5  524.02   10.39
   1  -3   5  519.79   14.10
   1   3  -5  515.32   11.45
  -1  -3  -5  530.04   14.44
  -1   3   5  534.56   13.68
   1   3  -5  513.08   15.34
   1  -3   5  514.66   12.39
  -1  -3  -5  541.69   14.53
  -1   3   5  504.12   13.05
  -1   3   5  513.80   13.54
  -1  -3  -5  494.36   14.22
  -1  -3  -4  132.71    6.06
  -1   3   4  129.42    5.74
   1  -3   4  125.43    5.50
  -1   3   4  127.30    5.79
   1  -3   4  118.22    5.23
  -1  -3  -4  134.20    6.13
   1  -3   4  119.53    4.94
   1   3  -4  131.08    4.32
   1   3  -4  129.30    6.59
  -1  -3  -4  125.91    4.22
  -1  -3  -4  124.39    3.47
  -1   3   4  114.74    5.14
  -1  -3  -4  120.15    5.76
  -1  -3  -4  112.63    5.53
  -1   3   3   43.63    3.32
  -1  -3  -3   41.53    2.06
  -1  -3  -3   43.17    3.12
   1  -3   3   35.72    2.67
   1   3  -3   41.99    2.41
  -1  -3  -3   36.17    2.41
  -1  -3  -3   37.70    3.09
   1  -3   3   37.37    2.69
  -1  -3  -3   42.33    3.28
   1  -3   3   40.61    2.69
  -1  -3  -2  824.45   18.56
   1  -3   2  807.30   16.96
  -1  -3  -2  859.62   16.35
  -1  -3  -2  808.80   17.86
   1   3  -2  843.95   15.11
   1  -3   2  795.72   16.85
  -1  -3  -2  798.05   18.61
  -1   3   2  843.07   19.19
   1   3  -2  833.52   16.92
   1  -3   2  850.52   17.89
   1  -3   2  810.11   18.07
  -1  -3  -1  111.46    4.45
   1   3  -1  110.71    3.61
   1  -3   1  100.43    4.54
   1  -3   1  112.71    4.98
   1   3  -1  112.26    4.74
  -1  -3  -1  112.72    5.17
   1  -3   1  105.22    3.79
  -1  -3  -1  106.36    4.80
  -1   3   1   98.79    5.30
  -1  -3  -1  109.26    4.17
   1  -3   0   24.30    2.30
   1   3   0   23.79    1.85
  -1  -3   0   23.58    2.01
   1  -3   0   26.34    2.42
  -1  -3   0   23.30    1.82
  -1  -3   0   28.33    2.60
   1   3   0   22.82    2.05
   1  -3   0   24.92    2.34
  -1  -3   0   22.59    2.11
  -1   3   0   23.85    2.79
   1  -3  -1   97.08    4.52
  -1  -3   1   99.74    3.47
  -1  -3   1  100.71    4.23
  -1   3  -1   94.00    5.38
   1  -3  -1  103.21    4.91
   1   3   1   97.55    3.99
   1  -3  -1  102.86    4.90
  -1   3  -1  109.13    3.74
  -1  -3   1  104.79    4.60
   1  -3  -2  841.23   18.93
  -1   3  -2  845.76   20.29
   1  -3  -2  826.03   18.53
  -1  -3   2  827.49   15.24
   1   3   2  823.30   16.40
  -1  -3   2  838.67   17.07
  -1  -3   2  834.82   18.37
   1  -3  -2  807.22   18.01
   1  -3  -3   43.60    3.06
  -1   3  -3   40.33    2.80
  -1  -3   3   46.22    3.36
   1  -3  -3   42.10    3.26
  -1   3  -3   42.08    3.85
  -1  -3   3   43.81    2.44
   1  -3  -3   37.70    2.92
   1  -3  -4  119.04    5.48
   1  -3  -4  130.96    6.02
  -1   3  -4  121.25    5.32
   1  -3  -4  128.20    5.05
  -1  -3   4  128.49    5.92
   1  -3  -4  121.44    5.49
   1  -3  -4  121.60    5.19
  -1  -3   4  125.36    4.21
   1   3   4  124.17    5.16
  -1   3  -4  130.89    6.90
  -1   3  -4  125.77    5.18
  -1  -3   5  515.48   11.01
   1  -3  -5  525.01   14.35
  -1   3  -5  525.52   15.66
  -1   3  -5  511.28   12.71
   1  -3  -5  523.33   13.51
   1  -3  -5  526.78   13.00
   1  -3  -5  514.10   12.74
   1   3   5  515.53   13.03
  -1  -3   5  516.20   14.20
  -1   3  -5  525.50   13.82
   1  -3  -5  502.63   13.21
   1  -3  -5  505.82   12.84
   1   3   5  503.03   13.71
   1  -3  -6 1035.25   22.20
  -1  -3   6 1066.02   24.29
   1  -3  -6 1072.53   23.08
   1   3   6 1071.93   23.71
   1   3   6 1071.58   23.10
   1  -3  -6 1098.24   22.59
   1  -3  -6 1051.30   23.23
  -1   3  -6 1076.31   24.20
   1  -3  -6 1081.67   24.47
   1  -3  -6 1099.85   21.99
  -1   3  -6 1049.57   22.19
  -1  -3   6 1079.54   20.16
  -1   3  -6 1063.68   25.92
   1  -3  -7 1298.29   26.50
  -1   3  -7 1314.46   30.42
   1  -3  -7 1306.40   24.90
   1  -3  -7 1251.74   27.31
   1  -3  -7 1310.05   28.79
  -1  -3   7 1284.06   22.45
   1   3   7 1254.96   27.42
  -1  -3   7 1315.18   28.74
   1  -3  -7 1328.95   26.45
   1  -3  -7 1346.53   27.92
  -1  -3   7 1300.57   23.90
   1   3   7 1286.39   27.84
  -1   3  -7 1282.55   25.95
   1  -3  -7 1298.92   26.28
  -1   3  -7 1296.97   28.87
  -1  -3   8  788.42   20.43
   1  -3  -8  794.08   18.04
  -1   3  -8  791.74   20.84
   1  -3  -8  792.89   18.49
  -1  -3   8  792.31   15.75
   1  -3  -8  803.18   19.84
   1  -3  -8  809.14   16.70
   1  -3  -8  808.44   18.83
   1  -3  -8  811.78   19.31
   1  -3  -8  794.13   20.53
  -1  -3   8  785.77   15.01
  -1   3  -8  781.89   21.66
   1   3   8  858.68   21.12
   1   3   8  790.34   19.54
   1   3   8  814.58   19.74
   1  -3  -8  801.63   18.05
   1   3   8  769.33   18.16
  -1   3  -8  758.25   17.52
   1  -3  -9  353.57   11.48
  -1  -3   9  362.53    8.49
   1   3   9  355.39   11.92
  -1  -3   9  361.50    8.70
   1   3   9  344.24   10.56
   1  -3  -9  368.83    9.32
  -1   3  -9  384.66   13.50
   1  -3  -9  372.17   11.65
   1   3   9  372.90   11.94
   1  -3  -9  365.37   12.73
  -1  -3   9  340.32   12.23
  -1   3  -9  387.42   14.02
   1  -3  -9  366.11   10.44
   1  -3  -9  354.41   10.50
   1   3   9  346.66   12.62
   1  -3  -9  369.45   11.31
   1  -3  -9  365.36   12.47
   1  -3 -10   25.30    2.11
   1  -3 -10   25.44    2.89
   1   3  10   24.02    3.25
  -1   3 -10   18.15    3.27
   1   3  10   28.79    3.26
  -1  -3  10   19.66    3.09
   1  -3 -10   20.66    2.29
  -1  -3  10   23.62    3.54
  -1  -3  10   21.50    3.36
  -1  -3  10   24.61    1.94
  -1   3 -10   25.38    3.82
   1  -3 -10   29.26    3.45
   1  -3 -10   28.60    3.69
   1  -3 -10   25.60    2.91
   1   3  10   21.73    2.42
   1  -3 -10   27.23    3.11
   1  -3 -10   20.63    2.21
   1   3  10   23.74    2.83
  -1  -3  11  175.23    8.99
   1  -3 -11  157.39    6.66
  -1   3 -11  169.33    9.25
   1  -3 -11  165.81    6.49
   1   3  11  157.27    6.67
   1   3  11  153.79    7.57
   1  -3 -11  171.49    8.74
  -1  -3  11  176.84    8.68
   1  -3 -11  163.58    8.71
  -1  -3  11  164.45    7.48
  -1  -3  11  165.05    5.84
  -1  -3  11  164.93    9.57
   1   3  11  167.76    9.05
   1  -3 -11  153.08    7.44
   1  -3 -11  151.80    5.60
   1  -3 -11  152.63    7.52
   1   3  11  170.76    8.38
   1   3  11  161.38    8.49
  -1  -3  11  164.93    5.57
  -1  -3  12  260.47    7.70
  -1  -3  12  267.29    8.30
   1  -3 -12  259.86   11.76
   1   3  12  256.52   11.37
   1  -3 -12  257.80   10.32
   1  -3 -12  254.38    7.74
  -1  -3  12  275.28   12.02
   1  -3 -12  271.38    8.71
  -1  -3  12  254.57    9.68
   1   3  12  263.13    9.08
  -1   3 -12  269.53   12.48
  -1  -3  12  231.51   11.91
   1   3  12  249.01   10.17
   1   3  12  270.22   11.22
   1  -3 -12  267.95   10.48
   1  -3 -12  261.23    9.17
   1   3  12  261.83   11.85
  -1  -3  12  269.16   11.43
   1  -3 -13   14.79    2.48
   1   3  13   13.65    2.03
   1   3  13    9.37    2.16
  -1  -3  13   14.28    2.31
  -1  -3  13   16.51    3.15
   1  -3 -13   11.66    2.59
   1  -3 -13   11.67    1.55
   1   3  13    9.00    2.58
  -1   3 -13   11.58    2.96
  -1  -3  13   10.81    1.59
  -1  -3  13   16.29    3.10
   1  -3 -13   12.12    2.49
   1  -3 -13    9.28    1.69
   1  -3 -13    9.27    2.76
  -1  -3  13   12.85    1.86
   1   3  13   12.87    2.84
   1  -3 -14  155.66    8.46
   1   3  14  137.14    6.43
   1   3  14  156.16    9.08
  -1  -3  14  144.29    7.41
  -1  -3  14  142.95    8.61
  -1  -3  14  159.63    6.74
   1  -3 -14  146.73    8.00
   1   3  14  156.20    9.49
  -1  -3  14  155.02    5.92
   1  -3 -14  154.41    5.78
  -1   3 -14  148.74    9.76
   1  -3 -14  167.49   10.05
   1   3  14  155.02    7.99
   1  -3 -14  154.34    7.00
   1  -3 -14  150.97    8.78
   1   3  15  152.88    9.62
   1  -3 -15  140.03    8.34
   1   3  15  136.57    7.74
   1  -3 -15  127.09    9.07
   1  -3 -15  142.98    8.00
   1  -3 -15  150.61    9.17
  -1  -3  15  141.99    5.74
   1  -3 -15  138.57    6.88
   1   3  15  136.24    6.43
  -1  -3  15  143.18    8.72
  -1  -3  15  138.01    7.34
  -1   3 -15  160.08   10.36
   1  -3 -15  135.30    5.49
  -1  -3  15  145.18    6.69
   1   3  15  149.09    9.05
  -1  -3  16   18.16    2.49
   1   3  16   16.19    3.57
   1   3  16   14.35    3.23
   1  -3 -16   15.82    3.66
   1  -3 -16   16.06    1.84
   1  -3 -16   10.62    2.84
  -1  -3  16   13.87    1.87
   1   3  16   18.23    2.35
  -1   3 -16   17.63    3.79
  -1  -3  16   15.89    2.52
   1  -3 -16   14.73    3.31
   1   3  16   16.51    2.79
  -1  -3  16   12.29    3.00
  -1  -3  17   -0.03    1.09
   1   3  17    0.79    1.60
   1  -3 -17   -1.41    1.72
  -1   3 -17    1.44    2.21
  -1  -3  17    2.03    1.10
   1   3  17    0.13    0.74
  -1  -3  17    0.33    1.70
   1   3  17   -1.72    1.99
  -1  -3  17   -0.56    1.11
   1  -3 -17    0.98    0.76
   1  -3 -17   -2.07    2.21
   1  -3 -17    1.33    1.79
   1  -3 -18   18.15    3.38
  -1   3 -18   34.04    5.43
   1  -3 -18   16.55    4.06
  -1  -3  18   27.10    3.34
   1   3  18   24.27    4.07
  -1  -3  18   30.27    2.82
  -1  -3  18   26.90    3.27
   1  -3 -18   20.39    3.96
   1   3  18   20.30    2.57
   1   3  18   25.06    4.58
   1  -3 -18   21.55    2.11
  -1  -3  18   30.47    4.35
  -1   3 -19   93.29    8.98
   1   3  19   77.80    7.73
   1  -3 -19   82.20    7.28
   1  -3 -19   78.12    8.37
   1  -3 -19   71.57    7.43
   1   3  19   91.00    7.80
  -1  -3  19   76.44    7.01
  -1  -3  19   68.53    5.40
  -1  -3  19   78.37    4.60
  -1   3 -20   34.50    5.87
  -1  -3  20   27.61    4.38
   1  -3 -20   35.55    5.00
   1   3  20   35.18    5.57
   1  -3 -20   39.14    5.83
   1  -3 -20   29.87    5.59
   1   3  20   39.33    5.34
  -1  -3  20   39.79    3.27
  -1  -3  20   28.04    3.56
   1  -3 -21   59.39    7.22
  -1  -3  21   42.76    5.58
  -1   3 -21   51.54    7.31
   1   3  21   45.21    6.29
  -1  -3  21   51.70    5.00
   1   3  21   52.59    6.22
   1  -3 -21   39.45    6.60
  -1   3 -22   26.60    5.70
   1   3  22   32.19    5.16
  -1  -3  22   29.89    3.92
   1   3  22   30.79    5.55
  -1  -3  22   21.98    4.20
   1  -3 -22   41.03    6.50
   1  -3 -22   34.46    6.55
   1  -3 -23   22.32    5.25
   1   3  23   24.11    4.57
  -1  -3  23   28.23    4.81
   1  -3 -23   34.81    6.61
   1   3  23   26.48    5.31
  -1   3 -23   39.37    6.88
   1  -3 -24   82.06   10.04
  -1  -3  24   76.05    7.79
   1   3  24   94.96    9.79
  -1   3 -24   85.27   10.32
   1   3  24  104.18    9.08
   1  -3 -24   82.23    9.44
   1   3  25    7.83    3.37
   1  -3 -25   16.14    5.16
  -1   3 -25    4.59    3.39
  -1  -3  25    5.05    2.99
   1   3  25    3.92    2.49
   1   3  26   25.24    4.82
   1  -3 -26   34.88    6.55
   1   3  26   26.68    5.76
  -1   3 -26   28.84    6.73
  -1  -3  26   41.87    6.06
   1  -3 -27   73.49    9.89
   1   3  27   71.11    9.05
  -1   3 -27   86.57   11.10
   1  -3 -28   57.58    8.87
   1   3  28   59.74    8.54
   1   3  29   45.77    7.56
  -1   4  28   18.30    5.03
  -1  -4 -27    3.89    3.70
  -1   4  27    1.56    2.51
   1   4 -26   24.30    6.23
  -1  -4 -26   24.20    6.53
  -1   4  26   18.57    5.02
  -1  -4 -26   28.86    6.27
   1   4 -25   34.28    6.85
   1  -4  25   48.01    6.01
  -1  -4 -25   51.80    8.45
  -1  -4 -25   51.27    7.66
  -1   4  25   41.48    6.81
  -1  -4 -24   12.14    4.43
  -1  -4 -24   13.60    5.33
   1  -4  24   16.17    3.76
  -1   4  24   15.53    3.53
  -1   4  24   11.10    3.91
   1  -4  24    7.07    2.58
   1   4 -24   11.45    4.55
  -1   4  23   21.17    4.74
   1  -4  23   27.27    4.44
  -1  -4 -23   24.10    5.40
  -1   4  23   31.59    4.69
   1  -4  23   23.63    4.02
   1   4 -23   38.46    6.90
  -1  -4 -23   22.92    5.62
   1  -4  23   33.75    4.78
  -1  -4 -23   27.59    5.59
  -1   4  22   10.06    2.83
   1  -4  22   12.84    3.28
  -1   4  22    8.56    3.54
  -1  -4 -22   10.52    3.86
  -1  -4 -22    7.80    3.41
   1   4 -22   12.64    4.65
  -1  -4 -22   11.65    2.93
   1  -4  22    5.72    2.46
   1  -4  22    9.91    3.18
  -1  -4 -22    9.83    4.19
  -1  -4 -21   86.32    9.86
  -1  -4 -21   82.30    8.68
   1  -4  21   75.43    6.89
  -1   4  21   83.10    8.49
  -1  -4 -21   88.52    7.38
  -1  -4 -21   90.72    9.53
   1   4 -21   88.79    9.54
  -1   4  21   92.36    7.55
   1  -4  21   80.71    7.40
   1  -4  21   88.88    7.31
   1  -4  20  168.66   10.21
   1  -4  20  152.63    9.50
   1  -4  20  156.01   10.10
  -1  -4 -20  172.57   12.27
  -1  -4 -20  160.82   12.94
  -1   4  20  169.72   12.07
  -1  -4 -20  164.87   10.04
  -1  -4 -20  154.55   12.00
   1   4 -20  165.77   12.73
  -1   4  20  183.73   10.44
   1  -4  19    3.69    2.04
  -1  -4 -19    5.80    3.14
  -1   4  19    4.93    1.71
   1  -4  19    2.78    1.81
  -1   4  19    7.60    3.35
  -1  -4 -19    4.70    3.28
  -1   4  19    5.66    2.43
  -1  -4 -19    5.07    2.24
   1   4 -19    1.83    1.81
   1  -4  19    4.45    1.97
  -1  -4 -19    7.09    3.07
  -1   4  18    1.94    1.32
  -1   4  18    3.13    1.79
   1   4 -18    5.79    3.04
  -1  -4 -18    4.85    2.01
   1  -4  18    0.44    1.58
  -1  -4 -18    4.13    2.60
  -1   4  18    4.70    2.64
   1  -4  18    1.81    1.72
   1  -4  18    3.12    1.94
  -1  -4 -18   -1.69    2.35
  -1  -4 -18    5.03    2.79
   1  -4  17   39.28    4.83
   1   4 -17   41.35    5.68
   1  -4  17   39.18    4.35
  -1  -4 -17   35.52    5.17
  -1   4  17   31.38    4.15
  -1   4  17   33.41    3.42
  -1  -4 -17   26.69    4.85
  -1   4  17   41.80    5.49
   1  -4  17   35.85    4.52
  -1   4  17   32.09    3.40
  -1  -4 -17   35.00    5.67
  -1  -4 -17   32.86    4.43
   1  -4  16  172.15    9.67
  -1   4  16  200.05   11.68
  -1   4  16  169.64    8.03
   1  -4  16  187.46   10.10
   1   4 -16  187.57   11.76
   1  -4  16  180.61    9.28
  -1  -4 -16  186.22   11.03
  -1   4  16  172.95    7.85
  -1  -4 -16  176.14    9.76
  -1  -4 -16  180.03   11.60
  -1   4  16  199.83   10.11
  -1  -4 -16  191.52   12.44
  -1   4  15  406.69   13.25
  -1   4  15  436.28   17.42
  -1  -4 -15  443.92   17.19
   1   4 -15  445.36   18.13
   1  -4  15  412.08   15.76
  -1   4  15  419.73   15.25
   1  -4  15  433.90   14.89
  -1   4  15  434.85   13.40
  -1  -4 -15  444.63   18.40
  -1  -4 -15  428.86   15.70
  -1  -4 -15  444.33   18.96
   1  -4  15  428.85    9.42
  -1  -4 -14  101.59    7.54
  -1   4  14  102.16    5.90
  -1  -4 -14  110.33    8.44
   1  -4  14  102.49    6.53
  -1  -4 -14  107.49    7.19
   1  -4  14   99.93    3.88
   1   4 -14   98.13    7.90
   1  -4  14  121.62    7.77
  -1  -4 -14  108.04    8.66
  -1   4  14  109.72    8.11
  -1   4  14  108.17    7.06
  -1   4  14  102.46    5.84
  -1   4  13   93.43    7.29
  -1   4  13   77.99    5.05
  -1  -4 -13   88.12    6.37
  -1  -4 -13   83.88    6.59
   1  -4  13   80.04    6.31
   1  -4  13   71.59    3.66
   1  -4  13   92.03    5.93
  -1   4  13   80.64    5.94
  -1   4  13   81.12    5.17
   1   4 -13   96.03    7.43
  -1  -4 -13   75.12    6.76
  -1  -4 -13   90.66    7.67
   1  -4  12  811.07   23.17
  -1   4  12  834.44   20.61
   1   4 -12  845.86   24.49
  -1  -4 -12  859.54   25.28
  -1  -4 -12  829.18   23.22
  -1  -4 -12  806.66   24.88
  -1   4  12  869.87   24.62
   1  -4  12  842.18   17.58
  -1   4  12  842.11   22.32
  -1  -4 -12  820.79   22.61
   1   4 -12  833.40   15.41
  -1   4  12  803.57   20.16
   1  -4  11  182.72   10.33
  -1  -4 -11  195.63   10.50
  -1   4  11  207.88    9.45
   1  -4  11  192.52    9.39
  -1  -4 -11  185.93   10.26
  -1   4  11  201.47    9.15
   1  -4  11  185.18    6.32
   1  -4  11  186.32    9.99
  -1   4  11  192.97    7.95
  -1   4  11  190.63    8.01
  -1  -4 -11  184.90    9.01
   1   4 -11  199.43    5.36
   1   4 -11  196.14   10.07
  -1   4  11  185.48    9.84
   1  -4  10  402.57   10.51
  -1   4  10  384.91   12.24
   1  -4  10  410.76   14.02
  -1  -4 -10  410.71   15.22
   1   4 -10  402.35    9.36
   1  -4  10  391.94   15.20
  -1  -4 -10  424.42   14.04
   1  -4  10  415.35   14.48
  -1   4  10  380.76   11.96
  -1   4  10  408.94   14.86
   1  -4  10  391.66   15.51
   1  -4  10  393.46   14.81
   1   4 -10  408.16   14.69
  -1   4  10  391.99   13.25
  -1  -4 -10  413.73   15.34
  -1  -4  -9    2.17    2.38
   1  -4   9    4.25    1.83
   1  -4   9   -0.13    1.18
  -1   4   9    1.66    1.27
   1   4  -9    3.23    0.86
   1  -4   9    3.04    1.48
  -1   4   9    1.64    1.27
  -1  -4  -9    3.29    1.66
  -1  -4  -9    2.57    1.42
  -1  -4  -9    3.30    1.67
   1  -4   9    0.90    1.39
   1   4  -9    3.19    1.71
   1  -4   9    0.49    1.09
  -1   4   9    3.28    1.23
   1  -4   9    5.44    2.04
   1  -4   9    2.17    0.88
  -1   4   9   -0.21    1.55
   1   4  -8  472.02   16.62
   1  -4   8  471.08   11.88
   1  -4   8  434.71   15.97
   1   4  -8  473.33   14.91
   1  -4   8  438.70   15.30
  -1   4   8  458.03   13.18
  -1  -4  -8  449.86   15.07
   1  -4   8  452.50   15.32
   1  -4   8  468.29   14.56
  -1   4   8  457.45   13.29
  -1  -4  -8  461.06   14.44
   1   4  -8  454.73   10.87
  -1   4   8  467.67   14.18
  -1  -4  -8  487.11   15.63
   1  -4   8  476.53   14.82
  -1  -4  -8  479.62   15.38
  -1  -4  -7 1566.81   34.54
   1  -4   7 1595.64   33.44
   1  -4   7 1500.27   35.91
  -1  -4  -7 1578.55   34.59
  -1  -4  -7 1529.07   34.37
   1  -4   7 1516.43   35.03
  -1   4   7 1548.07   32.28
  -1   4   7 1553.06   32.31
   1   4  -7 1547.43   29.49
   1  -4   7 1619.81   30.74
  -1   4   7 1637.85   33.49
   1  -4   7 1552.82   34.59
  -1  -4  -7 1589.24   33.90
   1   4  -7 1633.43   36.61
  -1   4   6  156.64    6.92
  -1  -4  -6  151.25    4.04
   1  -4   6  157.01    6.89
   1   4  -6  152.05    5.50
  -1  -4  -6  151.66    7.58
  -1  -4  -6  154.47    4.60
   1   4  -6  151.81    8.34
  -1   4   6  156.54    6.81
  -1  -4  -6  157.02    7.58
  -1  -4  -6  159.03    7.39
  -1  -4  -6  154.18    7.67
   1  -4   6  153.90    7.42
  -1   4   6  145.87    7.02
   1  -4   6  160.22    6.11
  -1  -4  -5  383.95    9.61
   1   4  -5  409.46   14.00
   1   4  -5  381.41   10.13
  -1  -4  -5  397.43    8.76
  -1  -4  -5  384.48   12.64
  -1  -4  -5  415.20   12.69
  -1   4   5  399.39   12.09
   1  -4   5  391.11   11.45
   1  -4   5  402.33   12.40
  -1  -4  -5  411.43   12.88
   1  -4   5  404.96   10.95
  -1  -4  -5  400.28   12.53
  -1   4   5  416.64   12.45
  -1   4   5  387.03   11.71
  -1  -4  -4  394.23   12.51
   1  -4   4  386.19   11.63
  -1   4   4  396.87   11.76
  -1   4   4  403.65   12.40
   1   4  -4  399.14   10.52
  -1  -4  -4  413.24    9.35
  -1  -4  -4  398.12   12.13
   1  -4   4  367.06   11.23
   1  -4   4  403.34   11.10
  -1   4   4  416.05   12.45
   1   4  -4  426.43   10.67
   1  -4   4  400.10   11.09
  -1  -4  -4  399.23   12.42
  -1  -4  -4  424.13   10.56
   1   4  -4  407.61   13.60
  -1  -4  -3  207.74    6.19
  -1  -4  -3  197.25    7.62
   1  -4   3  193.92    7.13
  -1  -4  -3  201.80    8.08
   1  -4   3  200.91    7.45
  -1   4   3  216.02    8.33
   1   4  -3  206.25    5.07
  -1  -4  -3  199.15    8.14
   1   4  -3  205.86    6.91
  -1  -4  -3  206.51    7.12
   1   4  -3  216.56    7.05
   1  -4   3  209.68    6.79
   1  -4   2   82.60    4.39
  -1  -4  -2   76.53    3.71
   1  -4   2   77.59    3.51
   1   4  -2   77.56    4.05
  -1  -4  -2   78.85    4.68
  -1  -4  -2   70.97    4.10
   1   4  -2   76.57    3.06
   1  -4   2   70.18    4.47
  -1  -4  -2   80.75    4.91
   1  -4   2   67.96    4.18
  -1  -4  -2   78.95    4.55
  -1   4   2   80.27    5.05
   1   4  -1  710.07   16.93
  -1  -4  -1  687.08   15.97
   1   4  -1  733.51   16.70
   1  -4   1  703.46   17.17
  -1  -4  -1  718.27   17.38
  -1   4   1  754.43   18.93
   1   4  -1  757.47   15.12
  -1  -4  -1  718.92   16.30
   1  -4   1  730.07   17.00
   1  -4   1  707.39   17.68
   1  -4   1  727.08   14.62
  -1  -4  -1  726.80   17.88
  -1  -4  -1  730.27   17.91
   1  -4   0  722.96   18.05
   1  -4   0  748.33   17.80
   1  -4   0  735.68   14.22
  -1  -4   0  740.56   16.08
   1   4   0  728.96   16.88
   1  -4   0  735.75   17.38
  -1   4   0  735.40   19.33
   1   4   0  767.88   16.09
  -1  -4   0  759.29   17.50
  -1  -4   0  772.77   17.11
   1  -4  -1  784.25   18.23
  -1  -4   1  730.18   17.08
   1  -4  -1  723.91   17.67
   1  -4  -1  723.23   17.22
   1   4   1  729.37   16.26
  -1  -4   1  715.57   15.13
  -1  -4   1  694.05   16.55
  -1   4  -1  731.97   15.63
  -1   4  -1  724.24   19.16
   1  -4  -2   71.08    4.48
  -1   4  -2   81.32    3.99
  -1  -4   2   73.29    3.92
  -1  -4   2   71.43    2.96
   1  -4  -2   79.70    4.46
   1  -4  -2   76.65    4.61
   1   4   2   81.99    4.34
  -1   4  -2   83.28    5.76
  -1  -4   2   72.45    4.46
   1  -4  -2   68.16    4.71
  -1   4  -3  212.53    9.50
   1  -4  -3  201.80    8.21
  -1  -4   3  204.95    6.82
  -1  -4   3  202.46    5.00
  -1   4  -3  198.00    7.22
   1  -4  -3  208.71    8.15
  -1  -4   3  204.17    7.98
  -1   4  -3  202.26    6.81
   1  -4  -3  210.59    7.61
   1  -4  -3  215.30    8.12
  -1  -4   4  430.01   12.70
  -1   4  -4  395.69   11.19
   1  -4  -4  390.91   12.00
   1  -4  -4  394.02   11.54
  -1   4  -4  397.11   13.98
   1  -4  -4  398.53   12.45
  -1  -4   4  407.88   10.40
   1  -4  -4  410.12   12.20
  -1   4  -4  399.55   11.38
  -1   4  -5  387.61   11.25
   1  -4  -5  381.64   11.80
   1  -4  -5  414.26   11.61
  -1   4  -5  425.09   14.60
   1  -4  -5  405.70   12.81
   1  -4  -5  408.11   11.69
   1  -4  -5  398.47   12.28
   1   4   5  393.15   11.57
  -1   4  -5  404.17   11.83
  -1  -4   5  382.84   10.03
   1   4   5  392.19   10.82
   1  -4  -5  409.59    9.53
  -1  -4   5  416.07   12.87
   1  -4  -6  150.99    5.41
  -1  -4   6  144.93    5.29
   1   4   6  147.93    6.52
   1   4   6  148.17    6.98
   1  -4  -6  140.31    5.97
  -1   4  -6  149.10    6.25
   1  -4  -6  151.30    6.50
   1  -4  -6  158.71    6.69
  -1   4  -6  150.27    8.48
  -1   4  -6  152.56    7.03
   1   4   6  147.62    6.20
   1  -4  -6  158.98    6.78
   1  -4  -6  158.22    7.59
  -1  -4   6  163.37    7.72
   1  -4  -6  161.05    7.29
   1   4   7 1538.02   31.74
  -1  -4   7 1495.56   29.14
   1  -4  -7 1493.75   30.76
   1  -4  -7 1538.77   30.33
  -1  -4   7 1604.99   34.13
   1   4   7 1529.37   32.69
  -1   4  -7 1536.41   30.92
  -1   4  -7 1531.53   36.04
   1  -4  -7 1591.98   34.19
   1  -4  -7 1599.16   30.31
   1  -4  -7 1545.77   32.46
   1  -4  -7 1539.77   32.87
  -1   4  -7 1569.08   33.50
   1  -4  -7 1578.77   31.78
   1   4   7 1535.79   31.50
   1   4   8  461.93   14.05
  -1   4  -8  480.63   16.80
   1  -4  -8  464.65   12.73
  -1  -4   8  445.39   14.68
   1  -4  -8  484.48   13.25
   1   4   8  444.41   13.26
   1   4   8  456.92   13.14
   1   4   8  478.74   15.15
   1  -4  -8  433.90   14.65
   1  -4  -8  467.69   12.55
  -1   4  -8  478.25   14.92
  -1   4  -8  441.02   12.32
   1  -4  -8  472.43   14.26
   1  -4  -8  463.43   14.11
  -1  -4   8  437.13   11.01
   1  -4  -8  452.13   11.99
   1   4   9    1.95    1.12
  -1  -4   9    2.83    0.58
   1  -4  -9    1.29    0.86
   1  -4  -9    1.36    1.00
   1  -4  -9    5.38    1.68
   1  -4  -9    2.15    1.43
  -1  -4   9    6.51    2.34
   1  -4  -9    2.16    1.50
  -1   4  -9    2.76    2.12
   1   4   9    2.29    1.00
   1  -4  -9    2.47    1.20
   1   4   9    4.37    2.36
  -1  -4   9    2.35    0.74
   1   4   9    3.98    1.57
  -1  -4   9    1.65    1.55
  -1   4  -9    5.75    2.18
   1  -4  -9    2.45    1.29
  -1   4  -9    1.86    0.98
   1  -4 -10  394.88   12.72
   1   4  10  419.89   13.34
  -1   4 -10  381.79   11.17
   1   4  10  392.33   13.10
   1  -4 -10  400.38   13.45
  -1   4 -10  379.18   14.42
   1   4  10  383.51   14.13
   1  -4 -10  400.42   11.58
  -1   4 -10  397.43   15.86
   1  -4 -10  399.68   11.07
  -1  -4  10  401.96   14.27
  -1  -4  10  367.72   15.54
  -1  -4  10  398.06    8.81
   1  -4 -10  406.85   12.09
   1  -4 -10  384.95   13.86
   1  -4 -10  402.36   12.93
   1   4  10  411.47   12.43
  -1  -4  10  399.41   10.12
   1   4  11  192.90    9.84
   1  -4 -11  186.49    7.44
   1   4  11  192.32   10.06
   1   4  11  186.01    8.60
  -1   4 -11  198.78   11.01
   1  -4 -11  190.39    9.58
   1   4  11  192.48    8.02
  -1   4 -11  196.73   10.24
   1  -4 -11  190.68    7.74
   1  -4 -11  206.80    9.29
   1  -4 -11  175.54    6.89
   1  -4 -11  199.42    8.87
  -1  -4  11  187.40    6.33
  -1  -4  11  201.18    5.79
   1   4  11  185.53    8.81
  -1  -4  11  205.62    9.92
   1  -4 -12  823.11   23.90
   1  -4 -12  864.26   19.20
   1   4  12  816.00   22.47
   1  -4 -12  849.45   22.30
  -1  -4  12  847.97   23.81
  -1  -4  12  837.08   22.19
   1  -4 -12  828.85   22.62
   1  -4 -12  819.41   19.83
   1   4  12  856.55   24.06
   1   4  12  830.85   22.07
   1   4  12  864.04   24.72
  -1  -4  12  844.22   18.07
   1   4  12  832.01   20.71
   1  -4 -12  849.81   20.25
  -1   4 -12  845.22   24.76
  -1  -4  12  831.34   17.45
  -1  -4  13   79.58    4.20
  -1  -4  13   92.05    4.32
   1  -4 -13   82.53    4.48
  -1  -4  13   85.95    5.96
   1  -4 -13   86.56    4.98
   1   4  13   95.34    7.43
   1   4  13   83.90    5.26
   1   4  13   95.56    7.22
  -1  -4  13   89.93    4.23
   1  -4 -13   77.67    5.94
   1  -4 -13   84.81    6.10
   1  -4 -13   81.98    6.80
   1  -4 -13   88.15    6.25
  -1  -4  13   83.64    6.68
  -1   4 -13   91.54    7.43
   1   4  13   90.29    6.05
   1   4  14  101.53    7.99
  -1  -4  14  112.08    5.02
  -1  -4  14   99.40    4.85
   1  -4 -14   98.44    5.51
   1  -4 -14  107.28    7.12
   1   4  14  101.45    6.61
   1  -4 -14  103.88    5.18
   1  -4 -14  108.75    8.10
   1   4  14  117.28    8.07
   1   4  14  100.82    5.87
  -1  -4  14  104.65    6.73
  -1   4 -14   94.85    7.90
  -1  -4  14   99.69    7.43
   1  -4 -14  105.39    7.14
   1  -4 -15  424.81   15.71
   1  -4 -15  403.09   12.76
   1  -4 -15  432.47   16.24
  -1  -4  15  437.28   15.04
   1  -4 -15  422.35   11.96
  -1  -4  15  415.66   11.90
  -1  -4  15  420.53   16.41
   1   4  15  454.62   17.93
   1  -4 -15  440.75   17.80
  -1   4 -15  435.55   18.29
   1   4  15  424.43   13.43
  -1  -4  15  432.85   11.80
   1   4  15  437.20   16.81
   1   4  15  405.30   14.52
  -1  -4  16  170.62   10.33
  -1   4 -16  190.50   11.94
   1  -4 -16  171.97    9.79
   1  -4 -16  174.66    7.86
   1  -4 -16  171.89    6.93
  -1  -4  16  166.61    8.91
   1   4  16  181.87   10.66
   1   4  16  181.58    8.23
  -1  -4  16  180.83    7.35
   1   4  16  199.28   11.74
   1  -4 -16  173.02   11.17
   1  -4 -16  172.38   10.27
  -1  -4  16  170.42    6.73
  -1   4 -17   37.11    5.77
  -1  -4  17   33.34    2.86
  -1  -4  17   31.13    4.59
   1   4  17   32.20    3.38
  -1  -4  17   23.85    3.35
   1   4  17   35.02    5.20
   1  -4 -17   36.87    4.88
  -1  -4  17   32.52    3.09
   1  -4 -17   31.02    4.35
   1   4  17   41.42    5.30
   1  -4 -17   38.04    5.65
   1  -4 -17   31.30    2.81
  -1  -4  18    4.71    1.31
   1  -4 -18   -1.49    2.53
  -1  -4  18    4.13    2.15
   1   4  18    3.70    2.51
   1  -4 -18    5.24    2.48
   1  -4 -18    2.86    1.04
  -1   4 -18    2.50    2.69
   1   4  18    4.99    2.70
   1  -4 -18    0.97    1.78
  -1  -4  18    2.46    1.14
  -1  -4  19    4.29    1.28
  -1   4 -19    1.33    2.18
   1   4  19    3.45    2.55
   1  -4 -19    2.74    2.42
  -1  -4  19    1.10    1.81
   1  -4 -19    2.01    0.98
  -1  -4  19    5.56    1.78
   1  -4 -19    5.14    2.90
   1  -4 -19    5.75    2.84
   1   4  19    0.68    1.77
   1  -4 -20  154.45   12.05
   1   4  20  151.71   10.59
   1  -4 -20  171.65   11.71
  -1  -4  20  160.43   10.85
  -1   4 -20  153.82   12.31
  -1  -4  20  153.47    7.88
   1   4  20  179.99   12.40
   1  -4 -20  161.31   10.72
  -1   4 -21   90.78    9.89
   1  -4 -21   85.57    8.58
   1   4  21   90.70    9.28
   1   4  21   87.34    8.25
  -1  -4  21   91.19    6.12
   1  -4 -21   84.86    9.34
   1  -4 -21   91.34    8.15
  -1  -4  21   84.03    8.01
  -1  -4  22   11.58    3.30
   1  -4 -22   13.05    4.61
   1  -4 -22    6.74    2.76
   1   4  22    8.92    3.25
  -1   4 -22    7.69    3.80
   1  -4 -22   20.13    4.61
   1   4  22   15.68    4.27
  -1  -4  23   21.00    4.35
  -1   4 -23   31.39    6.45
   1  -4 -23   28.23    5.65
   1   4  23   28.38    5.71
   1   4  23   28.89    5.06
   1  -4 -23   39.46    6.83
  -1   4 -24    7.42    3.85
   1  -4 -24   10.24    3.93
   1   4  24    8.07    3.80
  -1  -4  24    9.18    3.36
   1  -4 -24    7.33    3.41
   1   4  24    9.00    3.43
   1   4  25   34.03    5.64
  -1  -4  25   47.02    6.53
   1   4  25   56.18    8.03
   1  -4 -25   39.67    6.78
  -1   4 -25   46.12    7.98
   1  -4 -25   38.76    7.38
   1   4  26   16.23    3.98
  -1  -4  26   17.53    4.18
   1   4  26   23.25    5.65
   1  -4 -26   20.44    5.00
   1  -4 -26   23.78    6.08
  -1   4 -26   17.94    5.51
  -1  -4  27   -0.39    1.97
   1  -4 -27    0.07    2.49
   1   4  27    2.97    2.58
   1  -4 -28    4.16    3.42
   1   4  28   13.22    4.58
  -1   5  28    6.91    3.87
  -1  -5 -28    3.76    3.53
  -1   5  27    4.91    3.16
  -1  -5 -27    8.74    3.89
  -1  -5 -26   33.65    6.80
  -1  -5 -26   36.96    7.77
  -1   5  26   25.10    5.93
   1   5 -26   43.50    8.00
  -1   5  25   18.18    4.87
   1   5 -25   14.68    5.11
   1  -5  25    7.05    2.88
  -1  -5 -25    8.46    4.54
  -1  -5 -25    6.84    3.32
  -1   5  24   28.94    4.85
  -1  -5 -24   24.77    6.28
   1  -5  24   32.66    5.16
  -1   5  24   41.10    6.82
  -1  -5 -24   33.70    6.59
   1   5 -24   31.11    6.48
   1   5 -23    8.67    4.38
  -1  -5 -23    8.19    3.67
  -1   5  23   14.33    3.57
  -1   5  23    7.08    3.64
   1  -5  23   14.36    3.87
  -1  -5 -23    7.03    4.07
   1  -5  22   65.71    6.19
   1  -5  22   69.57    6.70
  -1   5  22   60.96    7.93
   1  -5  22   63.27    6.94
  -1  -5 -22   58.83    6.23
  -1  -5 -22   50.43    8.21
   1   5 -22   63.77    8.67
  -1   5  22   56.67    6.30
  -1  -5 -22   59.86    7.99
  -1   5  21   14.60    3.29
   1  -5  21   11.50    3.24
  -1   5  21   17.13    4.43
   1  -5  21   18.51    3.40
  -1  -5 -21   13.27    4.39
  -1  -5 -21   16.53    3.53
   1  -5  21   14.68    3.39
   1   5 -21   19.60    4.86
  -1  -5 -21   16.15    4.38
   1  -5  20   98.64    7.97
  -1  -5 -20   92.13    9.48
  -1   5  20   87.96    7.63
   1  -5  20  107.64    8.73
   1   5 -20  112.97   10.46
  -1   5  20  113.68   10.05
   1  -5  20  117.69    7.97
  -1  -5 -20   90.39    7.61
  -1  -5 -20  111.19   10.79
   1  -5  19   38.07    5.30
  -1   5  19   45.89    6.32
  -1  -5 -19   35.58    4.71
  -1   5  19   37.72    4.93
   1   5 -19   39.97    6.24
   1  -5  19   48.74    5.39
   1  -5  19   37.76    4.53
  -1  -5 -19   32.94    6.17
  -1  -5 -19   38.90    6.17
   1  -5  18   32.66    4.52
   1  -5  18   34.13    4.82
   1  -5  18   30.31    3.94
  -1   5  18   29.20    4.30
  -1  -5 -18   43.44    5.14
  -1   5  18   26.86    4.97
  -1   5  18   34.59    3.20
  -1  -5 -18   29.37    5.61
  -1  -5 -18   36.02    5.76
   1   5 -18   34.02    5.56
  -1  -5 -17   88.00    8.58
  -1   5  17   89.28    7.19
  -1  -5 -17   86.26    7.13
  -1   5  17   95.04    8.63
   1   5 -17   92.10    8.54
  -1  -5 -17   74.73    8.15
   1  -5  17   83.21    6.25
  -1   5  17   90.19    5.25
   1  -5  17   87.83    7.08
   1  -5  17   81.99    7.21
   1  -5  16   30.63    3.80
  -1   5  16   35.62    3.30
   1   5 -16   32.72    5.01
  -1  -5 -16   37.24    4.71
  -1  -5 -16   38.37    5.58
  -1   5  16   38.42    5.48
   1  -5  16   41.48    5.10
  -1  -5 -16   32.03    5.45
  -1   5  16   33.60    4.51
  -1   5  15   50.19    5.99
  -1   5  15   59.09    4.84
  -1   5  15   53.62    5.47
   1  -5  15   54.02    4.73
  -1  -5 -15   61.96    6.72
  -1  -5 -15   51.19    5.32
  -1   5  15   56.12    4.22
   1  -5  15   51.20    2.85
  -1  -5 -15   49.39    6.46
   1  -5  15   59.53    6.06
   1   5 -15   53.88    6.20
  -1   5  14   27.57    2.98
  -1   5  14   32.94    4.80
   1  -5  14   30.81    4.33
  -1   5  14   26.37    3.73
  -1  -5 -14   25.18    4.63
   1  -5  14   25.48    3.40
  -1  -5 -14   22.53    3.53
  -1   5  14   22.95    3.00
   1   5 -14   25.08    4.24
  -1  -5 -14   28.63    4.64
   1  -5  14   25.45    2.15
   1  -5  13  107.28    7.64
  -1  -5 -13  107.42    7.34
  -1   5  13  100.11    6.20
  -1   5  13  118.61    8.49
   1   5 -13   94.67    7.87
  -1  -5 -13   97.45    8.15
   1   5 -13   98.12    3.69
  -1   5  13   96.04    5.61
   1  -5  13   97.00    4.50
  -1   5  13  102.08    7.08
  -1  -5 -13  116.85    8.75
   1   5 -12  324.82    8.63
   1   5 -12  362.82   14.78
  -1   5  12  344.58   14.89
   1  -5  12  335.70    9.69
  -1  -5 -12  336.65   14.96
  -1   5  12  355.28   12.43
  -1   5  12  332.90   11.32
  -1   5  12  356.38   13.52
   1  -5  12  368.31   14.32
  -1  -5 -12  337.23   13.45
  -1  -5 -12  368.85   15.55
  -1   5  11    4.34    2.60
   1   5 -11    8.23    2.70
  -1   5  11    5.90    1.97
   1  -5  11    5.35    2.11
   1   5 -11    4.99    1.06
  -1  -5 -11    6.63    2.61
   1  -5  11    5.76    1.44
  -1  -5 -11    6.34    2.11
  -1   5  11    5.01    1.70
  -1   5  11    6.27    1.72
   1   5 -10    7.08    2.37
   1   5 -10    5.58    1.13
  -1   5  10    2.67    1.47
  -1   5  10    3.88    1.33
   1  -5  10    1.41    0.92
  -1   5  10    3.16    1.85
  -1  -5 -10    4.38    2.05
   1  -5  10    5.83    2.19
  -1   5  10    3.50    2.13
  -1  -5 -10    0.02    2.06
   1  -5   9  388.64   14.95
   1   5  -9  396.38   16.07
   1  -5   9  415.62   14.09
   1  -5   9  402.46   14.53
  -1   5   9  384.40   12.91
  -1  -5  -9  417.62   14.28
  -1   5   9  404.26   12.58
   1  -5   9  389.04   11.20
  -1  -5  -9  418.12   15.22
   1   5  -9  406.18   10.59
   1  -5   9  385.65   15.04
  -1   5   9  381.64   13.79
   1   5  -9  410.72   14.31
  -1  -5  -8  356.92   13.31
  -1  -5  -8  344.55   12.54
   1   5  -8  310.87   11.92
  -1   5   8  346.09   12.58
   1  -5   8  325.41    9.98
   1  -5   8  316.04   12.78
   1  -5   8  338.02   13.53
  -1   5   8  324.15   11.08
   1  -5   8  317.73   11.68
   1   5  -8  314.43    9.28
  -1  -5  -8  323.52    7.05
  -1  -5  -8  320.64    7.23
   1  -5   8  317.03   12.51
   1   5  -8  333.21   14.12
  -1   5   8  325.84   11.52
   1  -5   8  315.53   13.93
   1  -5   7  248.44    8.53
  -1  -5  -7  266.17   11.11
   1   5  -7  254.35   11.73
  -1   5   7  244.56    9.49
   1   5  -7  247.97    8.07
   1  -5   7  246.97   11.22
   1  -5   7  242.03    9.55
  -1  -5  -7  251.20    6.38
  -1  -5  -7  258.42   10.55
  -1   5   7  270.97   10.71
  -1   5   7  239.42    9.56
  -1  -5  -7  257.23    7.08
  -1  -5  -7  259.24   10.82
   1  -5   7  263.51   10.91
  -1  -5  -7  257.18   11.01
   1  -5   6  447.97   13.24
  -1   5   6  454.67   13.98
   1  -5   6  468.90   12.93
   1  -5   6  478.91   13.68
   1   5  -6  454.71   12.28
  -1  -5  -6  470.96   15.06
  -1   5   6  508.27   15.31
   1  -5   6  449.61   14.70
  -1   5   6  482.73   14.26
  -1  -5  -6  470.93   15.26
   1   5  -6  454.43   16.21
  -1  -5  -6  477.87   14.95
  -1  -5  -6  485.96   15.42
  -1  -5  -6  463.32   10.58
  -1  -5  -6  463.77   11.51
  -1  -5  -5  281.65   11.02
  -1  -5  -5  288.16   10.89
  -1   5   5  277.72   10.19
  -1  -5  -5  293.96   10.90
  -1   5   5  290.71   11.03
   1  -5   5  293.78    9.89
   1  -5   5  281.92    9.40
  -1   5   5  307.47   10.92
   1   5  -5  287.09    9.06
   1   5  -5  285.56   11.97
  -1  -5  -5  282.74    8.79
   1  -5   5  277.01   10.40
  -1  -5  -5  291.04    7.92
   1  -5   5  279.53    9.37
   1   5  -4  168.98    8.92
  -1  -5  -4  150.75    7.59
  -1  -5  -4  148.79    7.53
   1   5  -4  154.93    6.42
   1  -5   4  163.22    6.78
   1  -5   4  140.44    6.47
   1  -5   4  147.94    6.05
  -1  -5  -4  138.72    6.95
  -1   5   4  152.88    7.48
   1  -5   4  157.69    7.46
   1   5  -4  160.55    4.48
   1   5  -4  143.99    6.14
  -1  -5  -4  147.98    6.34
  -1  -5  -4  155.68    5.67
   1  -5   3 1080.39   22.53
  -1  -5  -3 1133.18   26.12
  -1  -5  -3 1121.76   25.06
  -1  -5  -3 1131.26   24.66
   1  -5   3 1066.82   25.45
   1  -5   3 1099.88   24.52
   1   5  -3 1117.29   23.92
  -1  -5  -3 1111.04   25.96
   1  -5   3 1111.15   24.43
  -1   5   3 1144.51   26.44
   1   5  -3 1134.52   24.28
  -1  -5  -3 1141.74   22.95
   1   5  -3 1104.88   21.19
   1  -5   2 1611.43   34.54
  -1  -5  -2 1621.37   32.08
   1   5  -2 1663.59   30.67
   1   5  -2 1683.91   33.39
  -1  -5  -2 1625.18   33.21
  -1  -5  -2 1626.22   34.06
   1  -5   2 1642.68   33.71
  -1   5   2 1708.71   36.00
   1   5  -2 1637.84   32.89
  -1  -5  -2 1709.74   35.16
  -1  -5  -2 1606.76   34.37
   1  -5   2 1658.32   33.41
   1  -5   2 1594.80   30.41
  -1  -5  -1 3196.65   57.18
  -1  -5  -1 3128.62   57.07
   1  -5   1 3115.46   53.82
  -1  -5  -1 3136.01   59.47
   1  -5   1 3103.03   57.93
   1  -5   1 3051.03   58.07
   1   5  -1 3119.28   55.52
   1   5  -1 3123.67   57.93
  -1   5   1 3248.45   61.20
  -1  -5  -1 3123.46   58.66
   1  -5   1 3096.85   59.25
   1  -5   0 1377.46   29.12
  -1   5   0 1454.40   30.02
  -1   5   0 1352.46   31.63
   1   5   0 1396.53   27.47
  -1  -5   0 1387.66   29.34
  -1  -5   0 1379.12   28.66
   1  -5   0 1417.01   29.63
  -1  -5   0 1320.13   27.32
  -1  -5   0 1305.64   30.69
   1  -5   0 1412.27   30.40
   1  -5   0 1361.81   24.29
  -1  -5   1 3131.04   58.22
   1   5   1 3133.48   56.98
  -1  -5   1 3221.80   58.21
   1  -5  -1 3212.58   59.61
  -1  -5   1 3138.54   61.17
   1  -5  -1 3235.94   58.60
  -1   5  -1 3093.56   61.49
  -1   5  -1 3155.50   58.60
   1  -5  -1 3228.49   60.99
  -1   5  -1 3175.53   56.66
  -1  -5   1 3151.07   55.77
   1  -5  -1 3014.42   58.68
  -1   5  -2 1584.67   31.87
  -1  -5   2 1624.19   33.48
   1   5   2 1623.13   32.50
   1  -5  -2 1654.28   33.35
  -1  -5   2 1564.67   32.37
  -1  -5   2 1591.84   29.79
   1  -5  -2 1585.19   34.90
   1  -5  -2 1606.18   34.07
   1  -5  -2 1598.73   33.77
  -1   5  -2 1592.77   36.48
  -1   5  -3 1089.86   22.77
  -1  -5   3 1116.37   25.57
  -1  -5   3 1113.85   21.04
   1  -5  -3 1087.66   25.68
   1  -5  -3 1120.38   25.86
   1   5   3 1135.25   24.98
  -1   5  -3 1126.88   28.37
   1  -5  -3 1113.15   24.96
  -1   5  -3 1136.86   24.41
   1  -5  -3 1094.59   26.20
  -1   5  -3 1030.80   24.35
  -1  -5   3 1135.66   24.03
  -1   5  -4  149.91    6.25
  -1   5  -4  150.40    6.94
  -1   5  -4  154.57    8.96
   1  -5  -4  165.46    7.72
   1   5   4  162.21    7.43
   1  -5  -4  146.59    7.43
   1  -5  -4  148.68    7.33
   1  -5  -4  143.86    6.83
   1  -5  -4  155.91    4.04
  -1  -5   4  159.69    7.68
  -1  -5   4  148.09    4.27
  -1   5  -4  149.53    6.76
  -1  -5   4  148.18    6.19
   1  -5  -5  278.92   10.38
   1  -5  -5  287.03   10.16
  -1  -5   5  297.42    6.19
  -1  -5   5  275.30    8.93
  -1  -5   5  299.21   11.18
   1  -5  -5  298.52   10.98
   1   5   5  283.02    8.65
  -1   5  -5  288.89    9.80
  -1   5  -5  294.19   12.81
   1  -5  -5  291.59   11.07
  -1   5  -5  272.22    9.69
   1  -5  -5  307.34    7.25
   1  -5  -6  477.35   10.97
  -1   5  -6  464.25   13.82
   1  -5  -6  470.61   15.19
   1  -5  -6  459.15   13.86
  -1   5  -6  468.73   13.43
  -1  -5   6  458.90   14.92
   1   5   6  456.81   13.74
   1  -5  -6  471.98   14.80
  -1   5  -6  465.11   16.93
   1  -5  -6  481.43   13.94
  -1  -5   6  467.94   12.30
   1  -5  -6  467.45   13.98
   1   5   6  456.33   12.30
   1  -5  -7  245.56    9.26
  -1  -5   7  256.89   10.83
  -1   5  -7  263.15   12.39
   1  -5  -7  255.69    8.88
  -1   5  -7  245.44    9.89
   1  -5  -7  259.95    9.65
   1  -5  -7  248.99   10.27
   1   5   7  238.31    9.36
   1   5   7  225.21    8.32
  -1   5  -7  247.74    8.96
   1  -5  -7  260.52   10.85
   1  -5  -7  265.30   10.14
  -1  -5   7  244.99    8.13
   1  -5  -7  257.60    7.71
   1  -5  -8  327.83   10.41
   1  -5  -8  341.05    9.92
  -1   5  -8  343.28   12.41
  -1  -5   8  335.14    9.76
  -1  -5   8  337.19   12.89
   1  -5  -8  330.56   11.96
  -1   5  -8  318.52   10.58
   1   5   8  348.29   13.23
   1  -5  -8  331.53   11.34
   1  -5  -8  320.23   12.17
  -1   5  -8  326.89   14.47
   1  -5  -8  329.57   10.58
   1   5   8  317.63   10.52
   1   5   8  318.58   11.22
   1  -5  -9  401.00   13.98
   1  -5  -9  392.93   12.03
  -1   5  -9  406.00   16.62
   1  -5  -9  398.99   11.85
   1  -5  -9  399.24   12.95
   1   5   9  415.35   14.82
   1  -5  -9  412.36   11.92
  -1  -5   9  417.86   14.91
  -1   5  -9  398.13   12.04
  -1   5  -9  408.98   14.40
   1   5   9  402.74   12.53
   1   5   9  386.60   12.79
  -1  -5   9  410.41   11.08
   1  -5  -9  397.15   13.96
   1   5  10    3.66    1.38
   1  -5 -10    2.07    1.83
   1  -5 -10    5.22    1.60
   1  -5 -10    4.89    1.40
  -1  -5  10    3.37    1.12
  -1   5 -10    5.56    1.41
   1   5  10    4.41    1.53
  -1  -5  10    6.47    2.48
   1  -5 -10    3.01    1.45
   1   5  10    2.70    1.96
  -1   5 -10    6.97    2.97
   1  -5 -10    2.77    1.21
  -1   5 -10    1.40    1.66
   1  -5 -10    2.87    1.47
  -1   5 -11    4.47    1.32
  -1   5 -11    9.13    2.77
   1   5  11    4.68    1.48
   1   5  11    6.93    1.80
   1  -5 -11    6.85    1.66
   1  -5 -11    3.60    1.39
  -1  -5  11    4.69    1.09
  -1   5 -11    5.06    2.76
   1   5  11    6.94    2.37
   1  -5 -11    5.28    2.32
   1  -5 -11    3.91    1.19
  -1  -5  11    5.64    0.74
  -1  -5  11    5.23    2.40
   1  -5 -11    7.83    1.99
   1   5  11   11.75    3.05
   1  -5 -12  336.19   11.80
  -1   5 -12  339.40   14.55
   1  -5 -12  338.52   11.02
   1  -5 -12  333.64   12.84
  -1   5 -12  328.61   10.53
  -1  -5  12  341.58   14.17
   1   5  12  322.92   13.89
   1   5  12  336.06   12.07
  -1  -5  12  338.03    7.88
   1  -5 -12  318.95   13.76
   1   5  12  332.76   12.51
   1  -5 -12  334.87   10.80
  -1  -5  12  332.68    9.93
   1   5  12  349.47   14.70
   1  -5 -13  101.07    5.46
  -1  -5  13   97.68    4.81
   1  -5 -13  102.72    5.57
  -1  -5  13   86.27    6.56
   1   5  13  113.74    8.04
  -1   5 -13  101.74    8.03
  -1  -5  13  115.79    8.10
   1   5  13   92.00    7.60
  -1  -5  13  104.48    3.97
   1  -5 -13   99.48    7.66
   1  -5 -13  100.53    6.58
   1  -5 -13   86.64    5.72
   1  -5 -13   99.46    6.96
   1  -5 -14   27.67    2.94
  -1  -5  14   28.16    3.75
  -1  -5  14   26.15    4.19
   1   5  14   28.98    4.75
   1  -5 -14   27.16    3.83
   1   5  14   26.10    4.18
  -1  -5  14   31.30    2.71
   1  -5 -14   24.09    3.51
   1  -5 -14   22.60    3.95
   1  -5 -14   28.57    2.94
  -1  -5  14   28.27    2.17
  -1   5 -14   28.72    4.60
   1  -5 -15   55.51    5.47
  -1   5 -15   56.09    6.44
   1  -5 -15   50.09    5.92
   1  -5 -15   53.02    4.03
  -1  -5  15   49.32    3.17
  -1  -5  15   50.70    3.62
   1  -5 -15   53.03    5.36
   1  -5 -15   51.58    3.95
   1   5  15   64.93    6.48
  -1  -5  15   55.06    3.63
  -1  -5  15   57.07    5.41
   1   5  15   65.46    6.89
  -1  -5  15   49.33    5.59
   1  -5 -16   38.41    5.39
  -1  -5  16   34.82    3.07
   1  -5 -16   34.82    4.56
   1  -5 -16   33.34    4.54
   1  -5 -16   33.50    3.22
  -1  -5  16   32.56    2.80
   1  -5 -16   33.08    3.23
  -1   5 -16   38.34    5.45
   1   5  16   42.10    6.04
   1   5  16   40.82    5.32
  -1  -5  16   30.70    2.65
  -1  -5  16   32.04    4.75
   1  -5 -17   69.05    7.31
   1  -5 -17   78.63    6.95
  -1  -5  17   81.21    4.49
  -1   5 -17   73.06    7.82
  -1  -5  17   80.67    4.61
   1   5  17   81.36    7.53
   1  -5 -17   70.96    6.74
   1   5  17   86.69    8.20
   1  -5 -17   73.52    4.76
  -1  -5  17   79.37    4.50
  -1  -5  17   85.94    7.63
  -1  -5  18   31.51    2.87
   1   5  18   32.14    5.34
  -1  -5  18   41.45    5.44
  -1  -5  18   29.85    2.88
  -1   5 -18   38.82    6.07
   1  -5 -18   33.10    4.77
   1   5  18   30.49    4.92
   1  -5 -18   40.26    5.29
   1  -5 -18   34.26    3.20
   1  -5 -18   29.74    5.32
   1  -5 -19   46.21    5.67
   1   5  19   41.50    5.65
   1  -5 -19   36.40    5.41
  -1  -5  19   35.93    3.26
  -1   5 -19   39.40    6.26
   1   5  19   46.49    6.62
  -1  -5  19   43.96    5.87
   1  -5 -19   32.74    5.52
  -1  -5  19   38.33    3.16
   1  -5 -20   95.14    9.65
   1   5  20   85.38    8.21
  -1  -5  20   94.54    8.62
  -1   5 -20   92.34    9.72
   1  -5 -20   89.99    8.07
   1   5  20   92.80    9.35
   1  -5 -20   94.71    8.67
   1   5  21   15.64    4.46
   1  -5 -21   15.16    3.80
  -1  -5  21   16.65    4.03
   1  -5 -21   13.95    3.59
  -1   5 -21   15.77    4.34
   1  -5 -21   12.75    4.50
   1   5  21   17.81    4.23
  -1  -5  22   72.06    7.88
   1  -5 -22   53.29    7.77
  -1   5 -22   64.99    8.59
   1   5  22   60.07    7.24
   1   5  22   74.18    8.85
   1  -5 -22   55.77    6.74
   1  -5 -22   47.62    6.70
   1  -5 -23   11.42    3.44
   1   5  23    9.63    3.91
  -1  -5  23    8.00    3.22
  -1   5 -23   10.43    4.47
   1  -5 -23   11.28    3.72
   1  -5 -23   11.03    4.15
   1   5  23    7.40    3.12
  -1  -5  24   30.88    5.54
   1  -5 -24   32.01    6.10
  -1   5 -24   34.32    7.11
   1  -5 -24   37.88    5.80
   1  -5 -24   24.37    5.94
   1   5  24   42.91    7.18
   1   5  24   34.76    5.77
  -1  -5  25    7.53    3.19
   1   5  25   11.76    3.80
   1   5  25    9.60    4.03
   1  -5 -25    7.35    3.70
  -1   5 -25   15.19    5.47
   1  -5 -25   13.53    4.81
   1   5  26   27.10    5.30
   1  -5 -26   34.49    6.54
   1   5  26   30.07    6.55
   1  -5 -26   27.54    6.44
  -1   5 -26   25.49    6.62
  -1  -5  26   23.51    5.06
   1   5  27    6.52    4.07
   1   5  27    0.46    1.67
   1  -5 -27   -1.99    3.22
   1  -5 -27    8.20    4.01
  -1  -5  27    4.98    2.69
   1  -5 -28    6.14    3.77
  -1   6  27    5.46    3.45
  -1  -6 -27    4.19    3.16
  -1  -6 -26   21.81    5.60
   1   6 -26   24.36    6.36
   1  -6  26   19.43    4.56
  -1  -6 -26   26.29    6.73
  -1   6  26   23.20    5.74
   1  -6  25   12.86    3.85
  -1  -6 -25   11.21    4.38
  -1   6  25    9.73    4.03
   1   6 -25    4.24    3.55
  -1   6  24   36.34    5.57
   1   6 -24   41.26    7.51
  -1  -6 -24   42.45    7.28
   1  -6  24   18.26    4.40
  -1   6  24   30.07    6.01
  -1  -6 -24   33.09    6.97
  -1   6  23   33.51    6.43
  -1  -6 -23   38.43    7.07
   1  -6  23   38.68    5.90
  -1  -6 -23   45.79    7.98
   1   6 -23   41.30    7.35
  -1   6  23   46.68    6.14
   1   6 -22   40.30    7.01
   1  -6  22   40.15    5.95
  -1  -6 -22   33.17    6.27
  -1   6  22   37.96    5.46
   1  -6  22   26.25    4.34
  -1   6  22   37.50    6.60
  -1  -6 -22   26.82    5.98
   1  -6  21   46.98    5.06
  -1   6  21   43.99    5.85
   1   6 -21   46.96    7.40
   1  -6  21   57.38    6.73
  -1  -6 -21   38.19    5.24
   1  -6  21   41.41    5.27
  -1   6  21   52.04    7.53
  -1  -6 -21   43.11    7.41
  -1  -6 -21   34.04    6.20
  -1   6  20   43.24    5.61
  -1   6  20   37.40    6.26
  -1  -6 -20   46.18    5.58
   1  -6  20   42.41    4.77
  -1  -6 -20   35.11    6.17
   1  -6  20   46.51    5.55
   1  -6  20   41.43    5.73
   1   6 -20   51.27    7.39
  -1  -6 -20   51.53    7.76
  -1  -6 -19   89.27    9.67
   1  -6  19  102.62    8.04
  -1   6  19   88.67    9.21
   1  -6  19  106.59    8.98
  -1  -6 -19  104.06    8.22
  -1  -6 -19  101.30    9.68
  -1   6  19   93.44    8.12
   1  -6  19   80.35    6.42
   1   6 -19  103.99    9.95
   1  -6  18   30.40    4.95
  -1   6  18   26.66    5.15
   1   6 -18   32.10    5.67
  -1  -6 -18   25.85    4.13
   1  -6  18   26.37    3.65
  -1   6  18   19.91    3.85
   1  -6  18   17.94    3.51
  -1  -6 -18   16.66    4.13
  -1  -6 -18   29.41    5.76
   1  -6  17   16.43    3.70
  -1   6  17   19.06    2.26
  -1  -6 -17   14.95    4.04
  -1   6  17   23.55    4.91
  -1  -6 -17   11.05    2.98
   1  -6  17   17.58    2.96
  -1   6  17   18.21    3.77
  -1  -6 -17   15.17    4.31
   1   6 -17   10.64    3.29
   1  -6  16   25.26    3.38
  -1   6  16   25.81    4.75
  -1  -6 -16   25.03    4.06
   1   6 -16   26.99    4.83
  -1   6  16   31.20    2.99
  -1  -6 -16   25.53    4.90
  -1   6  16   27.48    4.46
  -1  -6 -16   28.64    4.90
   1  -6  16   22.53    4.17
  -1   6  15   15.68    3.08
   1   6 -15   17.45    1.36
  -1  -6 -15   15.38    3.93
   1  -6  15   15.56    1.82
  -1  -6 -15   21.35    3.80
  -1   6  15   16.59    2.40
   1   6 -15   15.84    3.70
  -1   6  15   22.98    4.58
  -1  -6 -15   17.57    3.99
   1  -6  15   26.88    4.45
   1  -6  15   15.96    2.69
   1  -6  14  464.64   18.07
   1   6 -14  432.49   18.00
  -1   6  14  478.95   13.79
  -1   6  14  429.66   16.75
   1  -6  14  444.86   11.95
   1   6 -14  436.80   10.75
   1  -6  14  445.56   14.61
  -1  -6 -14  434.58   18.69
  -1   6  14  447.04   18.76
  -1  -6 -14  449.27   16.96
  -1  -6 -14  449.83   19.13
   1  -6  13  174.31    6.80
   1  -6  13  197.42   10.88
  -1   6  13  183.19   11.19
   1   6 -13  171.63   10.44
  -1   6  13  173.76    7.79
  -1  -6 -13  175.31   11.20
  -1   6  13  188.83   10.31
  -1  -6 -13  179.61   10.00
  -1  -6 -13  185.50   11.39
   1   6 -13  159.20    6.02
  -1  -6 -12   51.54    5.93
  -1  -6 -12   52.23    5.37
  -1   6  12   49.50    5.12
  -1   6  12   63.92    6.46
  -1   6  12   51.54    4.14
   1   6 -12   51.76    3.32
   1  -6  12   57.83    5.91
   1   6 -12   56.07    5.75
   1  -6  12   53.19    3.73
  -1  -6 -11  226.81   11.04
   1  -6  11  222.32   11.43
   1  -6  11  208.32    8.00
  -1  -6 -11  226.58   11.96
   1   6 -11  204.58   10.78
  -1   6  11  235.02   12.10
   1   6 -11  210.53    7.51
  -1   6  11  237.98   11.28
  -1   6  11  226.64    9.26
  -1  -6 -10  112.74    3.14
  -1  -6 -10  106.76    3.02
   1   6 -10  107.33    7.35
   1  -6  10  110.16    7.74
  -1  -6 -10  113.43    8.07
  -1   6  10  103.36    7.30
  -1  -6 -10  111.62    7.46
  -1   6  10  120.49    6.68
  -1   6  10  122.86    8.44
   1  -6  10  119.72    5.87
   1   6 -10  114.21    5.32
  -1  -6  -9   74.10    2.91
  -1  -6  -9   68.36    6.17
  -1   6   9   82.75    6.30
  -1   6   9   81.16    6.70
  -1   6   9   76.82    5.29
   1   6  -9   78.43    7.11
  -1  -6  -9   72.68    2.97
   1   6  -9   74.08    5.83
  -1  -6  -9   70.28    2.84
   1  -6   9   62.31    4.57
   1   6  -9   74.84    4.33
   1  -6   9   73.07    6.26
  -1  -6  -9   80.37    6.21
   1  -6   9   65.33    4.37
   1  -6   9   71.88    6.21
   1   6  -8   64.98    5.21
  -1  -6  -8   66.23    3.45
   1   6  -8   68.39    4.17
  -1   6   8   68.46    5.06
  -1  -6  -8   64.08    3.03
   1  -6   8   74.10    6.13
   1  -6   8   73.57    5.24
   1  -6   8   54.66    4.28
  -1   6   8   63.56    5.60
   1   6  -8   64.56    6.34
  -1  -6  -8   61.66    5.46
   1  -6   8   68.95    4.51
  -1  -6  -8   69.87    5.99
   1  -6   8   76.91    6.15
   1   6  -7  264.36   12.68
  -1  -6  -7  298.03   11.99
  -1  -6  -7  287.56    7.87
  -1  -6  -7  267.37    8.50
  -1   6   7  275.79   10.89
   1   6  -7  259.12   10.53
   1   6  -7  256.33    9.05
   1  -6   7  287.92   10.56
  -1  -6  -7  293.99   12.20
   1  -6   7  284.78   10.25
  -1   6   7  269.66   11.58
   1  -6   7  289.93   11.38
   1  -6   7  285.14    9.86
  -1   6   7  264.27   10.80
  -1   6   6   86.91    5.88
   1  -6   6   82.92    5.01
   1  -6   6   85.87    5.18
  -1  -6  -6   83.68    4.04
  -1   6   6   92.76    6.42
  -1  -6  -6   76.80    5.85
  -1   6   6   82.69    5.63
  -1  -6  -6   85.04    6.00
   1  -6   6   84.55    5.80
  -1  -6  -6   89.91    6.46
   1   6  -6   84.56    6.79
   1  -6   6   83.28    5.14
  -1  -6  -6   84.78    4.67
   1   6  -6   90.00    4.97
   1  -6   5  152.01    6.69
   1   6  -5  149.22    8.93
  -1  -6  -5  162.32    7.10
  -1  -6  -5  171.58    8.71
  -1  -6  -5  159.01    6.09
   1  -6   5  159.85    8.08
  -1   6   5  162.16    7.96
   1  -6   5  165.93    7.38
   1   6  -5  164.91    7.07
   1  -6   5  162.66    7.26
  -1  -6  -5  165.81    8.28
  -1   6   5  172.38    8.53
  -1  -6  -5  164.56    8.65
  -1   6   5  173.17    8.90
  -1  -6  -4  159.10    8.29
  -1  -6  -4  145.65    6.98
   1  -6   4  152.82    7.06
  -1  -6  -4  151.12    7.63
  -1  -6  -4  161.03    6.36
  -1  -6  -4  147.20    8.06
   1  -6   4  149.64    7.03
   1  -6   4  161.01    8.03
   1   6  -4  159.66    9.07
   1   6  -4  147.02    6.76
   1  -6   4  153.81    6.28
   1   6  -4  156.38    7.17
   1   6  -4  162.64    5.26
  -1   6   4  163.86    8.49
   1   6  -3   35.95    2.57
  -1  -6  -3   40.73    3.69
  -1   6   3   32.66    3.99
  -1  -6  -3   35.56    3.02
   1  -6   3   33.38    3.63
   1  -6   3   37.19    3.51
  -1  -6  -3   31.62    3.63
   1  -6   3   35.82    3.38
  -1  -6  -3   37.17    4.03
   1   6  -3   36.96    3.28
  -1  -6  -3   36.33    3.54
   1   6  -3   29.43    3.18
   1  -6   3   34.01    2.55
  -1   6   2  234.18   10.60
  -1  -6  -2  240.02    8.73
   1   6  -2  239.91    7.80
  -1  -6  -2  249.93   10.17
  -1  -6  -2  268.74   10.82
  -1  -6  -2  238.95    9.90
   1  -6   2  241.82   10.14
   1  -6   2  256.11    9.56
  -1  -6  -2  242.16    9.20
   1   6  -2  243.66    9.51
   1  -6   2  247.19    9.44
   1  -6   1  304.89   10.78
  -1  -6  -1  303.15   10.21
   1  -6   1  290.03   11.27
   1   6  -1  291.21    9.16
  -1  -6  -1  301.26   10.06
  -1  -6  -1  288.41   10.98
  -1  -6  -1  299.63   11.58
  -1   6   1  302.92   12.52
   1   6  -1  305.53   10.93
   1  -6   1  300.52   10.64
   1  -6   0  187.29    8.23
  -1  -6   0  189.58    8.08
   1  -6   0  182.30    8.10
  -1  -6   0  167.37    6.89
  -1   6   0  171.91    9.31
  -1  -6   0  181.13    8.99
  -1  -6   0  179.15    8.12
   1   6   0  176.71    7.05
   1  -6   0  181.12    8.59
  -1   6   0  186.64    8.42
   1  -6  -1  281.68   11.94
  -1  -6   1  294.57   10.74
  -1  -6   1  306.86   12.50
   1   6   1  295.51   10.00
  -1  -6   1  299.67    9.21
  -1  -6   1  309.12   10.90
  -1   6  -1  317.41   11.15
  -1   6  -1  289.78   12.69
   1  -6  -1  316.46   11.07
   1  -6  -1  284.08   11.24
   1  -6  -1  304.05   11.12
  -1   6  -1  295.00    9.89
   1  -6  -2  250.39   10.80
  -1   6  -2  241.99    9.49
   1   6   2  252.99    9.31
  -1   6  -2  242.72    9.08
  -1  -6   2  260.92   10.15
  -1  -6   2  242.12    7.68
   1  -6  -2  255.61   10.20
   1  -6  -2  262.12   10.51
   1  -6  -2  245.22    9.70
  -1  -6   2  242.53    9.41
  -1   6  -2  244.13   11.71
  -1  -6   3   30.77    3.15
  -1   6  -3   31.22    4.59
  -1   6  -3   37.16    2.83
  -1  -6   3   37.23    3.98
   1  -6  -3   37.33    3.86
   1  -6  -3   39.55    3.91
   1  -6  -3   42.59    4.28
   1  -6  -3   33.49    3.63
  -1  -6   3   37.04    2.51
  -1   6  -3   36.53    3.57
   1   6   3   38.10    3.60
   1  -6  -4  152.62    8.05
   1   6   4  155.73    5.69
   1  -6  -4  172.40    8.48
  -1  -6   4  159.78    8.23
  -1  -6   4  154.02    5.08
   1  -6  -4  153.79    8.05
  -1   6  -4  158.25    6.55
  -1   6  -4  164.89    9.88
  -1   6  -4  164.68    7.75
   1  -6  -4  164.95    7.85
  -1  -6   4  162.04    7.15
   1  -6  -5  160.25    8.36
  -1  -6   5  157.58    8.41
  -1   6  -5  168.59    7.20
  -1  -6   5  158.29    4.72
  -1  -6   5  154.64    6.94
  -1   6  -5  160.94    9.94
   1  -6  -5  161.32    8.47
   1  -6  -5  167.49    8.27
   1  -6  -5  170.93    4.15
   1  -6  -5  156.07    7.76
   1   6   5  152.75    5.87
  -1   6  -6   84.77    7.30
  -1   6  -6   82.19    5.25
   1   6   6   78.29    4.22
  -1  -6   6   86.69    4.98
   1  -6  -6   77.61    5.50
  -1  -6   6   88.17    2.83
  -1  -6   6   87.80    6.35
   1  -6  -6   86.92    5.80
   1  -6  -6   84.73    6.05
   1  -6  -6   77.99    5.51
  -1   6  -6   85.61    5.36
   1   6   6   79.46    6.04
   1   6   6   85.29    5.59
   1  -6  -6   86.45    3.33
   1  -6  -7  275.40   10.97
   1   6   7  271.76    8.97
  -1  -6   7  264.75    9.38
   1  -6  -7  264.22   10.42
   1  -6  -7  273.95    7.71
  -1  -6   7  287.58   12.11
  -1   6  -7  284.21   10.85
  -1   6  -7  298.52   14.05
  -1   6  -7  280.79   10.29
   1  -6  -7  302.15   11.14
   1   6   7  289.54   11.95
  -1   6  -8   61.25    5.10
   1   6   8   65.01    5.69
  -1  -6   8   77.18    6.14
   1  -6  -8   72.41    5.61
   1  -6  -8   64.52    3.71
   1  -6  -8   60.61    4.27
   1  -6  -8   67.77    4.89
  -1   6  -8   64.23    4.65
  -1  -6   8   69.91    4.40
   1   6   8   63.62    5.74
  -1   6  -8   60.90    6.50
   1  -6  -8   66.79    5.07
   1  -6  -8   67.58    4.87
   1   6   8   61.93    4.13
   1  -6  -9   72.92    4.22
  -1   6  -9   78.33    6.03
  -1  -6   9   67.90    6.06
   1   6   9   66.17    5.94
   1  -6  -9   71.69    4.65
   1  -6  -9   69.84    4.98
  -1   6  -9   69.71    4.79
   1  -6  -9   75.30    5.35
   1  -6  -9   75.15    5.89
   1   6   9   73.94    4.68
  -1  -6   9   68.00    4.25
   1   6   9   66.44    5.93
  -1   6  -9   69.13    7.11
   1  -6 -10  111.08    7.50
   1  -6 -10  117.71    5.89
   1   6  10  106.71    6.00
  -1  -6  10  123.48    8.18
   1  -6 -10  115.21    5.97
   1   6  10  118.63    8.12
  -1   6 -10  123.17    7.80
  -1   6 -10  111.65    9.08
   1   6  10  118.10    8.13
   1  -6 -10  116.35    6.90
  -1   6 -10  117.67    6.32
  -1  -6  10  115.45    5.66
   1  -6 -10  128.82    6.87
   1   6  11  237.47    9.70
  -1  -6  11  220.61   11.46
   1  -6 -11  222.01    8.70
   1  -6 -11  221.78    9.83
   1  -6 -11  233.51    9.20
   1   6  11  224.17   11.84
   1  -6 -11  218.16   11.08
  -1  -6  11  230.55    8.39
   1  -6 -11  217.49    9.25
  -1   6 -11  221.78    9.02
  -1   6 -11  251.48   13.90
  -1   6 -11  224.44   11.26
   1   6  11  230.14   11.72
  -1  -6  12   46.53    5.43
  -1   6 -12   60.73    5.95
  -1  -6  12   54.16    3.84
   1  -6 -12   54.45    4.44
   1   6  12   52.30    5.86
  -1   6 -12   52.66    4.11
   1  -6 -12   50.48    5.42
   1  -6 -12   52.84    4.72
   1   6  12   54.78    4.62
   1   6  12   52.04    5.83
   1  -6 -12   48.58    3.80
   1  -6 -13  173.01   10.37
  -1   6 -13  161.26   10.35
   1   6  13  190.12   11.00
   1  -6 -13  171.42    9.56
   1  -6 -13  180.78    7.69
  -1  -6  13  177.18    7.25
   1  -6 -13  176.67    8.32
  -1   6 -13  165.78    7.48
  -1  -6  13  164.03   10.30
   1   6  13  169.40   10.76
  -1  -6  14  411.14    9.10
  -1  -6  14  435.99   12.57
   1  -6 -14  442.80   13.23
  -1  -6  14  483.66   18.40
   1  -6 -14  443.21   14.11
   1  -6 -14  417.87   16.21
   1  -6 -14  434.53   15.29
   1   6  14  450.54   18.53
  -1  -6  14  435.12    9.07
   1  -6 -14  455.20   18.21
   1   6  14  455.03   18.10
  -1   6 -14  451.64   18.37
   1  -6 -15   16.64    2.32
   1  -6 -15   22.43    2.96
   1   6  15   13.39    3.52
  -1  -6  15   18.12    1.47
  -1  -6  15   15.46    2.08
  -1  -6  15   18.62    3.84
  -1   6 -15   21.94    4.42
   1   6  15   16.65    3.97
   1  -6 -15   19.44    4.19
   1  -6 -15   18.95    3.19
   1  -6 -15   22.47    3.83
  -1  -6  16   23.76    2.73
   1   6  16   25.35    4.61
  -1   6 -16   25.55    4.78
  -1  -6  16   24.51    2.60
   1  -6 -16   30.53    4.44
   1  -6 -16   28.04    3.19
   1  -6 -16   33.59    4.43
   1   6  16   31.91    5.23
  -1  -6  16   21.50    4.09
   1  -6 -16   19.04    4.17
  -1  -6  16   24.01    1.83
   1  -6 -17   21.11    3.91
   1  -6 -17   15.69    3.33
  -1  -6  17   19.40    4.23
  -1   6 -17   18.02    4.47
  -1  -6  17   18.27    2.46
  -1  -6  17   16.71    1.68
   1   6  17   18.01    4.63
   1  -6 -17   13.98    3.84
   1   6  17   19.10    4.29
   1  -6 -17   14.49    2.42
   1   6  18   25.01    5.12
  -1  -6  18   22.55    2.63
  -1  -6  18   20.80    4.25
   1  -6 -18   14.45    3.37
   1  -6 -18   26.10    5.29
   1  -6 -18   20.72    2.75
   1  -6 -18   24.02    4.09
  -1   6 -18   21.21    4.95
   1   6  18   18.56    4.10
   1   6  19   96.35    8.97
   1  -6 -19   98.78    9.60
   1  -6 -19   90.12    8.08
  -1  -6  19   88.14    8.48
  -1   6 -19   97.66    9.68
   1   6  19   92.59    9.39
   1  -6 -19   99.57    8.39
   1   6  20   44.73    6.71
   1  -6 -20   41.43    5.62
  -1   6 -20   44.83    6.95
   1  -6 -20   42.78    6.78
  -1  -6  20   49.55    6.52
   1   6  20   60.15    7.23
   1  -6 -20   36.97    5.55
  -1  -6  21   38.63    6.15
   1  -6 -21   41.83    5.76
   1  -6 -21   52.51    6.53
   1  -6 -21   57.96    7.90
  -1   6 -21   46.13    7.26
   1   6  21   37.38    6.29
   1   6  21   51.40    6.84
  -1   6 -22   34.67    6.43
   1   6  22   32.57    5.68
  -1  -6  22   31.47    5.54
   1   6  22   34.74    6.28
   1  -6 -22   23.98    4.72
   1  -6 -22   28.65    5.90
   1  -6 -22   28.67    5.05
   1  -6 -23   38.04    5.86
   1   6  23   29.74    5.59
   1  -6 -23   28.04    5.40
   1  -6 -23   39.11    7.13
   1   6  23   39.15    6.78
  -1   6 -23   37.61    7.04
  -1  -6  23   41.80    6.36
   1   6  24   25.94    5.25
  -1  -6  24   26.47    5.35
  -1   6 -24   34.44    7.06
   1  -6 -24   23.67    5.03
   1  -6 -24   42.52    7.39
   1   6  24   31.13    6.25
   1  -6 -25   10.32    4.46
   1   6  25   18.35    4.59
  -1  -6  25    9.65    3.47
   1  -6 -25    9.29    3.74
  -1   6 -25   21.85    5.92
   1   6  25   14.85    4.93
   1   6  26   21.97    4.94
  -1  -6  26   22.57    5.19
  -1   6 -26   23.18    5.97
   1  -6 -26   11.55    3.96
   1  -6 -26   18.13    5.52
   1   6  26   20.48    5.42
   1  -6 -27    5.45    3.19
   1   6  27    2.14    1.94
  -1  -6  27    2.92    2.62
   1  -6 -27    4.03    3.65
   1  -7  26   17.14    4.41
  -1  -7 -26   17.21    5.12
  -1   7  26   28.68    6.32
  -1  -7 -25   -1.64    3.15
   1   7 -25   -0.58    2.85
  -1   7  25    4.62    3.34
  -1  -7 -25    1.38    2.79
   1  -7  25    2.14    2.15
   1  -7  24   -1.20    2.15
   1   7 -24    3.00    2.90
  -1   7  24    3.96    2.86
  -1   7  24    2.85    2.98
  -1  -7 -24    0.26    2.39
  -1  -7 -23   41.41    7.60
   1   7 -23   24.94    5.79
  -1  -7 -23   44.92    7.28
   1  -7  23   25.26    5.18
  -1   7  23   46.85    7.55
  -1   7  23   42.96    6.18
  -1   7  22    5.60    2.99
  -1  -7 -22    3.48    2.94
   1   7 -22    2.43    2.77
  -1  -7 -22   -2.23    2.54
   1  -7  22    1.64    2.26
  -1   7  22    2.54    3.27
   1   7 -21   51.43    7.54
   1  -7  21   47.34    6.45
  -1   7  21   47.21    6.36
  -1  -7 -21   49.86    6.09
  -1  -7 -21   51.03    7.46
  -1  -7 -21   41.71    7.33
   1  -7  21   43.39    5.45
  -1   7  21   50.91    7.41
  -1  -7 -20    4.67    3.02
  -1   7  20    7.33    3.05
  -1  -7 -20    4.42    2.26
  -1  -7 -20    6.94    3.75
  -1   7  20    4.80    2.65
   1  -7  20    6.38    2.48
   1   7 -20   10.55    3.86
   1  -7  20   11.23    3.60
   1  -7  19   -0.03    1.88
  -1  -7 -19    3.25    2.14
   1  -7  19   -0.42    1.11
  -1  -7 -19    5.01    3.07
  -1   7  19    2.34    2.27
  -1   7  19    2.65    2.70
   1   7 -19   -1.55    2.29
  -1  -7 -19   -0.13    2.52
  -1  -7 -18    0.73    2.57
  -1  -7 -18    9.91    3.00
   1  -7  18    6.91    1.97
   1  -7  18    9.20    3.29
  -1   7  18    7.62    2.84
  -1   7  18    5.91    3.63
   1   7 -18   14.48    4.21
  -1  -7 -18   14.85    4.27
  -1  -7 -17   10.56    3.41
   1  -7  17   17.89    2.85
  -1   7  17   11.14    3.22
   1  -7  17   12.80    3.59
   1   7 -17   14.10    3.95
  -1  -7 -17   13.65    3.35
  -1   7  17   16.31    4.34
  -1  -7 -17   12.18    4.36
   1  -7  16   18.09    2.85
  -1   7  16   16.66    2.19
  -1  -7 -16   20.58    4.59
   1  -7  16   17.83    4.14
  -1   7  16   15.08    3.62
  -1  -7 -16   16.28    3.54
   1   7 -16   21.39    4.53
  -1  -7 -16   16.18    4.30
  -1   7  16   23.76    4.97
  -1  -7 -15   46.38    6.49
   1  -7  15   30.53    3.55
   1   7 -15   26.84    4.69
   1  -7  15   29.78    2.79
   1  -7  15   34.23    5.06
  -1  -7 -15   35.23    4.83
  -1  -7 -15   33.20    5.45
  -1   7  15   44.79    6.30
  -1   7  15   33.06    4.75
  -1   7  15   37.34    3.43
   1  -7  14  133.53    6.16
  -1  -7 -14  131.35   10.32
  -1   7  14  134.14    6.84
   1   7 -14  134.35    9.70
   1   7 -14  115.39    5.52
   1  -7  14  146.02   10.09
  -1   7  14  146.55    9.73
  -1  -7 -14  135.54    9.22
  -1   7  14  139.18   10.41
  -1  -7 -14  134.18   10.19
   1  -7  13  126.07    9.19
  -1   7  13  116.44    9.26
   1  -7  13  110.86    5.75
   1   7 -13  108.17    5.44
  -1  -7 -13  112.19    8.29
  -1  -7 -13  124.89    9.63
  -1   7  13  103.34    8.09
  -1   7  13  111.03    6.40
   1   7 -13  105.86    8.34
   1   7 -12   76.90    6.99
  -1   7  12   86.75    7.91
  -1  -7 -12   71.65    6.50
   1  -7  12   64.59    4.47
  -1  -7 -12   71.94    7.23
  -1   7  12   68.56    5.11
   1  -7  12   68.21    6.86
  -1   7  12   61.97    6.29
   1  -7  12   74.26    5.41
   1   7 -12   76.16    4.56
  -1   7  11   53.77    6.12
  -1  -7 -11   47.75    2.08
   1  -7  11   48.34    3.95
   1  -7  11   44.29    3.98
  -1  -7 -11   46.05    1.97
   1   7 -11   43.63    3.50
   1  -7  11   50.18    5.72
  -1  -7 -11   53.45    5.53
  -1   7  11   48.42    5.49
  -1   7  11   48.09    4.44
   1   7 -11   52.29    5.49
  -1  -7 -11   55.11    6.19
   1   7 -10  681.63   24.04
  -1  -7 -10  664.24   13.86
  -1  -7 -10  628.61   13.71
  -1  -7 -10  692.29   22.66
   1   7 -10  688.54   21.12
  -1   7  10  627.21   22.15
   1  -7  10  680.71   22.25
   1   7 -10  618.81   16.84
  -1  -7 -10  646.90   21.07
   1  -7  10  661.90   17.69
   1  -7  10  682.65   18.43
  -1   7  10  710.38   22.11
  -1   7  10  675.27   19.04
  -1  -7 -10  684.51   13.87
  -1   7   9  688.99   22.62
  -1   7   9  721.45   22.17
   1  -7   9  711.07   22.37
  -1  -7  -9  690.84   14.92
   1   7  -9  683.17   23.75
  -1  -7  -9  738.67   22.95
   1  -7   9  690.47   18.20
  -1   7   9  658.57   19.51
  -1  -7  -9  652.98   15.55
   1  -7   9  655.26   18.28
  -1  -7  -9  693.43   21.53
   1   7  -9  670.47   20.36
   1   7  -8   37.13    4.12
  -1   7   8   41.27    5.07
   1  -7   8   33.66    4.41
  -1  -7  -8   34.64    2.67
   1  -7   8   38.37    3.59
  -1  -7  -8   34.49    4.56
   1  -7   8   39.69    3.74
  -1   7   8   35.21    4.04
  -1  -7  -8   36.03    3.09
   1   7  -8   35.39    5.14
  -1   7   8   40.96    5.01
  -1  -7  -8   35.43    4.88
   1   7  -7  179.35   10.83
  -1   7   7  162.80    9.71
  -1  -7  -7  180.76    7.51
   1   7  -7  167.69    8.40
   1  -7   7  181.10    8.15
  -1   7   7  194.54   10.27
  -1  -7  -7  175.85    6.65
   1  -7   7  184.71    8.17
  -1  -7  -7  179.59    9.98
  -1   7   7  164.95    8.74
  -1  -7  -7  151.36    9.09
   1   7  -6   64.85    4.84
  -1   7   6   72.19    6.17
   1   7  -6   59.27    6.13
  -1  -7  -6   61.84    4.46
  -1  -7  -6   60.62    5.63
   1  -7   6   58.00    4.56
  -1   7   6   55.54    5.53
  -1   7   6   54.79    5.15
  -1  -7  -6   61.43    3.86
   1  -7   6   60.01    4.54
   1   7  -5   68.14    6.43
  -1  -7  -5   80.13    5.32
  -1   7   5   82.45    6.55
   1  -7   5   92.25    5.61
  -1  -7  -5   71.50    4.51
  -1   7   5   72.39    5.91
   1  -7   5   83.86    5.54
  -1  -7  -5   73.73    6.11
  -1   7   5   87.93    6.65
  -1  -7  -4  577.47   18.37
  -1   7   4  591.99   18.69
   1   7  -4  574.44   16.25
  -1  -7  -4  552.76   17.06
   1   7  -4  561.77   13.52
   1  -7   4  532.24   15.95
  -1   7   4  539.26   18.20
   1  -7   4  568.18   16.46
   1   7  -4  593.05   19.87
  -1  -7  -4  545.58   15.08
  -1  -7  -4  578.56   16.91
   1  -7   3   27.01    3.13
  -1  -7  -3   30.45    3.15
  -1  -7  -3   30.96    3.54
  -1  -7  -3   37.85    4.41
  -1  -7  -3   33.58    3.74
  -1   7   3   27.68    3.93
   1   7  -3   34.03    2.81
  -1   7   3   34.63    4.02
   1  -7   3   37.53    3.81
   1   7  -3   29.60    3.25
  -1  -7  -2  157.62    7.64
  -1  -7  -2  161.74    7.53
  -1  -7  -2  145.48    8.26
  -1   7   2  172.23    9.58
   1   7  -2  166.04    6.78
   1   7  -2  171.88    7.97
   1  -7   2  152.96    7.78
   1  -7   2  168.57    7.97
  -1  -7  -1  332.27   12.66
   1   7  -1  344.57   10.90
   1  -7   1  314.48   13.91
  -1  -7  -1  324.46   11.27
  -1  -7  -1  355.93   11.98
   1   7  -1  336.62   11.98
   1  -7   1  353.49   12.37
  -1   7   1  342.66   14.34
   1  -7   1  349.47   12.39
   1   7   0  127.72    6.37
  -1  -7   0  129.02    6.33
   1  -7   0  112.74    7.87
  -1  -7   0  137.16    7.30
   1  -7   0  142.30    7.53
  -1  -7   0  133.59    7.47
   1  -7   0  131.80    7.28
  -1   7   0  142.02    9.01
   1   7   1  340.19   11.52
  -1  -7   1  342.51   10.65
  -1   7  -1  330.11   11.50
   1  -7  -1  325.09   12.24
  -1   7  -1  349.28   14.70
  -1  -7   1  334.87   12.35
   1  -7  -1  333.09   12.29
  -1  -7   1  347.02   12.46
   1   7   1  342.87   12.73
   1  -7  -2  147.88    8.05
  -1   7  -2  158.38    7.72
  -1   7  -2  168.41    8.31
  -1  -7   2  177.09    8.75
  -1   7  -2  157.32    9.90
   1  -7  -2  159.01    8.12
  -1  -7   2  154.19    7.88
  -1  -7   2  169.36    9.79
  -1  -7   2  172.79    6.67
   1  -7  -3   31.96    3.68
   1  -7  -3   31.76    3.69
  -1  -7   3   34.35    4.05
  -1   7  -3   35.22    3.72
  -1   7  -3   27.14    2.47
  -1  -7   3   39.27    3.78
  -1   7  -3   29.41    3.39
  -1  -7   3   33.79    2.65
  -1   7  -3   36.83    5.11
  -1   7  -4  570.80   17.09
  -1  -7   4  563.18   16.40
  -1   7  -4  529.87   14.45
  -1  -7   4  588.15   18.18
  -1  -7   4  559.92   13.20
   1  -7  -4  590.43   17.46
  -1   7  -4  548.77   16.71
  -1   7  -4  591.04   20.92
   1   7   4  565.00   13.12
  -1  -7   5   77.29    3.51
  -1  -7   5   77.31    6.20
  -1   7  -5   77.31    5.52
  -1   7  -5   85.83    6.02
   1   7   5   76.02    5.82
  -1   7  -5   70.87    4.62
   1  -7  -5   74.61    5.59
   1   7   5   74.28    3.81
  -1   7  -5   79.13    7.36
  -1  -7   5   73.41    5.09
   1  -7  -6   65.86    5.35
  -1  -7   6   62.74    2.84
   1   7   6   60.62    5.62
   1  -7  -6   60.23    5.12
  -1  -7   6   66.53    5.87
  -1   7  -6   66.85    6.99
  -1   7  -6   73.05    4.92
   1   7   6   62.11    3.59
  -1   7  -6   60.55    4.84
  -1  -7   6   60.91    4.55
   1   7   6   58.22    5.32
  -1  -7   7  173.96    4.64
  -1   7  -7  184.61   11.68
   1  -7  -7  176.71    8.81
  -1  -7   7  166.96    7.73
  -1   7  -7  166.71    8.30
   1  -7  -7  178.88    8.90
  -1  -7   7  182.10    9.97
   1   7   7  160.86    6.44
   1  -7  -7  175.34    8.97
   1   7   7  180.63    9.67
  -1   7  -7  164.92    8.20
   1   7   7  174.48    9.80
  -1   7  -8   38.76    5.82
   1   7   8   37.99    4.66
   1  -7  -8   33.70    2.44
   1   7   8   39.07    3.19
   1   7   8   38.04    4.63
   1  -7  -8   37.40    4.37
   1  -7  -8   35.32    4.07
  -1  -7   8   36.17    4.68
  -1   7  -8   35.64    3.99
  -1  -7   8   32.26    3.31
   1  -7  -8   32.43    3.72
   1  -7  -8   40.60    4.01
   1  -7  -9  695.77   21.25
   1   7   9  676.72   17.33
  -1   7  -9  716.14   20.90
  -1  -7   9  648.66   21.78
   1  -7  -9  660.55   18.96
  -1  -7   9  685.72   18.13
  -1   7  -9  729.34   25.56
   1  -7  -9  699.67   20.35
   1   7   9  689.13   21.95
   1   7   9  712.96   22.47
   1  -7  -9  678.43   15.88
   1  -7  -9  674.93   19.45
  -1  -7  10  659.43   21.98
   1   7  10  686.62   22.44
   1  -7 -10  694.84   21.40
   1   7  10  667.50   22.13
   1   7  10  649.60   17.43
   1  -7 -10  684.99   16.69
  -1  -7  10  641.32   17.66
   1  -7 -10  713.14   19.76
  -1   7 -10  693.18   25.37
  -1   7 -10  673.12   20.95
   1  -7 -10  658.29   20.01
   1  -7 -11   43.15    3.79
  -1   7 -11   46.93    5.24
   1   7  11   42.64    5.30
  -1  -7  11   48.54    5.72
   1  -7 -11   47.62    5.22
  -1  -7  11   45.52    3.80
   1  -7 -11   44.36    3.67
   1  -7 -11   46.04    4.46
   1   7  11   48.20    5.69
   1  -7 -11   45.30    4.69
  -1   7 -11   48.10    6.75
   1   7  11   43.48    3.89
   1   7  12   66.42    5.13
  -1  -7  12   80.40    7.33
   1  -7 -12   75.94    5.18
   1  -7 -12   77.64    5.04
   1  -7 -12   68.92    5.51
   1  -7 -12   74.32    5.90
   1   7  12   80.92    7.45
  -1  -7  12   69.83    4.79
   1  -7 -12   74.62    6.88
  -1   7 -12   89.01    7.31
   1   7  12   82.05    7.46
   1   7  13  115.23    8.85
  -1   7 -13  122.56    9.03
   1  -7 -13  104.70    5.94
   1  -7 -13  108.07    8.45
   1   7  13  124.37    9.49
  -1  -7  13  113.76    6.11
   1   7  13  119.81    7.12
   1  -7 -13  113.38    7.06
  -1  -7  13  117.02    9.04
  -1   7 -14  120.39    9.25
   1   7  14  139.52    9.89
  -1   7 -14  114.11    6.58
   1  -7 -14  134.74    8.99
   1   7  14  133.98   10.02
   1  -7 -14  141.65    7.92
   1  -7 -14  119.41    6.35
  -1  -7  14  138.59   10.00
  -1  -7  14  131.80    6.58
   1  -7 -14  143.86    7.91
   1  -7 -14  127.42    9.49
   1   7  15   33.39    5.09
  -1   7 -15   31.80    4.97
  -1  -7  15   26.86    4.83
   1  -7 -15   27.48    3.66
  -1  -7  15   32.94    3.41
   1   7  15   36.23    5.36
   1  -7 -15   36.11    4.84
   1  -7 -15   36.42    5.47
   1  -7 -15   34.06    3.96
   1   7  16   11.20    3.47
   1  -7 -16   16.07    3.11
   1  -7 -16   15.77    4.00
   1  -7 -16   14.62    2.62
  -1   7 -16   17.43    4.05
  -1  -7  16   19.90    4.33
   1   7  16   21.93    4.49
   1  -7 -16   25.04    4.19
   1  -7 -17   16.82    3.22
   1   7  17   17.59    4.30
  -1  -7  17   12.99    3.70
   1  -7 -17   12.86    2.48
   1  -7 -17   15.56    3.55
   1  -7 -17   16.40    4.18
   1   7  17   13.89    3.64
  -1   7 -17   18.63    4.51
   1  -7 -18   11.03    2.92
   1   7  18    7.73    3.16
   1  -7 -18    8.09    2.93
   1  -7 -18    8.62    3.56
  -1  -7  18    8.33    1.72
   1  -7 -18   13.66    2.55
   1   7  18    7.08    3.49
  -1   7 -18    7.29    3.15
  -1  -7  18    7.96    3.06
   1   7  19    1.91    2.24
   1  -7 -19    0.25    1.71
  -1   7 -19   -2.20    2.57
  -1  -7  19    0.45    2.55
   1  -7 -19    1.73    2.50
   1  -7 -19    0.13    1.67
   1   7  19    3.78    2.83
   1  -7 -20    7.21    2.76
   1  -7 -20    8.72    3.06
  -1  -7  20    7.61    3.29
   1  -7 -20    9.11    4.08
   1   7  20    3.51    2.72
   1   7  20    9.10    3.35
  -1   7 -20   13.61    4.15
   1  -7 -21   50.52    6.53
   1   7  21   43.12    7.09
  -1  -7  21   55.69    7.39
   1   7  21   37.93    6.06
   1  -7 -21   44.27    7.20
  -1   7 -21   38.31    6.55
   1  -7 -21   44.59    5.93
   1  -7 -22    0.58    1.81
   1  -7 -22    4.33    2.65
   1   7  22    3.96    3.14
  -1  -7  22    0.89    1.92
   1   7  22    6.89    3.90
  -1   7 -22    3.48    3.22
   1  -7 -22    1.35    2.90
  -1  -7  23   41.76    6.53
   1   7  23   50.32    7.87
  -1   7 -23   35.76    7.08
   1  -7 -23   44.17    6.53
   1   7  23   44.95    6.76
   1  -7 -23   35.62    6.86
   1   7  24    5.13    3.06
  -1  -7  24    3.38    2.76
   1  -7 -24    3.24    3.34
   1   7  24    9.13    3.97
  -1   7 -24   -0.24    2.76
   1  -7 -24    4.05    2.72
  -1  -7  25    1.72    2.63
  -1   7 -25   -0.20    3.24
   1   7  25    1.62    3.09
   1  -7 -25    5.23    3.32
   1   7  25   -0.47    2.03
   1   7  26   34.76    6.41
  -1  -7  26   20.40    5.13
   1  -7 -26   22.08    5.87
  -1  -7  27    5.95    3.41
  -1  -8 -26   17.08    5.19
   1  -8  26   13.53    4.21
  -1   8  25   20.57    5.83
  -1  -8 -25   15.03    4.73
   1  -8  25   17.71    4.50
  -1  -8 -24    5.09    3.11
   1  -8  24    0.12    2.43
  -1  -8 -24   -0.62    2.70
  -1   8  24    4.95    2.39
   1   8 -24    1.24    2.67
  -1   8  24    5.61    3.43
   1   8 -23    8.08    3.92
  -1   8  23    6.25    3.78
  -1   8  23    8.98    3.55
  -1  -8 -23    9.51    4.36
  -1  -8 -23   14.53    4.41
   1  -8  23   13.35    4.04
   1  -8  22   12.04    4.06
  -1  -8 -22   10.49    4.17
  -1   8  22    8.80    3.34
  -1  -8 -22   13.86    5.05
   1   8 -22    4.37    3.24
  -1   8  22   18.39    5.25
   1   8 -21    7.69    3.69
  -1  -8 -21   15.66    4.62
  -1   8  21   17.80    4.31
  -1   8  21    9.79    4.22
  -1  -8 -21    8.33    4.40
   1  -8  21    8.94    3.52
  -1  -8 -20   21.82    5.61
   1  -8  20   14.73    4.27
  -1   8  20   11.99    3.70
  -1  -8 -20    7.89    3.32
  -1  -8 -20   11.08    3.26
   1   8 -20    8.00    3.79
  -1   8  20   16.30    4.88
   1  -8  19   69.42    7.99
  -1   8  19   57.08    7.05
  -1  -8 -19   72.60    7.38
   1   8 -19   80.61    8.99
  -1  -8 -19   72.40    9.21
  -1   8  19   69.82    8.63
  -1  -8 -19   60.93    8.05
   1  -8  18   43.10    6.26
   1  -8  18   49.50    4.72
  -1  -8 -18   43.54    6.58
  -1   8  18   43.91    6.00
   1   8 -18   45.95    6.65
  -1  -8 -18   47.77    5.96
  -1   8  18   55.44    7.52
  -1  -8 -18   41.00    6.84
   1  -8  17   41.39    4.19
  -1  -8 -17   39.17    6.31
  -1  -8 -17   38.02    5.52
   1   8 -17   30.05    5.33
  -1  -8 -17   36.72    6.34
  -1   8  17   49.15    6.33
   1  -8  17   40.18    5.95
  -1   8  17   34.35    6.04
   1   8 -16    7.27    3.12
   1  -8  16    5.75    2.82
  -1  -8 -16    6.26    2.77
  -1   8  16    7.86    3.00
   1  -8  16    5.93    2.01
  -1   8  16    9.95    3.92
  -1  -8 -16    4.97    2.73
  -1  -8 -16    4.49    3.04
   1  -8  15    8.63    1.70
   1   8 -15    7.84    3.05
  -1   8  15    5.44    2.59
   1  -8  15   11.04    2.29
  -1  -8 -15   11.83    3.75
   1  -8  15    3.73    2.29
  -1  -8 -15    9.75    3.17
  -1   8  15    6.01    2.93
  -1  -8 -15    8.68    3.46
  -1   8  15    6.88    1.69
  -1   8  14    5.84    1.83
  -1   8  14    7.89    3.32
  -1  -8 -14    6.35    2.75
   1   8 -14    5.73    2.72
  -1   8  14    3.72    2.23
   1  -8  14    3.29    2.22
  -1  -8 -14    6.42    3.22
   1  -8  14    4.00    1.49
   1  -8  13   61.64    4.91
  -1   8  13   73.94    7.78
   1   8 -13   56.46    6.25
  -1  -8 -13   69.30    6.83
  -1   8  13   65.06    6.89
   1  -8  13   69.35    7.27
  -1   8  13   63.39    5.03
   1  -8  13   62.62    4.68
  -1  -8 -13   65.29    7.31
  -1  -8 -12   83.38    2.83
  -1  -8 -12   87.42    8.14
  -1  -8 -12   79.87    2.80
   1  -8  12   76.46    7.46
   1  -8  12   94.22    6.11
   1   8 -12   98.47    7.85
  -1   8  12   97.02    8.58
  -1  -8 -12   85.01    7.37
   1  -8  12   89.95    5.63
  -1   8  12   93.22    7.96
  -1   8  12   77.05    5.71
   1  -8  11  401.22   13.87
   1   8 -11  441.41   16.91
   1  -8  11  468.79   18.62
   1  -8  11  431.30   13.93
  -1  -8 -11  435.58   10.23
  -1  -8 -11  420.07   10.14
  -1   8  11  421.03   14.89
  -1  -8 -11  451.04   17.75
  -1   8  11  415.86   18.24
  -1   8  11  420.74   17.49
  -1  -8 -11  424.33   18.27
   1   8 -10   -0.98    1.04
  -1   8  10   -1.84    2.61
   1  -8  10    1.43    1.19
   1  -8  10    2.71    2.33
  -1   8  10    4.55    2.65
   1  -8  10    2.64    1.28
  -1  -8 -10    1.62    0.81
  -1  -8 -10    0.34    1.92
   1   8 -10    2.34    1.81
  -1  -8 -10   -2.04    2.57
  -1  -8 -10    1.43    0.86
   1   8 -10    7.03    3.40
  -1   8  10    4.24    2.07
   1   8  -9   92.81    6.85
  -1   8   9  106.48    8.15
   1  -8   9  100.47    8.15
  -1   8   9  100.03    6.99
   1  -8   9   97.79    6.21
  -1   8   9   94.74    8.08
  -1  -8  -9  100.79    7.85
   1   8  -9   86.78    8.19
  -1  -8  -9  105.43    8.47
   1   8  -9   94.99    5.91
  -1  -8  -9  100.74    4.78
   1  -8   9   89.90    5.82
  -1  -8  -9   95.60    5.24
   1  -8   8  136.70    7.44
   1   8  -8  151.28   10.46
  -1  -8  -8  139.39    6.84
  -1   8   8  139.18    9.49
  -1  -8  -8  135.41    5.96
   1  -8   8  139.95    9.34
   1   8  -8  146.86    8.25
  -1  -8  -8  128.67    9.07
  -1  -8  -8  145.20    9.34
  -1   8   8  131.29    9.33
   1  -8   8  122.54    6.93
   1   8  -8  133.07    7.22
  -1   8   8  132.03    8.23
  -1   8   7  140.38    9.35
   1   8  -7  147.08    7.83
   1   8  -7  139.89    9.96
  -1   8   7  145.87    9.44
  -1  -8  -7  141.98    9.05
   1  -8   7  139.81    9.19
  -1  -8  -7  128.61    6.11
  -1  -8  -7  140.91    9.43
   1  -8   7  122.96    6.94
  -1  -8  -7  130.35    7.04
  -1   8   7  141.95    8.69
   1  -8   7  145.71    7.71
   1  -8   6   46.74    4.18
  -1  -8  -6   43.35    3.61
  -1   8   6   43.32    4.87
  -1  -8  -6   43.62    4.14
  -1   8   6   42.10    5.06
  -1   8   6   45.31    5.30
   1   8  -6   42.79    4.02
  -1  -8  -6   47.32    5.39
   1   8  -6   50.85    5.87
   1  -8   6   45.76    4.28
   1   8  -5    0.09    1.15
  -1   8   5    1.34    2.00
  -1   8   5   -0.43    1.79
  -1  -8  -5    0.87    0.99
   1  -8   5    2.46    1.84
  -1   8   5   -0.74    2.30
  -1  -8  -5    1.71    2.20
   1   8  -5    1.03    2.19
   1  -8   5    0.93    1.28
  -1  -8  -5    0.52    1.00
   1   8  -4  185.97    7.11
  -1   8   4  180.95   10.21
  -1   8   4  175.16    9.93
  -1   8   4  183.47   10.32
  -1  -8  -4  179.89    8.13
   1   8  -4  171.39    8.95
   1  -8   4  197.15    8.90
   1   8  -4  177.87    7.70
   1   8  -4  183.12   10.87
   1  -8   4  191.25    9.23
  -1  -8  -4  190.21   10.33
  -1  -8  -3   48.49    4.21
  -1   8   3   56.89    5.87
  -1  -8  -3   57.83    5.68
  -1  -8  -3   60.61    5.07
   1   8  -3   62.16    4.11
  -1   8   3   56.26    5.54
   1   8  -3   58.60    5.23
  -1   8   3   52.89    5.52
   1  -8   3   61.53    4.90
   1  -8   3   54.75    4.90
  -1  -8  -2  265.99   10.69
  -1  -8  -2  259.36   10.71
  -1   8   2  282.53   13.32
   1  -8   2  260.26   10.81
   1  -8   2  273.58   11.32
   1   8  -2  271.23    9.76
   1   8  -2  292.10   12.00
  -1   8   2  274.01   12.61
  -1   8   2  275.49   12.14
  -1  -8  -1   88.32    6.04
  -1  -8  -1   86.33    5.61
  -1   8   1   86.32    6.82
  -1   8   1   93.96    6.77
   1   8  -1   87.17    5.38
   1  -8   1   86.17    6.16
   1  -8   1   81.70    5.86
  -1  -8  -1   83.78    6.75
   1   8  -1   81.95    6.24
  -1   8   1   91.96    7.72
   1  -8   0    0.47    1.20
  -1  -8   0   -0.07    1.42
   1  -8   0    1.80    1.66
  -1   8   0    0.08    2.39
  -1  -8   0    1.79    1.07
  -1   8   0   -0.75    1.28
  -1  -8   0    0.98    1.51
  -1  -8   1   81.94    6.09
  -1   8  -1   95.11    8.16
   1  -8  -1   84.89    6.13
  -1  -8   1   80.98    5.08
   1   8   1   72.90    6.12
  -1   8  -1   85.32    5.86
   1   8   2  283.19   12.37
  -1  -8   2  251.43   11.29
  -1   8  -2  267.73   13.95
   1  -8  -2  268.79   11.39
  -1  -8   2  253.43    9.14
  -1   8  -2  266.96   10.98
  -1  -8   3   51.47    3.64
   1  -8  -3   52.77    5.45
  -1   8  -3   62.59    6.91
   1  -8  -3   55.63    5.12
   1   8   3   50.12    4.69
   1   8   3   57.65    5.52
  -1   8  -3   66.09    5.41
  -1  -8   3   59.62    5.47
   1   8   4  179.78    5.85
   1  -8  -4  174.33    9.95
   1   8   4  170.15    9.10
  -1  -8   4  173.79    9.65
  -1   8  -4  176.82    7.11
   1  -8  -4  194.32    9.68
  -1  -8   4  185.11    9.06
  -1   8  -4  176.69   11.52
  -1   8  -4  176.18    9.15
   1   8   4  179.94    9.96
  -1  -8   4  184.48    6.82
   1   8   5    0.75    0.70
   1   8   5    0.03    1.85
  -1   8  -5   -0.54    1.09
  -1  -8   5   -0.70    1.91
  -1  -8   5   -0.12    0.64
  -1  -8   5    1.23    1.45
   1  -8  -5    0.41    1.88
   1   8   5   -0.36    1.69
  -1   8  -5   -1.02    2.53
  -1   8  -5    0.95    1.68
   1  -8  -5    1.49    1.53
  -1   8  -6   41.38    3.88
  -1   8  -6   47.82    6.29
   1   8   6   43.68    2.84
   1   8   6   50.24    5.42
  -1  -8   6   39.48    3.95
  -1  -8   6   42.50    2.66
   1   8   6   43.56    4.88
   1  -8  -6   47.50    4.88
  -1   8  -6   49.36    5.17
  -1  -8   6   42.10    5.14
   1  -8  -7  140.69    8.59
  -1   8  -7  135.34    7.45
  -1  -8   7  136.08    9.06
   1   8   7  131.76    5.43
  -1  -8   7  132.79    7.33
   1   8   7  135.44    8.79
   1   8   7  115.09    8.39
   1  -8  -7  137.57    8.30
  -1  -8   7  134.25    4.52
  -1   8  -7  125.31   10.20
  -1  -8   8  140.64    7.52
   1   8   8  126.39    5.64
  -1  -8   8  137.62    9.26
  -1  -8   8  139.26    3.97
   1  -8  -8  149.16    9.04
  -1   8  -8  123.04   10.33
  -1   8  -8  136.36    7.82
   1   8   8  149.23    9.55
   1   8   8  136.27    9.04
   1  -8  -8  139.68    8.46
   1   8   9  100.49    5.18
  -1   8  -9  106.66    7.37
   1  -8  -9  102.17    7.22
   1  -8  -9   96.52    7.38
   1   8   9   83.74    7.50
   1  -8  -9   93.68    6.81
  -1  -8   9   92.21    7.80
  -1   8  -9  131.02   10.71
   1   8   9  100.50    7.97
  -1  -8   9  102.33    6.30
   1   8  10    4.28    2.54
   1  -8 -10    4.45    2.23
   1  -8 -10    1.84    1.36
   1   8  10    1.46    1.91
  -1  -8  10    2.75    1.52
  -1  -8  10    1.52    2.63
  -1   8 -10    4.45    2.33
   1  -8 -10    0.58    2.04
  -1   8 -10    7.64    3.83
   1   8  10    0.58    0.79
   1  -8 -10    1.33    1.69
   1  -8 -11  419.36   17.09
  -1   8 -11  430.11   16.87
   1  -8 -11  439.74   15.93
  -1  -8  11  451.98   18.45
   1   8  11  460.12   18.62
   1  -8 -11  432.16   16.21
   1   8  11  459.86   18.58
   1   8  11  423.19   13.27
  -1  -8  11  417.81   13.98
   1  -8 -12   70.45    4.96
   1   8  12   85.78    5.56
  -1   8 -12   86.07    7.47
   1   8  12   88.85    8.02
   1   8  12   94.09    8.29
   1  -8 -12   88.76    6.63
  -1  -8  12   84.40    5.63
   1  -8 -12   81.75    7.43
  -1   8 -12   81.94    5.93
   1  -8 -12   90.76    6.93
  -1  -8  12   87.76    8.06
  -1  -8  13   55.09    4.55
  -1  -8  13   63.27    7.03
  -1   8 -13   60.48    6.54
   1  -8 -13   60.30    6.71
   1   8  13   65.89    7.13
   1  -8 -13   77.84    6.33
   1   8  13   68.11    5.12
   1   8  13   70.77    7.35
  -1   8 -14    3.67    2.13
   1  -8 -14    9.07    3.17
   1   8  14    7.28    3.11
   1   8  14    3.13    2.32
   1  -8 -14   10.31    2.78
  -1  -8  14    2.97    2.55
   1   8  15   10.48    3.20
  -1  -8  15    8.42    3.38
   1  -8 -15    9.37    3.34
   1  -8 -15   11.96    2.46
   1  -8 -15   13.67    2.91
   1   8  15   11.21    3.55
   1  -8 -15    8.36    3.11
  -1   8 -15    3.81    2.48
   1  -8 -16    6.34    2.79
  -1   8 -16    9.91    3.52
   1   8  16    6.09    3.34
   1  -8 -16    5.23    2.18
   1  -8 -16    2.53    2.62
  -1  -8  16    5.93    2.92
   1  -8 -16   10.44    2.60
   1   8  16    4.15    2.60
   1   8  17   38.42    6.07
   1  -8 -17   34.58    6.04
   1  -8 -17   40.94    4.71
  -1   8 -17   45.33    6.56
   1  -8 -17   40.15    4.60
   1  -8 -17   34.47    5.16
   1   8  17   36.79    6.14
  -1  -8  17   38.39    6.02
   1  -8 -18   46.41    6.67
   1   8  18   46.84    7.03
  -1  -8  18   35.85    5.87
  -1   8 -18   41.82    6.59
   1  -8 -18   50.38    6.29
   1  -8 -18   42.13    4.54
   1   8  18   44.70    6.37
   1  -8 -18   47.13    5.30
  -1  -8  19   86.79    9.13
   1   8  19   77.23    9.02
   1  -8 -19   70.71    7.67
  -1   8 -19   75.06    8.87
   1  -8 -19   59.55    8.02
   1  -8 -19   59.43    6.24
   1   8  19   79.87    8.47
   1   8  20   10.88    3.92
   1  -8 -20   15.62    3.90
   1  -8 -20   17.71    3.68
   1  -8 -20    6.82    3.06
  -1   8 -20    8.55    3.57
   1   8  20   21.08    5.28
  -1  -8  20   14.98    4.39
  -1   8 -21   10.65    3.92
   1  -8 -21    5.70    2.55
   1  -8 -21    9.98    2.92
   1   8  21   10.29    4.05
   1   8  21    8.56    3.55
  -1  -8  21   11.51    4.02
   1  -8 -21   18.17    5.18
   1   8  22    7.73    3.43
   1  -8 -22   11.91    4.42
  -1  -8  22   13.23    4.38
   1   8  22   16.69    4.93
  -1   8 -22   14.64    4.56
   1   8  23   16.44    4.60
  -1  -8  23    7.84    3.50
  -1   8 -23   12.03    4.74
   1   8  23   15.17    4.93
   1  -8 -23    9.98    4.14
   1   8  24    5.15    3.25
  -1  -8  24    6.92    3.35
   1  -8 -24    3.41    2.95
   1   8  24   10.05    4.60
  -1   8 -24    4.19    3.46
  -1   8 -25   23.80    6.56
   1   8  25   21.67    5.18
   1  -8 -25   17.93    5.46
  -1  -8  25   14.39    4.49
  -1  -8  26    0.36    2.43
   1   8  26    8.99    3.68
   1  -8 -26   12.29    5.14
   1  -9  25   16.79    4.74
  -1  -9 -25   22.07    5.49
   1   9 -24   -0.99    2.44
  -1   9  24    0.16    2.35
  -1  -9 -24   -0.32    2.27
   1  -9  24    4.20    3.10
  -1  -9 -23   34.96    6.66
  -1   9  23   20.59    5.03
  -1   9  23   40.05    7.61
   1  -9  23   31.47    6.32
   1   9 -23   28.62    6.40
  -1  -9 -23   36.52    7.74
  -1   9  22   25.06    5.79
  -1  -9 -22    9.90    4.20
  -1  -9 -22   24.20    6.54
   1   9 -22   26.44    6.01
  -1   9  22   20.87    4.92
   1  -9  22   19.46    5.12
  -1   9  21   11.47    4.56
   1   9 -21    5.43    3.13
  -1  -9 -21    2.31    2.98
  -1   9  21    7.01    3.58
   1  -9  21    5.19    3.15
  -1  -9 -21    7.99    3.86
  -1  -9 -20   16.17    3.86
  -1   9  20   15.36    4.73
   1   9 -20   24.59    5.58
  -1   9  20   14.92    4.31
  -1  -9 -20   22.85    5.59
  -1  -9 -20    9.18    3.93
   1  -9  20   13.01    3.99
  -1  -9 -19    3.21    3.34
  -1   9  19   16.14    4.63
  -1  -9 -19    3.27    2.77
   1   9 -19    6.67    3.41
  -1  -9 -19    4.49    3.65
  -1   9  19    1.56    3.02
   1  -9  18   96.04    9.74
  -1  -9 -18   93.48    8.69
  -1   9  18  100.45    9.60
  -1  -9 -18   94.88   10.06
   1   9 -18   80.59    8.99
  -1  -9 -18   85.93    9.87
  -1   9  18  103.14   10.65
  -1   9  17    5.54    3.62
  -1   9  17   10.29    3.55
   1  -9  17    6.96    3.64
  -1  -9 -17    6.45    3.13
  -1  -9 -17    4.29    2.50
  -1  -9 -17    8.48    4.09
   1   9 -17    8.52    3.38
   1  -9  16   54.32    7.10
   1  -9  16   43.23    4.27
  -1  -9 -16   55.51    7.65
  -1   9  16   45.36    6.31
  -1  -9 -16   44.85    6.13
   1   9 -16   44.51    6.40
  -1   9  16   47.71    6.84
  -1  -9 -16   57.64    7.76
  -1   9  15   58.58    7.06
  -1  -9 -15   48.22    7.13
  -1  -9 -15   55.86    6.68
   1  -9  15   50.01    6.78
  -1   9  15   53.86    7.39
   1   9 -15   51.59    6.54
   1  -9  14   24.35    4.87
  -1  -9 -14   20.23    4.74
  -1  -9 -14   19.76    4.24
  -1   9  14   33.66    5.75
   1   9 -14   19.07    4.11
  -1   9  14   33.22    5.27
  -1   9  14   26.23    3.22
   1  -9  14   26.05    3.17
  -1   9  13   58.16    5.03
  -1  -9 -13   44.65    6.34
   1   9 -13   50.22    6.16
   1  -9  13   58.88    6.95
   1  -9  13   47.42    4.40
  -1   9  13   50.81    6.55
  -1  -9 -13   47.28    6.05
  -1   9  13   52.92    6.90
   1   9 -12   30.51    4.62
   1  -9  12   31.66    3.68
  -1   9  12   26.94    4.81
  -1  -9 -12   39.73    6.01
  -1   9  12   30.24    5.31
  -1  -9 -12   36.33    5.24
  -1  -9 -12   31.51    2.16
  -1   9  12   35.82    4.16
   1  -9  12   35.94    5.46
   1  -9  11  107.13    6.71
  -1  -9 -11   93.60    8.17
  -1  -9 -11   88.07    4.30
   1   9 -11   87.88    7.27
   1  -9  11  112.78    9.21
  -1  -9 -11   89.05    4.51
   1   9 -11  105.91    9.71
  -1   9  11   86.95    8.43
   1  -9  11   90.25    6.01
  -1   9  11  101.41    7.02
  -1  -9 -11   84.69    8.17
  -1  -9 -11   88.67    4.39
  -1   9  11   90.78    8.38
  -1  -9 -10  103.12    5.14
  -1   9  10  129.28    9.64
   1   9 -10  108.04    7.81
  -1  -9 -10  120.35    9.08
  -1  -9 -10  102.57    5.64
   1  -9  10  124.11    9.65
  -1  -9 -10  121.73    9.64
   1   9 -10  116.01    9.95
   1  -9  10  105.48    6.50
  -1   9  10  102.30    8.96
  -1   9  10  105.19    7.44
   1  -9  10  109.14    6.91
  -1  -9  -9   50.83    6.23
  -1   9   9   50.84    6.39
   1   9  -9   53.53    5.32
  -1  -9  -9   42.34    5.62
   1  -9   9   58.36    6.72
   1  -9   9   52.94    4.95
   1  -9   9   58.50    4.74
  -1   9   9   64.67    6.84
   1   9  -9   64.03    7.35
  -1  -9  -9   59.55    4.06
  -1  -9  -9   55.30    4.41
  -1   9   9   55.53    5.65
  -1  -9  -8   31.36    3.54
   1   9  -8   29.24    3.76
  -1  -9  -8   33.89    4.98
   1  -9   8   29.04    3.49
   1   9  -8   36.06    5.71
  -1  -9  -8   31.08    3.08
  -1   9   8   33.26    5.12
   1  -9   8   26.94    4.50
  -1  -9  -8   30.51    5.11
   1  -9   8   22.86    3.58
  -1   9   8   24.88    4.39
  -1   9   8   32.64    4.38
  -1   9   7  304.44   14.62
   1   9  -7  305.90   15.55
  -1   9   7  285.09   14.23
  -1  -9  -7  285.66   13.94
   1  -9   7  267.00   13.79
   1  -9   7  276.91   11.20
  -1  -9  -7  258.80   11.26
   1   9  -7  286.83   11.68
   1  -9   7  305.94   12.30
  -1   9   7  286.44   13.37
  -1  -9  -7  276.00   10.20
   1   9  -6  198.05    9.03
  -1  -9  -6  189.55    8.51
  -1   9   6  178.08   11.05
   1  -9   6  188.93   11.28
  -1   9   6  196.98   11.12
  -1   9   6  178.25   11.01
   1  -9   6  191.03    9.62
  -1  -9  -6  192.99   11.18
   1   9  -6  176.04   11.58
   1  -9   6  181.81    8.92
   1   9  -5  211.42    9.09
   1   9  -5  208.41   12.52
   1  -9   5  202.20    9.50
  -1  -9  -5  216.54    9.36
  -1   9   5  211.87   11.75
   1  -9   5  223.47   10.42
  -1   9   5  210.15   11.80
  -1  -9  -5  216.29   11.82
  -1   9   5  180.89   10.96
   1   9  -4  664.03   23.34
  -1  -9  -4  677.52   22.39
  -1   9   4  699.32   23.08
   1   9  -4  708.31   21.18
   1   9  -4  645.01   17.02
  -1   9   4  646.80   22.32
   1  -9   4  652.17   19.28
  -1   9   4  668.40   22.09
   1  -9   4  641.93   19.88
   1   9  -4  635.69   17.27
  -1  -9  -4  611.36   20.42
  -1  -9  -4  659.26   18.81
  -1   9   3  302.57   14.41
  -1  -9  -3  282.79   13.62
  -1  -9  -3  300.73   11.79
  -1   9   3  301.93   14.13
   1   9  -3  277.26   12.55
   1  -9   3  283.91   12.26
   1  -9   3  298.07   11.98
   1   9  -3  286.55    9.78
  -1  -9  -3  274.32   12.93
  -1   9   3  287.38   13.43
   1   9  -3  291.14   10.52
  -1   9   2   32.74    4.94
   1   9  -2   33.82    2.93
  -1  -9  -2   33.08    4.06
  -1   9   2   36.99    4.78
  -1   9   2   29.85    4.41
   1   9  -2   31.55    4.18
   1  -9   2   26.40    3.78
   1   9  -2   33.55    3.50
  -1   9   1  271.73   14.10
  -1  -9  -1  255.61   11.40
   1  -9   1  282.10   12.10
   1   9  -1  291.15   12.89
  -1  -9  -1  249.43   10.73
  -1   9   1  264.17   13.03
  -1   9   1  261.33   12.30
  -1  -9   0    6.66    2.25
  -1   9   0    3.43    1.98
  -1   9   0    4.48    2.52
  -1  -9   0    6.55    1.89
   1   9   0    3.34    2.22
   1  -9   0    5.19    2.19
   1   9   1  253.61   12.41
   1  -9  -1  262.04   11.87
  -1  -9   1  250.49   10.03
  -1   9  -1  280.64   14.78
  -1   9  -1  269.29   11.51
   1   9   1  254.21   11.04
  -1  -9   1  287.99   12.45
  -1   9  -1  239.65   11.49
  -1   9  -2   34.30    5.57
  -1   9  -2   38.83    4.39
  -1  -9   2   31.41    4.27
  -1  -9   2   36.29    3.53
   1   9   2   37.77    4.87
   1  -9  -2   34.00    4.46
  -1   9  -2   35.49    4.18
   1   9   2   36.13    4.24
   1   9   3  309.90   13.93
   1   9   3  272.93    7.38
  -1  -9   3  290.56   13.11
  -1   9  -3  304.65   12.77
  -1   9  -3  300.84   15.89
  -1  -9   3  275.65    9.82
   1   9   3  292.36   12.37
   1  -9  -3  280.94   12.58
  -1  -9   4  677.06   16.73
   1   9   4  670.48   20.93
   1  -9  -4  634.06   20.63
   1   9   4  651.62   13.68
   1   9   4  680.81   22.39
  -1   9  -4  653.90   24.91
  -1   9  -4  644.03   20.49
  -1  -9   4  676.18   21.88
  -1   9  -5  200.97   10.71
  -1   9  -5  204.55    8.37
   1   9   5  206.13   11.50
   1   9   5  221.72   11.22
   1  -9  -5  215.74   10.93
  -1   9  -5  192.96   12.98
  -1  -9   5  206.71    7.50
   1   9   5  205.99    5.91
  -1  -9   5  214.17   11.52
  -1   9  -6  172.98    8.21
  -1  -9   6  181.40   10.79
  -1   9  -6  167.08   12.45
  -1  -9   6  188.35    6.68
   1   9   6  208.87   11.11
   1  -9  -6  188.87   10.29
  -1   9  -6  176.82   10.32
   1   9   6  181.32    5.71
   1   9   6  177.29   10.81
  -1   9  -7  270.77   11.14
   1   9   7  281.01    8.01
   1   9   7  273.36   13.31
  -1  -9   7  296.43   14.22
  -1  -9   7  270.72    7.83
  -1   9  -7  265.67   15.70
   1  -9  -7  278.25   12.77
   1   9   7  305.39   14.42
   1   9   8   30.11    2.42
   1  -9  -8   31.99    4.15
   1   9   8   19.99    3.99
   1   9   8   23.13    4.16
  -1   9  -8   35.57    4.04
  -1  -9   8   25.50    4.56
  -1  -9   8   27.11    1.85
  -1   9  -8   26.97    5.29
   1  -9  -8   26.76    4.09
   1  -9  -8   30.88    4.59
   1   9   9   52.53    3.43
  -1  -9   9   53.45    6.14
   1   9   9   60.31    6.54
  -1   9  -9   57.26    5.36
   1   9   9   67.03    6.81
   1  -9  -9   53.62    5.92
   1  -9  -9   52.46    5.22
   1  -9  -9   53.49    5.53
  -1   9  -9   57.27    7.61
   1  -9  -9   55.47    5.79
  -1   9 -10  116.81   10.72
   1  -9 -10  106.94    7.89
   1  -9 -10  123.40    8.48
   1   9  10  110.37    9.07
   1   9  10  118.50    9.29
   1   9  10  112.90    5.49
  -1   9 -10  130.00    8.51
  -1  -9  10  119.03    9.48
   1  -9 -10  120.14    8.87
   1  -9 -11  104.00    7.72
   1  -9 -11   97.56    7.62
   1   9  11  107.64    9.02
   1   9  11   87.96    5.22
  -1  -9  11   91.31    8.43
   1   9  11   98.77    8.71
   1  -9 -11   94.32    8.13
  -1   9 -11   95.88    7.60
   1   9  12   42.52    5.93
   1  -9 -12   30.14    4.85
   1   9  12   25.33    4.65
   1  -9 -12   28.00    4.03
  -1  -9  12   31.99    5.25
  -1   9 -12   33.06    4.94
   1  -9 -13   47.02    5.31
  -1   9 -13   50.19    6.05
   1   9  13   44.67    6.18
  -1  -9  13   56.72    6.93
   1   9  13   53.55    7.04
   1  -9 -13   43.35    6.02
   1   9  14   22.90    4.80
   1  -9 -14   26.54    4.74
   1   9  14   25.87    5.10
   1  -9 -14   26.80    4.08
  -1  -9  14   24.63    4.73
  -1   9 -14   22.21    4.54
   1   9  15   54.74    7.22
   1   9  15   62.83    7.49
  -1  -9  15   49.85    6.79
   1  -9 -15   53.62    5.60
  -1   9 -15   64.66    7.35
   1  -9 -15   66.46    7.66
  -1  -9  16   48.36    6.80
   1   9  16   56.40    7.18
   1  -9 -16   40.87    5.02
   1  -9 -16   47.54    6.10
  -1   9 -16   48.82    6.67
   1   9  16   45.93    6.92
   1  -9 -16   49.09    6.85
   1   9  17    9.80    3.78
   1   9  17    5.29    3.45
   1  -9 -17    4.13    2.59
  -1   9 -17    3.97    2.70
   1  -9 -17    4.98    2.10
  -1  -9  17    6.38    3.20
   1  -9 -17    3.65    3.41
  -1   9 -18   90.59    9.49
  -1  -9  18   91.25    9.45
   1  -9 -18   88.10    9.79
   1   9  18   86.40    9.66
   1  -9 -18  103.50    9.22
   1   9  18   91.31    9.41
  -1  -9  19    2.65    2.76
  -1   9 -19   10.66    3.86
   1   9  19    2.95    2.61
   1  -9 -19    4.27    2.96
   1   9  19    3.93    3.73
   1  -9 -19    2.16    1.93
  -1   9 -20   11.06    4.28
   1   9  20   12.01    4.15
   1  -9 -20    7.09    3.21
  -1  -9  20    9.36    3.67
   1   9  20   10.88    4.22
   1  -9 -20    6.71    3.59
   1   9  21    3.11    2.53
  -1   9 -21    1.72    2.78
   1  -9 -21   14.30    4.06
  -1  -9  21    3.12    2.79
   1   9  21    7.23    3.92
   1  -9 -21    2.24    2.85
   1  -9 -22   16.19    5.08
  -1   9 -22   26.40    6.10
  -1  -9  22   22.71    5.28
   1   9  22   12.75    4.08
   1   9  22   11.48    4.10
  -1  -9  23   20.92    5.03
   1   9  23   28.73    5.92
   1   9  23   33.36    6.70
  -1   9 -23   35.43    6.98
   1  -9 -23   17.30    5.33
  -1  -9  24    2.55    2.66
   1   9  24    5.18    2.99
   1  -9 -24    0.55    2.76
  -1   9 -24    1.02    2.70
   1  -9 -25   23.61    6.16
   1   9  25   16.73    4.75
  -1 -10 -24   32.46    6.79
  -1  10  24   39.84    6.93
  -1 -10 -23   26.26    6.10
   1  10 -23   17.88    5.48
  -1  10  23   15.65    4.65
   1 -10  23   19.81    5.06
  -1 -10 -22   15.35    5.35
  -1 -10 -22   14.59    4.77
  -1  10  22   18.08    5.45
  -1  10  22   10.89    4.04
   1  10 -22   15.52    4.99
   1 -10  22   23.03    5.61
  -1 -10 -21   14.01    4.45
   1  10 -21   10.14    3.92
  -1  10  21   14.75    4.43
   1 -10  21   11.73    4.27
  -1  10  21   12.67    5.22
  -1 -10 -21    6.43    3.96
  -1  10  20   80.25    9.25
   1 -10  20   79.90    9.55
  -1 -10 -20   84.86   10.60
   1  10 -20   76.23    9.37
  -1 -10 -20   77.28    9.71
  -1  10  20   79.04   10.11
   1 -10  19   12.65    4.14
   1  10 -19   10.97    3.90
  -1  10  19   12.30    3.91
  -1  10  19   15.44    4.79
  -1 -10 -19   12.83    4.71
  -1 -10 -19    8.11    3.04
  -1 -10 -19   14.31    4.47
  -1 -10 -18   49.63    8.01
  -1 -10 -18   66.48    8.66
  -1  10  18   61.27    7.95
   1  10 -18   61.42    7.92
   1 -10  18   57.53    7.85
  -1  10  18   58.34    8.32
  -1 -10 -18   63.14    7.47
  -1  10  17  138.98   11.77
  -1  10  17  148.29   13.05
  -1 -10 -17  131.02   12.22
  -1 -10 -17  141.76   11.08
   1 -10  17  132.44   11.78
   1  10 -17  145.90   11.84
  -1 -10 -17  147.36   12.77
   1 -10  16   39.55    6.51
  -1 -10 -16   33.03    6.27
  -1  10  16   31.81    5.63
  -1 -10 -16   40.59    6.04
   1  10 -16   28.22    5.22
  -1  10  16   37.91    6.48
  -1 -10 -16   33.99    6.49
  -1 -10 -15   40.85    5.92
   1 -10  15   47.57    7.07
  -1 -10 -15   39.37    6.62
   1  10 -15   43.93    6.11
  -1  10  15   42.51    6.40
  -1  10  15   53.67    7.54
   1 -10  14   52.18    7.04
  -1 -10 -14   44.85    6.25
  -1  10  14   58.30    7.39
  -1  10  14   40.02    6.48
  -1 -10 -14   37.14    6.16
   1  10 -14   39.58    5.62
  -1  10  13   35.51    6.02
   1  10 -13   37.93    5.31
  -1 -10 -13   35.24    5.50
  -1  10  13   43.28    4.59
   1 -10  13   40.99    6.21
  -1  10  13   35.91    6.04
  -1 -10 -13   39.25    6.17
   1 -10  13   35.89    4.04
  -1 -10 -12    4.31    3.22
   1 -10  12   13.45    2.81
  -1 -10 -12   13.14    3.59
  -1  10  12    8.63    2.48
   1  10 -12    7.88    2.73
  -1  10  12   10.79    3.66
   1 -10  12    7.37    3.43
  -1  10  12   11.18    3.59
   1 -10  11   22.18    4.69
  -1  10  11   18.64    4.27
  -1 -10 -11   23.08    2.44
  -1  10  11   16.54    4.56
   1  10 -11   22.51    5.15
  -1 -10 -11   18.28    4.12
  -1 -10 -11   24.19    4.87
   1  10 -11   17.01    3.49
  -1  10  11   22.54    3.57
   1 -10  11   20.35    3.43
  -1 -10 -10   74.60    8.08
   1 -10  10   78.64    8.02
  -1 -10 -10   71.36    4.58
  -1  10  10   79.25    8.19
   1  10 -10   57.49    7.58
  -1  10  10   65.69    7.37
   1 -10  10   79.84    6.22
  -1 -10 -10   69.81    7.24
   1  10 -10   69.73    6.45
  -1  10  10   82.17    6.96
   1  10  -9   19.74    3.34
  -1  10   9   30.96    4.54
  -1 -10  -9   25.59    4.64
   1 -10   9   25.69    4.90
  -1 -10  -9   26.18    2.97
   1 -10   9   32.26    4.03
  -1  10   9   29.90    5.25
  -1 -10  -9   25.48    4.98
  -1  10   9   27.37    5.10
   1  10  -9   27.62    5.42
  -1 -10  -8   36.98    5.46
   1  10  -8   36.88    4.34
   1 -10   8   44.81    4.37
   1 -10   8   35.42    5.47
   1  10  -8   37.51    5.84
  -1  10   8   33.86    5.34
  -1 -10  -8   32.92    5.18
  -1  10   8   45.28    6.15
   1 -10   8   39.47    4.48
  -1 -10  -8   35.43    3.59
  -1  10   8   32.52    4.71
   1  10  -7   46.80    6.39
  -1  10   7   68.91    7.26
  -1  10   7   64.78    7.08
   1 -10   7   61.35    6.81
  -1 -10  -7   70.49    5.22
   1 -10   7   63.18    5.74
  -1 -10  -7   77.68    7.52
   1  10  -7   63.98    5.34
  -1 -10  -7   63.47    5.71
  -1  10   7   61.59    6.38
   1  10  -6  163.74    8.44
   1  10  -6  166.42   11.68
  -1 -10  -6  173.36    8.59
  -1 -10  -6  176.32   11.29
   1 -10   6  181.04    9.85
   1 -10   6  187.47   11.64
  -1  10   6  158.79   10.79
  -1  10   6  202.95   12.27
  -1  10   6  176.30   11.18
  -1 -10  -6  137.11    8.86
   1  10  -5    2.16    1.35
  -1 -10  -5    2.36    2.46
  -1  10   5    4.74    2.20
  -1  10   5    4.72    2.67
  -1 -10  -5    1.77    1.49
   1 -10   5    4.96    2.64
   1  10  -5    1.00    2.29
  -1  10   5    3.71    2.49
   1 -10   5    2.44    1.87
  -1 -10  -4   18.18    4.09
   1  10  -4   21.42    2.79
  -1 -10  -4   22.11    3.35
   1 -10   4   24.85    3.91
  -1  10   4   17.29    3.78
  -1  10   4   24.09    4.55
   1  10  -4   16.93    2.54
  -1  10   4   19.03    4.04
   1  10  -4   24.07    4.70
   1  10  -4   22.17    3.78
   1 -10   3  123.85    8.18
  -1  10   3  100.23    8.09
  -1 -10  -3  118.11    9.11
   1  10  -3   98.91    7.70
  -1  10   3  110.13    8.89
  -1  10   3  102.68    8.94
  -1 -10  -3  103.79    7.22
   1  10  -3  107.81    5.66
  -1 -10  -2  690.71   23.75
  -1  10   2  641.91   23.15
  -1 -10  -2  679.33   20.79
  -1  10   2  617.75   21.85
   1  10  -2  650.56   16.16
   1 -10   2  685.96   21.45
  -1  10   2  665.29   24.38
   1  10  -2  674.06   22.24
  -1 -10  -1  113.32    7.84
  -1  10   1  118.26    8.44
   1  10  -1  115.13    8.45
   1 -10   1  107.36    7.86
   1  10  -1  112.76    5.07
  -1  10   1  112.54    9.62
   1  10   0   82.91    7.28
   1  10   0   76.71    3.79
   1  10   0   77.78    6.00
   1 -10   0   83.69    6.90
  -1  10   0   80.30    6.90
  -1  10   0   74.56    8.10
  -1 -10   0   80.52    6.70
   1  10   1  118.69    7.62
  -1 -10   1  119.67    8.43
  -1 -10   1  123.03    7.17
   1 -10  -1  128.74    8.72
  -1  10  -1  110.99    7.64
   1  10   1  120.92    8.84
  -1  10  -1  115.55    8.23
  -1  10  -1  106.36    9.54
   1  10   1  102.99    4.07
   1  10   2  640.90   12.83
  -1  10  -2  652.34   20.86
   1  10   2  651.13   22.55
   1 -10  -2  661.87   21.56
   1  10   2  657.01   20.65
  -1 -10   2  605.85   17.78
  -1 -10   2  693.46   22.15
  -1  10  -2  619.68   20.54
  -1  10  -2  649.23   25.26
   1  10   3   95.04    2.87
   1  10   3   94.00    2.78
  -1 -10   3   91.95    5.77
   1 -10  -3  104.24    7.78
   1  10   3  108.15    8.66
  -1  10  -3  103.47    9.63
   1  10   3   94.71    7.33
  -1  10  -3   85.27    6.95
  -1 -10   3  111.30    8.31
   1  10   4   17.30    3.96
  -1 -10   4   20.86    2.65
  -1 -10   4   21.96    4.18
   1 -10  -4   18.89    3.68
  -1  10  -4   15.21    3.41
  -1  10  -4   17.73    4.70
   1  10   4   14.87    3.27
  -1 -10   5    0.76    2.23
   1  10   5    3.96    2.42
  -1 -10   5    4.60    1.38
   1  10   5    4.92    2.29
  -1  10  -5    0.36    1.53
   1 -10  -5    0.83    1.84
  -1  10  -5    4.52    3.33
  -1  10  -6  158.04    7.80
  -1 -10   6  165.49    6.67
  -1  10  -6  165.26   12.68
   1  10   6  171.08   10.56
  -1 -10   6  165.32   10.73
   1 -10  -6  170.19   10.22
   1  10   6  161.26   10.85
  -1  10  -6  163.55   10.21
   1  10   7   59.83    6.35
  -1  10  -7   62.95    5.06
  -1  10  -7   54.39    7.53
   1 -10  -7   73.74    6.74
  -1 -10   7   65.27    6.85
   1  10   7   58.50    6.70
  -1 -10   7   55.40    3.42
   1 -10  -8   33.70    4.72
  -1 -10   8   35.64    2.37
   1  10   8   40.20    5.61
  -1 -10   8   41.94    5.71
   1 -10  -8   40.38    5.39
   1  10   8   35.86    5.20
  -1  10  -8   33.94    6.20
   1 -10  -8   34.97    4.91
  -1  10  -8   37.29    4.17
   1 -10  -9   28.28    4.44
  -1 -10   9   33.46    5.41
  -1  10  -9   25.77    3.82
  -1 -10   9   24.73    1.53
   1 -10  -9   35.59    4.87
   1 -10  -9   31.40    4.69
   1  10   9   28.42    4.82
   1  10   9   19.76    4.15
  -1  10  -9   22.67    5.46
  -1  10 -10   74.53    6.48
  -1 -10  10   80.11    7.96
   1 -10 -10   80.15    7.17
   1  10  10   77.66    7.88
   1 -10 -10   77.66    7.19
   1  10  10   82.53    8.29
   1 -10 -10   80.17    7.80
   1  10  11   22.72    4.71
  -1  10 -11   22.48    4.04
   1 -10 -11   21.22    4.31
   1  10  11   17.14    4.00
   1 -10 -11   18.79    3.90
  -1 -10  11   15.68    4.10
  -1  10 -12    9.26    2.82
   1  10  12    6.87    3.46
   1 -10 -12   15.44    3.99
   1 -10 -12   14.94    3.60
  -1 -10  12   12.75    3.81
   1  10  12   13.01    3.79
  -1 -10  13   41.02    6.37
  -1  10 -13   38.67    5.37
   1 -10 -13   32.24    5.39
   1 -10 -13   32.39    4.78
   1  10  13   42.87    6.57
   1  10  13   35.52    5.83
   1 -10 -14   48.51    6.64
   1  10  14   38.97    6.22
  -1 -10  14   46.07    6.73
   1  10  14   45.74    6.59
  -1  10 -14   44.69    6.04
   1 -10 -14   47.39    5.67
   1 -10 -15   50.11    5.74
  -1  10 -15   48.41    6.48
   1 -10 -15   43.82    6.62
   1  10  15   49.39    7.04
   1  10  15   49.06    6.90
  -1 -10  15   45.38    6.73
   1  10  16   30.35    6.16
   1 -10 -16   37.90    6.24
   1 -10 -16   35.71    4.97
   1  10  16   36.01    6.21
  -1  10 -16   39.40    5.99
  -1 -10  16   32.43    6.15
   1 -10 -16   30.62    5.31
   1 -10 -17  142.18    9.70
  -1 -10  17  134.70   11.87
   1  10  17  148.05   12.58
   1 -10 -17  131.89   11.67
   1  10  17  135.42   11.74
   1 -10 -17  139.86   11.07
  -1  10 -17  126.05   10.94
   1 -10 -18   60.08    7.45
   1  10  18   57.90    8.28
  -1 -10  18   64.17    8.53
   1  10  18   62.17    8.18
  -1  10 -18   59.70    7.67
   1 -10 -18   61.27    8.31
   1  10  19   19.90    5.39
   1  10  19    9.45    3.45
  -1  10 -19   11.12    4.05
  -1 -10  19   12.41    4.46
   1 -10 -19    7.30    3.54
   1 -10 -19   14.37    3.88
  -1  10 -20   74.37    9.17
  -1 -10  20   91.74   10.27
   1  10  20   77.51    9.92
   1 -10 -20   81.15    8.77
   1 -10 -20  107.47   11.09
   1  10  20   82.59    9.50
   1  10  21   10.73    4.19
   1 -10 -21   16.58    5.36
  -1  10 -21   13.23    4.39
  -1 -10  21    7.99    3.46
   1  10  21   13.10    4.36
  -1 -10  22   10.45    4.03
  -1  10 -22   26.93    6.19
   1 -10 -22   26.95    6.60
   1  10  22   10.57    4.15
   1  10  22   12.33    4.60
   1  10  23   24.65    5.70
  -1 -10  23   27.77    5.88
  -1  10 -23   17.18    5.06
   1 -10 -23   20.66    5.63
   1 -10 -24   35.28    7.49
  -1 -11 -23   17.78    5.23
  -1  11  23   13.17    4.70
  -1  11  22   14.90    4.78
   1  11 -22   23.14    5.51
  -1 -11 -22   25.20    6.10
   1 -11  21   31.85    6.39
  -1  11  21   27.71    6.03
   1  11 -21   25.94    6.03
  -1 -11 -21   29.86    7.03
  -1 -11 -21   29.83    6.42
  -1 -11 -20   34.62    7.12
   1  11 -20   41.59    7.16
   1 -11  20   39.42    7.05
  -1  11  20   31.00    6.22
  -1  11  20   37.34    7.29
  -1 -11 -20   37.64    7.06
  -1  11  19   13.98    4.89
   1  11 -19    8.67    3.71
  -1  11  19   15.21    4.59
  -1 -11 -19   10.55    4.42
   1 -11  19   13.87    4.40
  -1 -11 -19   14.65    4.11
  -1 -11 -19    7.77    3.95
   1 -11  18   24.51    5.65
  -1 -11 -18   28.68    6.54
  -1  11  18   27.97    5.87
  -1  11  18   34.58    7.02
  -1 -11 -18   22.56    4.83
  -1 -11 -18   30.26    6.28
   1  11 -18   23.89    5.25
   1  11 -17   67.97    8.18
   1 -11  17   81.16    9.48
  -1 -11 -17   89.81   10.56
  -1  11  17   84.29    9.55
  -1  11  17   83.81    9.98
  -1 -11 -17   66.94    9.04
  -1 -11 -17   80.38    8.74
   1  11 -16   37.03    5.93
   1 -11  16   13.28    4.10
  -1 -11 -16   23.91    5.72
  -1  11  16   16.53    4.57
  -1 -11 -16   22.61    4.81
  -1  11  16   22.63    5.66
  -1  11  15   16.02    4.65
  -1  11  15    8.35    3.39
  -1 -11 -15   15.20    3.94
   1 -11  15    6.26    3.15
  -1 -11 -15   10.32    3.87
   1  11 -15   13.94    3.56
  -1  11  14   20.93    4.83
  -1 -11 -14   11.23    4.20
   1  11 -14   15.32    3.66
  -1 -11 -14   23.38    5.03
   1 -11  14   18.84    4.95
  -1  11  14   17.06    4.88
  -1 -11 -13   18.59    4.82
   1 -11  13   29.48    5.49
  -1  11  13   29.49    5.67
  -1 -11 -13   34.29    5.64
   1  11 -13   37.81    5.34
  -1  11  13   37.69    6.52
   1 -11  12  116.95   10.59
  -1  11  12  108.00   10.17
   1  11 -12  104.05    8.59
  -1  11  12  123.05   11.09
   1 -11  12  110.21    7.78
  -1 -11 -12  105.57   10.49
  -1  11  12  108.46    7.97
  -1 -11 -12  110.21    9.86
  -1  11  11  130.71    9.01
   1  11 -11  119.94    8.94
   1  11 -11  123.71   11.41
   1 -11  11  127.02   10.93
  -1  11  11  118.93   10.77
   1 -11  11  119.63    8.15
  -1 -11 -11  111.68    9.84
  -1 -11 -11  121.90   10.77
  -1  11  11  130.31   10.95
   1 -11  10   45.72    5.11
  -1 -11 -10   45.25    3.96
  -1 -11 -10   39.82    6.37
  -1  11  10   35.38    4.91
  -1 -11 -10   31.22    5.48
   1 -11  10   46.64    6.58
  -1  11  10   49.24    6.76
  -1  11  10   49.80    7.06
   1  11 -10   44.28    5.13
   1  11 -10   37.92    6.43
  -1 -11  -9   23.01    4.49
   1  11  -9   19.70    3.48
  -1  11   9   17.94    4.55
   1 -11   9   22.50    4.67
  -1 -11  -9   20.94    2.91
   1 -11   9   21.06    3.60
   1  11  -9   20.73    4.96
  -1  11   9   21.22    4.62
  -1 -11  -9   21.76    4.91
  -1  11   9   22.58    4.10
  -1 -11  -8  163.30    8.43
   1 -11   8  196.01   12.84
  -1 -11  -8  183.33   12.34
   1 -11   8  182.06   10.28
  -1  11   8  193.12   12.83
  -1  11   8  159.69   11.89
  -1 -11  -8  172.47   12.12
   1  11  -8  163.86   12.52
   1  11  -8  175.95    9.64
  -1  11   8  172.31   11.20
   1  11  -7   85.65    8.78
  -1  11   7   85.61    8.53
  -1 -11  -7   89.65    6.30
   1 -11   7   94.02    8.81
   1  11  -7   90.13    6.48
  -1  11   7   85.94    8.49
   1 -11   7   88.99    7.21
  -1  11   7   77.33    7.73
  -1 -11  -7   77.58    7.98
   1 -11   6    7.69    2.78
  -1  11   6    7.21    2.94
   1  11  -6    4.48    1.65
  -1 -11  -6    6.28    3.22
   1  11  -6    5.27    3.45
  -1 -11  -6    3.46    1.70
  -1  11   6    3.07    2.49
  -1  11   6    5.46    2.90
   1 -11   6   12.65    3.71
  -1 -11  -5   59.18    7.04
  -1 -11  -5   50.61    5.04
  -1  11   5   34.64    5.30
   1  11  -5   43.01    6.24
   1 -11   5   33.04    4.56
  -1  11   5   38.16    5.67
   1  11  -5   34.93    3.62
  -1  11   5   34.11    5.27
   1 -11   5   37.13    5.51
  -1  11   4   11.53    3.42
  -1 -11  -4   16.80    3.15
  -1  11   4   14.27    3.80
  -1 -11  -4   15.93    4.08
   1  11  -4   17.08    4.18
   1  11  -4   13.04    2.15
   1 -11   4   15.02    3.34
   1 -11   4   13.62    3.49
  -1  11   4   21.69    4.37
  -1  11   3   61.52    6.76
   1  11  -3   58.52    4.08
   1  11  -3   56.43    6.15
  -1 -11  -3   55.40    5.53
   1 -11   3   62.79    6.67
   1 -11   3   55.86    6.04
   1  11  -3   62.53    7.28
  -1 -11  -3   59.04    6.94
  -1  11   3   61.41    7.00
  -1  11   3   56.23    7.16
  -1  11   2   94.22    9.07
   1  11  -2  102.06    6.83
  -1 -11  -2   88.51    7.20
   1  11  -2   93.04    8.02
   1 -11   2  100.83    7.95
  -1 -11  -2   97.27    8.83
  -1  11   2  101.64    8.41
   1  11  -2   98.06    4.90
   1  11  -1  314.44   15.10
  -1 -11  -1  306.16   13.84
  -1  11   1  284.18   16.15
   1  11  -1  265.10    8.33
   1  11  -1  303.43   12.61
  -1  11   1  291.63   14.43
   1 -11   1  310.86   14.21
   1  11   0    8.26    1.13
  -1 -11   0    8.93    2.83
  -1  11   0   12.09    4.11
   1  11   0    8.07    3.06
   1 -11   0   11.22    3.05
  -1  11   0    7.21    2.74
  -1  11   0   10.86    2.95
   1  11   0   11.91    2.80
   1  11   1  297.00   13.34
  -1  11  -1  319.75   14.52
   1  11   1  305.06   15.08
  -1 -11   1  284.77   13.86
   1 -11  -1  307.77   14.29
   1  11   1  271.28    6.32
  -1  11  -1  286.55   16.64
  -1  11  -1  302.87   13.72
   1 -11  -2  108.80    8.35
  -1  11  -2   98.59    7.72
   1  11   2  110.61    9.13
  -1 -11   2   86.88    6.16
  -1  11  -2   89.51    9.43
   1  11   2   90.45    7.34
  -1 -11   2   94.84    8.00
   1  11   3   55.10    6.00
   1  11   3   70.84    7.44
  -1 -11   3   44.66    5.65
  -1  11  -3   55.46    5.84
  -1 -11   3   57.96    4.83
   1 -11  -3   57.94    6.21
  -1  11  -3   49.63    7.30
  -1  11  -4   12.78    3.26
  -1 -11   4   19.11    4.06
   1  11   4   17.08    4.18
  -1  11  -4   19.25    4.77
   1 -11  -4   22.48    3.95
  -1 -11   4   17.36    2.53
   1  11   4   17.32    3.64
  -1  11  -5   44.51    7.11
   1 -11  -5   50.37    5.83
  -1 -11   5   40.03    3.66
  -1 -11   5   47.65    6.07
   1  11   5   44.49    6.07
  -1  11  -5   41.59    5.33
   1  11   5   38.59    5.33
  -1  11  -6    5.02    2.56
   1  11   6    1.90    2.13
  -1 -11   6    4.37    2.35
   1 -11  -6    4.36    2.50
   1  11   6    2.83    2.21
  -1  11  -6    2.36    3.10
   1  11   7   77.43    7.95
  -1 -11   7   86.27    8.26
   1  11   7   84.72    7.96
   1 -11  -7   84.46    7.74
  -1  11  -7   84.73    9.93
  -1 -11   8  188.03   12.34
   1 -11  -8  187.59   11.53
  -1  11  -8  180.75   14.51
  -1  11  -8  160.13    8.82
   1  11   8  177.04   11.69
   1 -11  -8  188.27   11.78
   1 -11  -8  177.32   11.68
   1  11   8  183.43   12.48
   1 -11  -9   25.17    4.44
  -1  11  -9   16.83    3.26
  -1 -11   9   28.44    5.17
   1  11   9   20.77    4.43
   1  11   9   16.36    3.79
   1 -11  -9   23.54    4.44
   1 -11  -9   12.36    3.65
   1 -11 -10   47.96    6.04
   1  11  10   40.88    6.12
   1  11  10   38.98    5.79
  -1 -11  10   48.79    6.68
   1 -11 -10   42.97    6.11
  -1  11 -10   43.79    5.01
   1  11  11  123.75   10.71
  -1 -11  11  135.69   11.06
   1  11  11  130.10   10.84
   1 -11 -11  129.70    9.86
  -1  11 -11  111.54    8.49
   1 -11 -11  125.48   10.26
   1 -11 -12  102.94    9.53
  -1  11 -12  100.94    8.36
  -1 -11  12  103.53    9.89
   1  11  12  122.52   10.82
   1 -11 -12  101.01    8.67
   1  11  12  105.88   10.01
   1  11  13   33.60    6.11
   1 -11 -13   33.06    5.02
  -1 -11  13   27.99    5.46
  -1  11 -13   25.83    4.51
   1  11  13   30.60    5.71
   1 -11 -13   30.90    5.52
   1 -11 -14   14.46    3.53
   1  11  14   24.67    5.51
   1  11  14   19.55    4.59
   1 -11 -14   17.07    4.65
  -1  11 -14   16.78    3.88
  -1 -11  14   22.68    5.41
   1 -11 -15   10.11    3.05
  -1 -11  15   12.65    4.14
   1  11  15   15.71    4.45
   1  11  15   14.44    4.42
   1 -11 -15   15.15    4.64
  -1  11 -15    8.47    2.99
   1  11  16   17.50    4.84
   1  11  16   26.65    5.44
  -1  11 -16   17.64    4.30
  -1 -11  16   20.11    5.14
   1 -11 -16   28.67    5.71
   1 -11 -16   15.21    3.57
   1 -11 -17   89.43    9.87
  -1  11 -17   67.62    8.21
   1  11  17   75.39    9.07
  -1 -11  17   71.22    9.05
   1 -11 -17  101.38    9.76
   1  11  17   66.67    8.91
  -1 -11  18   27.91    6.05
  -1  11 -18   31.80    5.90
   1  11  18   29.68    6.59
   1  11  18   26.44    5.71
   1 -11 -18   21.16    4.84
   1 -11 -18   23.03    5.35
   1  11  19   11.63    4.09
  -1  11 -19   15.67    4.53
   1  11  19   19.19    5.51
  -1 -11  19   12.69    4.89
   1 -11 -19   14.73    4.09
   1 -11 -19   14.18    4.91
   1  11  20   41.83    7.75
  -1 -11  20   41.17    7.26
   1  11  20   42.50    7.12
   1 -11 -20   44.62    7.62
  -1  11 -20   45.11    7.31
  -1 -11  21   30.25    6.59
  -1  11 -21   23.45    5.84
   1 -11 -21   19.48    5.45
   1  11  21   31.77    6.62
  -1  11 -22   11.41    4.10
   1  11  22   11.89    4.32
   1 -11 -22   15.59    4.80
  -1  11 -23   10.80    4.25
   1 -11 -23   13.17    4.80
   1  12 -21    5.51    3.12
  -1 -12 -21    2.56    2.51
  -1 -12 -20   27.72    6.43
   1  12 -20   27.44    5.80
  -1 -12 -20   22.10    6.03
  -1  12  20   29.17    6.31
  -1 -12 -19    7.56    4.27
   1  12 -19    9.59    3.82
   1 -12  19    6.78    3.96
  -1  12  19    1.94    2.77
  -1 -12 -19    3.76    3.27
  -1  12  19    6.48    4.21
   1  12 -18    3.41    2.92
   1 -12  18    0.26    2.09
  -1 -12 -18    2.93    3.39
  -1  12  18    5.12    3.32
  -1 -12 -18    7.38    4.01
  -1 -12 -18    2.97    2.40
  -1  12  18    6.97    4.60
  -1 -12 -17   21.38    5.89
   1  12 -17   23.21    5.09
  -1 -12 -17   22.36    5.93
  -1  12  17   22.46    5.30
  -1 -12 -17   17.33    4.74
  -1  12  17   17.94    5.32
   1 -12  17   12.01    4.07
  -1  12  16    5.17    3.12
   1  12 -16    6.39    3.13
  -1 -12 -16    5.99    3.80
   1 -12  16    7.04    3.63
  -1  12  16    3.91    3.02
  -1 -12 -16    3.32    3.01
  -1 -12 -15   21.99    5.35
  -1  12  15   27.77    6.00
   1 -12  15   25.80    5.92
  -1  12  15   24.37    5.48
  -1 -12 -15   25.34    5.22
   1  12 -15   33.02    5.60
  -1  12  14   26.68    5.73
   1 -12  14   29.78    6.16
  -1  12  14   24.12    5.64
  -1 -12 -14   24.90    5.52
   1  12 -14   36.42    5.75
  -1 -12 -14   29.54    6.19
  -1 -12 -13   23.03    5.24
   1  12 -13   30.48    4.90
   1 -12  13   32.78    6.36
  -1 -12 -13   29.88    6.12
  -1  12  13   21.57    5.27
  -1  12  13   27.13    5.64
  -1 -12 -12   12.25    4.12
   1 -12  12    9.30    3.96
  -1  12  12   13.09    4.48
  -1  12  12    9.75    4.11
   1  12 -12    5.16    2.59
  -1 -12 -12    7.44    3.54
   1 -12  11   84.10    9.39
  -1  12  11   97.74    9.99
  -1 -12 -11   98.78    9.71
  -1  12  11   90.02    7.88
  -1 -12 -11   88.07    9.55
   1  12 -11   81.43    9.64
   1  12 -11   75.14    7.09
  -1  12  11   83.14    9.29
  -1 -12 -10   43.92    6.53
   1 -12  10   26.78    5.13
   1 -12  10   32.27    4.54
  -1  12  10   24.80    4.40
  -1  12  10   32.15    5.92
  -1 -12 -10   24.75    5.67
  -1  12  10   37.67    6.33
   1  12 -10   36.01    4.65
   1  12 -10   33.62    6.26
   1 -12   9   26.50    4.30
  -1  12   9   25.95    4.52
  -1 -12  -9   26.45    3.44
  -1  12   9   22.93    5.20
   1  12  -9   29.50    4.20
  -1  12   9   23.92    5.28
  -1 -12  -9   21.20    4.87
   1  12  -9   29.49    5.91
   1 -12   9   31.54    5.52
  -1 -12  -9   21.07    4.77
  -1 -12  -8   21.35    4.77
  -1 -12  -8   16.59    2.85
   1 -12   8   23.04    4.99
   1  12  -8   16.74    4.54
   1 -12   8    8.63    2.89
   1  12  -8   14.74    2.97
  -1  12   8   18.58    4.71
  -1 -12  -8   24.50    5.43
  -1  12   8   16.78    3.97
  -1  12   8   11.03    3.73
   1  12  -7   55.97    5.07
  -1 -12  -7   44.07    6.49
  -1 -12  -7   43.90    4.79
   1  12  -7   54.35    7.61
  -1  12   7   43.76    6.69
   1 -12   7   52.81    5.81
  -1  12   7   47.22    6.60
  -1  12   7   48.56    6.51
   1 -12   7   47.01    6.52
  -1  12   6   16.04    4.27
   1  12  -6   14.51    2.70
  -1 -12  -6   13.57    2.94
  -1 -12  -6   12.08    3.67
  -1  12   6   21.36    4.68
   1 -12   6   14.75    3.62
   1 -12   6    8.30    3.40
   1  12  -6   11.66    4.10
  -1  12   6    5.82    2.61
  -1 -12  -5   92.23    9.16
  -1 -12  -5   78.84    6.65
   1  12  -5   65.91    8.11
   1 -12   5   76.07    8.16
  -1  12   5   76.58    8.48
  -1  12   5   86.55    8.82
   1 -12   5   89.82    7.72
   1  12  -5   79.01    5.50
  -1  12   5   86.93    8.63
   1  12  -4  134.01    6.62
  -1  12   4  117.66   10.65
  -1 -12  -4  120.63   10.36
  -1 -12  -4  106.61    8.04
   1  12  -4  110.39   10.38
  -1  12   4  122.22   10.56
   1 -12   4  138.85    9.67
   1 -12   4  104.62    9.48
  -1  12   4  106.51    9.46
   1  12  -3   28.60    5.43
   1 -12   3   26.39    5.04
  -1 -12  -3   25.71    5.17
  -1 -12  -3   27.51    4.27
  -1  12   3   28.21    5.42
   1 -12   3   21.62    4.11
   1  12  -3   23.98    2.59
  -1  12   3   28.14    4.88
   1  12  -3   20.32    3.19
  -1 -12  -2   14.30    3.37
  -1  12   2   12.23    3.60
   1 -12   2   15.79    3.70
   1  12  -2   12.68    1.77
  -1  12   2   15.84    4.44
   1 -12   2   14.92    3.81
   1  12  -2   14.25    3.04
  -1 -12  -2    9.37    3.64
   1  12  -2   14.32    3.70
  -1  12   1   90.80    9.40
   1  12  -1   71.78    7.49
   1 -12   1   79.61    7.85
   1  12  -1   69.88    6.19
   1  12  -1   71.88    3.34
   1 -12   1   83.75    7.69
  -1 -12  -1   80.02    8.47
  -1  12   1   88.53    8.06
  -1 -12  -1   77.87    7.15
  -1 -12   0    5.41    2.57
  -1  12   0    4.34    2.29
  -1  12   0    6.99    4.19
  -1  12   0    4.32    2.64
   1  12   0    4.76    2.53
   1 -12   0    7.52    3.04
   1  12   0    2.50    1.98
  -1  12  -1   75.76    7.03
  -1  12  -1   79.11    7.41
   1 -12  -1   74.76    7.40
   1  12   1   81.92    8.27
   1  12   1   76.54    6.90
  -1  12  -1   88.33    9.69
  -1 -12   1   78.56    7.53
   1 -12  -2    9.03    2.94
  -1  12  -2    9.57    4.37
   1  12   2   13.97    3.94
  -1 -12   2   10.74    3.36
  -1  12  -2    7.28    2.59
   1  12   2   11.87    3.05
  -1  12  -3   28.60    6.19
  -1  12  -3   21.09    4.15
   1  12   3   25.69    5.06
   1 -12  -3   33.88    5.14
  -1 -12   3   26.55    4.57
   1  12   3   28.96    4.51
  -1  12  -4  128.74    9.58
  -1  12  -4  160.37   13.54
  -1 -12   4  137.07   10.39
   1 -12  -4  109.74    9.13
   1  12   4  128.30    9.52
   1  12   4  128.63   10.49
   1  12   5   92.54    9.02
   1  12   5   82.85    7.86
   1 -12  -5   72.83    7.36
  -1  12  -5   87.92    8.05
  -1  12  -5   94.45   10.56
  -1 -12   5   78.93    8.02
  -1  12  -6   10.26    3.28
   1  12   6   13.55    3.65
   1 -12  -6    9.06    3.47
  -1 -12   6   13.46    3.79
  -1  12  -6   11.09    3.92
   1  12   6    6.13    3.34
  -1 -12   7   43.80    6.45
   1  12   7   43.88    6.10
   1  12   7   46.06    6.53
   1 -12  -7   46.14    6.08
   1 -12  -8   13.24    3.87
   1 -12  -8   18.84    4.20
  -1 -12   8   16.76    4.23
   1  12   8   16.50    4.62
   1  12   8   19.01    4.30
   1  12   9   33.98    5.78
  -1 -12   9   25.61    5.20
   1 -12  -9   31.54    5.21
   1 -12  -9   26.08    4.90
   1  12   9   21.76    4.96
  -1  12 -10   33.95    4.50
  -1 -12  10   42.77    6.51
   1  12  10   38.62    6.18
   1 -12 -10   33.02    5.69
   1 -12 -10   36.77    5.82
   1  12  10   38.27    6.30
  -1 -12  11   74.25    8.66
  -1  12 -11   86.40    7.36
   1  12  11   72.05    8.66
   1 -12 -11   72.92    8.22
   1  12  11   78.97    8.90
   1 -12 -11   89.35    8.53
   1 -12 -12    6.05    3.22
  -1  12 -12    7.41    2.51
   1  12  12    9.48    3.71
   1  12  12    9.48    3.91
  -1 -12  12    7.30    3.57
   1 -12 -12    2.27    2.19
  -1  12 -13   24.64    4.45
   1 -12 -13   28.32    5.08
   1  12  13   27.23    5.60
  -1 -12  13   24.74    5.48
   1 -12 -13   30.53    5.87
   1  12  13   24.43    5.40
   1 -12 -14   23.77    5.15
  -1  12 -14   27.16    4.75
   1  12  14   28.53    5.87
  -1 -12  14   23.70    5.50
   1  12  14   22.14    5.16
   1 -12 -14   27.10    4.85
   1  12  15   23.50    5.36
   1 -12 -15   22.50    4.58
  -1  12 -15   24.90    4.81
   1  12  15   17.88    5.04
   1 -12 -15   12.13    4.08
  -1 -12  15   31.31    6.21
   1 -12 -16    7.89    3.03
  -1  12 -16    8.03    2.98
  -1 -12  16    7.21    3.88
   1  12  16   11.50    4.35
   1 -12 -16    7.37    3.73
   1  12  16    9.47    4.21
  -1 -12  17   26.16    6.04
   1 -12 -17   10.57    4.13
  -1  12 -17   18.42    4.55
   1  12  17   18.88    5.28
   1 -12 -17   12.94    4.09
   1  12  17   14.14    4.75
  -1  12 -18   -1.56    2.31
  -1 -12  18   -0.48    2.78
   1 -12 -18    6.62    3.91
   1 -12 -18    3.53    2.80
   1  12  18    5.37    3.40
   1  12  18    7.52    4.49
   1 -12 -19    7.85    4.23
   1  12  19    5.88    3.74
  -1  12 -19    1.14    2.33
   1  12  19    7.00    4.17
  -1 -12  19    2.33    2.79
  -1  12 -20   26.66    5.68
   1  12  20   27.16    6.08
   1 -12 -20   13.28    4.51
  -1  12 -21    6.81    3.45
   1 -12 -21    2.03    2.79
  -1 -13 -20   -1.46    2.77
  -1 -13 -19   12.29    4.31
   1  13 -19    4.94    2.93
   1  13 -18   29.04    5.76
  -1 -13 -18   39.08    7.51
  -1  13  18   49.35    8.03
  -1 -13 -18   52.35    8.81
   1  13 -17    8.52    3.29
   1 -13  17   18.19    5.33
  -1  13  17   11.95    4.96
  -1 -13 -17    9.89    4.70
  -1 -13 -17   15.46    4.53
  -1 -13 -17   14.35    5.36
  -1  13  17    8.34    4.23
  -1 -13 -16   28.16    6.81
   1 -13  16   21.44    5.77
  -1  13  16   20.47    5.18
  -1 -13 -16   23.44    5.41
   1  13 -16   23.04    4.97
  -1  13  16   24.66    5.95
   1 -13  15   55.67    8.32
   1  13 -15   45.06    6.39
  -1 -13 -15   49.82    8.29
  -1 -13 -15   62.39    8.27
  -1  13  15   54.95    8.53
  -1  13  15   58.64    8.70
   1  13 -14    2.67    2.41
   1 -13  14   -1.84    2.98
  -1  13  14   -1.19    2.84
  -1  13  14    3.24    3.06
  -1 -13 -14   -0.15    2.80
  -1 -13 -14    1.55    2.35
  -1 -13 -13    9.71    4.20
   1  13 -13   10.92    3.30
   1 -13  13   10.72    3.69
  -1  13  13   14.81    4.64
  -1 -13 -13   10.83    3.61
  -1  13  13    5.20    3.26
  -1 -13 -12    6.28    3.85
  -1 -13 -12    2.02    2.64
   1  13 -12    2.13    2.02
   1 -13  12    2.76    3.02
  -1  13  12    1.28    2.33
  -1  13  12   -0.66    3.03
   1  13 -11   19.19    3.79
  -1  13  11   25.97    5.84
  -1 -13 -11   32.09    6.04
   1 -13  11   34.40    6.37
  -1  13  11   32.92    6.31
  -1 -13 -11   26.65    5.60
   1  13 -10  103.53    7.98
   1  13 -10  108.10   11.08
   1 -13  10  104.33   10.52
  -1  13  10   83.54    9.58
  -1  13  10   95.36   10.34
  -1 -13 -10   86.17    9.89
  -1 -13 -10   84.05    9.35
  -1  13  10  100.35    8.90
  -1 -13  -9    8.90    4.13
  -1  13   9    2.06    2.67
   1  13  -9    6.99    3.79
   1 -13   9    6.41    3.75
  -1  13   9    5.81    3.32
  -1 -13  -9    2.11    2.84
   1  13  -9    2.60    1.81
  -1  13   9    5.63    2.97
   1  13  -8  191.62   10.08
  -1 -13  -8  194.37   14.15
  -1 -13  -8  190.11   10.21
   1 -13   8  198.35   14.31
  -1 -13  -8  204.76   14.46
  -1  13   8  185.51   14.12
  -1  13   8  195.50   14.12
  -1  13   8  176.39   12.58
   1  13  -8  187.71   14.47
  -1  13   7   87.63    8.99
  -1 -13  -7  109.24    7.83
   1 -13   7   99.99    9.87
   1 -13   7   96.77    8.48
  -1  13   7  102.60   10.28
  -1  13   7   93.59    9.56
  -1 -13  -7  109.15   10.37
   1  13  -7  106.73   10.73
  -1  13   6   18.23    4.47
   1  13  -6   16.11    4.63
  -1 -13  -6   32.50    6.00
  -1 -13  -6   21.10    3.70
   1 -13   6   20.05    4.87
   1 -13   6   27.33    4.86
  -1  13   6   23.74    4.97
  -1  13   6   22.07    4.92
  -1  13   5   14.99    4.39
  -1 -13  -5   17.08    3.44
   1 -13   5   19.52    4.09
  -1 -13  -5   16.06    4.18
   1  13  -5   27.13    5.80
  -1  13   5   16.00    4.71
   1 -13   5   13.06    4.28
  -1  13   5   20.81    4.70
  -1  13   4   67.34    8.36
   1 -13   4   77.58    8.46
  -1 -13  -4   74.68    8.63
  -1  13   4   85.72    8.80
   1 -13   4   72.17    7.45
   1  13  -4   72.08    8.68
  -1 -13  -4   64.32    6.52
  -1 -13  -3   35.84    5.05
  -1  13   3   38.06    6.61
   1 -13   3   24.09    4.98
  -1 -13  -3   37.58    6.36
   1 -13   3   24.95    4.60
   1  13  -3   40.79    6.62
  -1  13   3   31.56    5.48
   1  13  -3   30.94    4.02
   1  13  -2    5.56    2.09
  -1 -13  -2    4.85    2.59
  -1  13   2    9.25    3.41
   1 -13   2    4.53    2.46
   1 -13   2    8.51    3.29
  -1 -13  -2   13.77    4.16
   1  13  -2   15.40    4.52
  -1  13   2    6.59    3.48
  -1 -13  -1   40.46    6.47
  -1  13   1   38.20    6.85
   1  13  -1   32.91    4.50
  -1  13   1   39.38    5.79
  -1 -13  -1   37.99    5.38
   1 -13   1   37.68    5.69
   1  13  -1   36.24    5.90
  -1  13   1   30.19    4.72
   1 -13   1   36.10    5.49
  -1  13   0   25.54    4.41
  -1  13   0   26.44    4.64
  -1  13   0   34.04    6.52
   1 -13   0   22.90    4.42
  -1 -13   0   34.67    5.18
   1 -13   0   36.38    5.52
  -1 -13   0   28.65    5.55
   1  13   0   30.83    4.55
   1  13   0   20.54    4.71
   1 -13  -1   39.22    5.76
  -1  13  -1   32.66    6.63
  -1 -13   1   43.84    5.99
   1  13   1   27.99    5.29
   1 -13  -1   32.72    5.11
  -1  13  -1   39.12    5.44
   1  13   1   32.54    4.89
   1  13   2    6.88    2.90
   1 -13  -2    8.56    3.25
  -1  13  -2   13.30    3.38
   1 -13  -2    5.03    2.68
   1  13   2    5.91    2.72
  -1  13  -2   12.39    4.28
  -1 -13   2    9.57    3.37
  -1  13  -3   40.76    7.63
  -1  13  -3   28.68    4.83
   1 -13  -3   28.83    5.16
   1  13   3   36.70    6.14
  -1 -13   3   34.77    5.70
   1  13   3   37.38    5.47
   1 -13  -4   80.87    8.11
  -1  13  -4   72.09    9.51
   1  13   4   60.04    7.70
  -1 -13   4   69.66    7.73
  -1  13  -4   71.14    7.37
   1  13   4   80.95    7.93
  -1 -13   5   12.27    3.68
  -1  13  -5   20.31    4.21
   1  13   5   21.71    5.15
   1  13   5   20.03    4.35
  -1  13  -6   20.56    4.41
  -1 -13   6   28.85    5.22
   1  13   6   24.90    5.30
   1  13   6   29.01    4.97
   1  13   7  102.59   10.30
   1  13   7  109.63    9.84
   1 -13  -7  107.67    9.95
  -1 -13   7  111.25   10.41
   1  13   8  195.77   14.45
  -1 -13   8  173.43   13.10
   1 -13  -8  187.84   13.12
   1 -13  -8  192.08   13.33
   1  13   8  183.02   13.15
  -1 -13   9    4.23    3.25
   1 -13  -9    5.37    2.83
   1  13   9    2.37    3.18
   1 -13  -9    4.96    2.87
   1  13   9    1.60    1.93
   1  13  10   98.45   10.52
  -1 -13  10  109.88   10.72
   1  13  10   93.28    9.85
   1 -13 -10  112.93   10.02
   1 -13 -10  105.35   10.21
   1  13  11   24.77    5.68
  -1 -13  11   30.90    6.04
   1 -13 -11   27.20    5.15
   1  13  11   28.95    5.73
   1 -13 -11   40.26    6.61
  -1 -13  12    3.41    2.76
   1  13  12    5.53    3.75
   1 -13 -12    1.44    2.33
   1 -13 -12    0.62    2.07
   1  13  12    2.72    2.34
   1  13  13   12.51    4.49
   1 -13 -13   14.14    4.25
  -1 -13  13   22.98    5.40
   1 -13 -13    8.90    3.34
   1  13  13   12.09    4.59
  -1 -13  14   -3.62    3.21
   1  13  14   -0.27    2.19
   1 -13 -14   -0.13    2.05
   1  13  14   -2.56    3.13
   1 -13 -14    3.82    3.27
   1 -13 -15   49.76    7.80
  -1 -13  15   56.42    8.53
   1  13  15   60.77    8.88
   1 -13 -15   58.56    7.29
   1  13  15   53.21    8.23
   1 -13 -16   27.35    6.00
   1  13  16   32.08    6.57
  -1 -13  16   36.36    7.01
   1  13  16   15.22    4.63
  -1 -13  17   13.08    4.69
   1  13  17    6.54    3.62
   1 -13 -17    5.31    3.26
   1  13  17    8.10    4.02
   1 -13 -18   35.51    6.80
   1 -13 -19   18.26    5.65
   1 -13 -20    0.67    2.49
  -1 -14 -18   17.69    5.40
  -1 -14 -17   16.61    4.81
  -1  14  16    9.81    4.43
  -1 -14 -16    7.30    3.89
  -1 -14 -16   16.48    5.52
   1 -14  15    2.08    2.80
  -1  14  15   10.49    4.41
  -1 -14 -15    0.54    3.38
  -1 -14 -15    3.55    3.73
  -1  14  15    1.65    2.83
   1 -14  14   31.77    6.48
  -1 -14 -14   22.76    6.17
  -1  14  14   27.14    5.98
  -1 -14 -14   24.39    5.77
  -1  14  14   18.95    5.42
  -1  14  13    2.97    3.52
   1 -14  13    6.79    3.78
  -1 -14 -13    9.80    4.13
  -1 -14 -13    5.59    3.41
  -1  14  13   10.39    4.30
  -1 -14 -12   34.27    6.60
  -1  14  12   33.48    6.76
   1 -14  12   34.05    6.74
  -1 -14 -12   36.46    7.01
  -1  14  12   28.63    6.09
  -1 -14 -11   23.67    5.61
  -1  14  11   13.25    4.64
   1 -14  11   26.27    6.09
  -1 -14 -11   16.96    4.71
  -1  14  11   19.59    5.36
  -1  14  10    3.63    3.10
   1 -14  10    5.51    3.41
  -1  14  10    4.79    3.13
  -1 -14 -10    9.03    4.06
  -1 -14 -10   14.67    4.74
   1  14 -10    6.77    3.82
   1 -14   9   23.32    5.46
  -1  14   9   32.14    6.30
   1  14  -9   24.75    5.82
  -1 -14  -9   23.12    5.62
  -1 -14  -9   21.98    5.31
  -1  14   9   22.69    5.51
  -1 -14  -8    6.36    3.46
   1  14  -8    8.40    4.02
   1 -14   8    0.61    2.45
  -1 -14  -8    7.23    3.71
  -1  14   8    9.11    4.56
  -1  14   8    3.98    3.11
   1  14  -7   46.75    7.67
  -1  14   7   51.58    7.66
  -1 -14  -7   52.20    5.68
   1 -14   7   41.62    6.95
  -1  14   7   59.18    8.20
  -1 -14  -7   61.98    8.43
  -1 -14  -7   57.69    8.12
  -1  14   7   51.22    7.27
  -1 -14  -6   64.84    8.63
  -1  14   6   95.93    9.84
   1 -14   6   91.69   10.09
  -1 -14  -6   74.43    6.95
  -1  14   6   93.27    9.78
   1  14  -6   85.25    9.89
  -1 -14  -5    9.28    2.90
   1  14  -5   20.84    5.27
  -1  14   5   14.79    4.42
   1 -14   5   12.78    4.50
  -1  14   5   16.51    4.53
  -1 -14  -5   21.44    5.70
  -1  14   4   37.17    6.56
  -1 -14  -4   29.32    4.75
   1 -14   4   36.77    6.33
   1  14  -4   47.05    7.51
  -1 -14  -4   34.15    6.56
  -1  14   4   41.32    6.53
   1 -14   3   37.90    6.34
  -1 -14  -3   37.59    5.41
  -1  14   3   29.53    5.57
  -1 -14  -3   27.19    5.65
  -1  14   3   31.88    6.07
   1  14  -3   38.89    6.67
  -1 -14  -2   23.30    5.72
   1 -14   2   26.90    5.44
   1  14  -2   34.78    4.67
   1  14  -2   29.39    5.96
  -1  14   2   23.33    4.93
  -1  14   2   32.12    5.25
  -1  14   2   32.73    6.57
  -1 -14  -2   27.37    4.94
  -1  14   1   74.56    7.64
   1 -14   1   81.67    8.72
  -1 -14  -1   86.41    9.67
  -1 -14  -1   82.38    8.20
   1  14  -1   84.02    7.41
  -1  14   1  100.09   11.17
   1  14  -1   76.90    9.13
  -1  14   1   93.62    9.16
  -1  14   0   -0.10    1.79
   1  14   0    0.27    2.25
   1  14   0   -1.10    1.45
  -1  14   0    2.23    2.14
  -1  14   0    1.84    3.35
  -1 -14   0    3.05    2.26
   1 -14   0   -2.52    2.89
  -1 -14   0    3.39    3.20
   1 -14  -1  101.94    9.60
  -1 -14   1   94.81    9.05
   1  14   1   92.46    9.68
  -1 -14   1  113.11   11.00
  -1  14  -1   93.56    8.58
   1  14   1  103.00    8.68
  -1 -14   2   24.15    4.93
   1  14   2   19.22    4.15
   1  14   2   23.15    5.23
  -1  14  -2   30.15    4.99
   1 -14  -2   29.93    5.41
   1  14   3   28.64    4.94
  -1 -14   3   30.91    5.55
  -1  14  -3   25.90    4.74
   1  14   3   29.65    5.79
   1 -14  -3   25.97    4.98
  -1 -14   4   38.51    6.20
  -1  14  -4   35.77    5.54
   1  14   4   37.24    6.46
   1  14   4   38.24    5.83
   1 -14  -4   41.68    6.08
  -1 -14   5    9.89    4.18
  -1  14  -5   13.70    3.71
   1  14   5   12.99    4.24
   1  14   5    8.75    3.48
   1 -14  -5   10.35    3.22
  -1 -14   6   85.64    9.23
   1 -14  -6   80.01    7.96
   1  14   6   76.44    9.28
   1  14   6   79.40    8.63
   1 -14  -6   98.30    9.87
  -1 -14   7   59.88    7.99
   1 -14  -7   54.19    6.54
   1 -14  -7   48.36    7.14
   1  14   7   58.76    7.67
   1  14   7   50.61    7.79
   1 -14  -7   57.83    7.76
   1 -14  -8    8.24    3.62
   1 -14  -8    1.81    2.18
  -1 -14   8    1.03    2.49
   1  14   8    3.80    3.38
   1 -14  -8    2.61    1.95
   1  14   8    2.23    2.67
   1 -14  -9   29.18    5.71
  -1 -14   9   19.89    4.82
   1 -14  -9   20.82    4.00
   1  14   9   29.84    6.22
   1 -14  -9   23.41    5.13
   1  14   9   22.91    5.20
   1 -14 -10   19.52    5.10
   1  14  10   12.40    4.38
  -1 -14  10   10.54    3.91
   1 -14 -10    5.33    3.38
   1  14  10   11.13    4.25
   1 -14 -11   15.07    4.16
  -1 -14  11   14.25    4.64
   1  14  11   13.74    4.63
   1  14  11   22.21    5.55
   1 -14 -11    9.82    3.81
   1 -14 -12   30.97    6.05
   1  14  12   36.52    6.83
  -1 -14  12   36.02    6.70
   1 -14 -12   31.39    5.87
   1  14  12   37.85    7.05
   1 -14 -13    7.01    3.30
   1 -14 -13    6.78    3.18
   1  14  13    5.88    3.52
  -1 -14  13    1.03    2.77
   1  14  13    7.37    3.93
  -1 -14  14   29.95    6.39
   1  14  14   31.68    6.95
   1 -14 -14   30.55    6.32
   1 -14 -14   23.90    5.14
   1  14  14   29.94    6.78
  -1 -14  15    4.32    3.28
   1  14  15    3.87    3.24
   1  14  15    0.23    2.62
   1 -14 -15    6.51    3.60
   1 -14 -16    1.83    2.49
   1 -14 -17   22.82    5.97
   1 -14 -18    8.56    4.24
  -1 -15 -15   15.36    4.91
  -1 -15 -14   50.19    8.09
  -1  15  13   16.50    5.29
  -1 -15 -13    6.96    3.74
  -1 -15 -13    7.00    3.67
  -1  15  12   46.43    8.13
   1 -15  12   42.67    7.79
  -1 -15 -12   45.11    7.51
  -1 -15 -12   42.44    7.70
  -1  15  12   38.44    7.44
  -1  15  11    9.88    4.19
  -1 -15 -11   11.86    4.62
  -1  15  11    9.05    4.04
   1 -15  11   13.40    4.77
  -1 -15 -11   16.27    5.17
  -1  15  10    5.38    3.69
  -1 -15 -10    6.76    3.81
  -1  15  10   -3.67    3.44
   1 -15  10    3.64    3.32
  -1 -15 -10    2.63    3.49
   1  15  -9   45.83    7.83
  -1 -15  -9   46.69    7.99
   1 -15   9   44.41    7.41
  -1  15   9   52.78    8.19
  -1 -15  -9   57.80    8.58
  -1  15   9   49.28    7.90
  -1  15   8    9.28    4.18
   1 -15   8   10.07    4.19
  -1 -15  -8    2.37    2.68
  -1 -15  -8    1.80    3.27
   1  15  -8    4.29    3.03
  -1 -15  -7   70.97    9.22
  -1 -15  -7   66.64    9.22
  -1  15   7   65.34    8.69
   1 -15   7   81.51    9.83
   1  15  -7   59.25    8.78
   1  15  -6   75.84    9.85
   1 -15   6   87.48   10.28
  -1 -15  -6   76.18    9.57
  -1  15   6   76.94    9.34
   1 -15   5    7.22    3.77
  -1 -15  -5    8.09    3.74
  -1 -15  -5    9.22    3.03
  -1  15   5    8.80    3.47
   1  15  -5    9.03    4.36
  -1  15   4    9.75    3.76
  -1 -15  -4    6.30    2.62
   1  15  -4    1.57    2.27
   1 -15   4    6.54    3.24
  -1 -15  -4   11.59    4.08
  -1 -15  -3   24.88    4.71
   1 -15   3   23.29    5.32
  -1 -15  -3   31.82    6.41
  -1  15   3   25.46    5.29
   1  15  -3   19.62    5.14
  -1  15   2   27.22    5.47
  -1 -15  -2   27.05    6.29
   1  15  -2   24.66    5.72
   1 -15   2   23.17    5.12
  -1 -15  -2   17.25    4.21
   1 -15   1   25.21    5.29
  -1 -15  -1   23.08    5.98
  -1 -15  -1   24.17    4.93
   1  15  -1   32.20    6.43
  -1  15   1   39.72    6.28
   1 -15   0   10.31    3.80
  -1 -15   0    8.63    3.25
   1  15   0    5.02    3.20
  -1 -15   0   12.64    4.69
   1  15   1   23.63    4.47
   1 -15  -1   30.20    5.73
   1  15   1   32.54    6.33
  -1 -15   1   25.08    5.75
  -1 -15   1   23.55    4.90
  -1 -15   2   19.05    5.36
   1  15   2   17.92    3.99
  -1 -15   2   13.30    3.77
   1 -15  -2   20.89    4.83
   1  15   2   25.77    5.83
  -1 -15   3   34.48    6.05
   1  15   3   31.64    6.57
   1  15   3   29.21    5.20
   1 -15  -3   25.65    5.12
   1  15   4   17.03    5.08
  -1 -15   4   16.36    4.61
   1  15   4   13.34    3.76
   1 -15  -4    9.53    3.18
   1 -15  -5   13.62    3.83
  -1 -15   5    4.88    2.83
   1 -15  -5    8.11    4.01
   1  15   5    9.13    4.04
   1  15   5    9.85    3.48
   1  15   6   82.17    9.10
   1  15   6   99.16   10.81
  -1 -15   6   66.13    8.58
   1 -15  -6   79.04    8.31
   1 -15  -6   66.91    8.76
   1 -15  -7   69.15    8.66
   1 -15  -7   57.83    8.26
  -1 -15   7   55.37    8.09
   1 -15  -7   52.90    6.70
   1  15   7   70.11    9.13
   1  15   7   61.22    8.03
   1 -15  -8    9.39    3.72
  -1 -15   8    9.99    4.12
   1  15   8    4.37    3.29
   1  15   8    8.75    3.59
   1  15   9   52.18    7.81
  -1 -15   9   58.75    8.44
   1 -15  -9   55.44    7.74
   1  15   9   47.41    7.93
   1 -15  -9   55.83    7.97
   1 -15 -10    4.06    3.41
   1  15  10    9.15    4.47
   1 -15 -10    8.10    3.76
  -1 -15  10    1.70    2.33
   1  15  10    0.14    2.46
   1  15  11    5.77    3.78
   1  15  11   10.21    3.82
   1 -15 -11   19.88    4.83
   1 -15 -11    6.63    3.79
  -1 -15  11   14.22    4.58
   1 -15 -12   30.92    6.43
  -1 -15  12   46.73    7.86
   1 -15 -12   36.30    6.47
   1  15  12   42.12    7.47
   1  15  12   34.33    6.70
   1 -15 -13   11.22    4.36
   1 -15 -13   16.10    4.74
   1  15  13    9.86    4.31
   1 -15 -14   45.92    7.89
   1 -15 -15    3.87    3.49
  -1 -16 -11    0.79    2.29
  -1 -16 -10   19.22    5.65
  -1  16  10   22.04    5.95
  -1 -16  -9   26.27    6.30
  -1 -16  -9   29.08    6.46
   1  16  -9   26.25    6.42
  -1  16   9   31.57    6.77
  -1  16   8    0.28    2.70
  -1 -16  -8    7.56    3.99
   1 -16   8    4.18    3.23
  -1 -16  -8   10.33    4.77
   1  16  -8    5.60    3.48
  -1  16   7    0.16    2.59
   1 -16   7    3.61    3.00
  -1 -16  -7    6.38    4.27
   1  16  -7    4.88    3.75
  -1 -16  -6   14.98    4.93
   1 -16   6   11.87    4.58
  -1  16   6   11.39    4.18
   1  16  -6   10.03    4.16
  -1  16   5   32.74    6.79
   1 -16   5   33.96    6.60
  -1 -16  -5   41.25    7.55
   1  16  -5   26.17    6.09
  -1  16   4   15.12    4.56
   1  16  -4    6.51    3.82
  -1 -16  -4   11.73    4.86
   1 -16   4    6.90    4.10
  -1  16   3   19.86    4.91
   1 -16   3   17.52    4.76
  -1 -16  -3   12.87    3.79
   1  16  -3   11.74    4.63
  -1 -16  -3   16.69    5.29
  -1 -16  -2   25.85    4.97
  -1  16   2   26.67    5.64
   1 -16   2   29.78    6.10
  -1 -16  -2   33.41    6.84
   1  16  -2   25.20    6.02
  -1 -16  -1   25.43    6.21
   1 -16   1   26.11    5.62
  -1 -16  -1   38.88    6.28
   1  16  -1   29.43    6.23
  -1 -16   0   56.64    8.75
  -1 -16   0   60.65    7.79
   1 -16   0   58.22    8.04
   1  16   0   57.12    8.43
  -1 -16   1   46.81    7.00
   1 -16  -1   33.29    6.24
  -1 -16   1   33.58    7.05
   1  16   1   29.59    6.24
  -1 -16   2   35.25    7.05
   1 -16  -2   27.36    5.59
   1  16   2   36.49    6.88
  -1 -16   2   32.90    6.10
   1 -16  -3   12.93    3.87
  -1 -16   3   20.65    4.89
   1  16   3   18.67    5.40
  -1 -16   3    5.91    3.99
   1  16   4    9.40    3.39
   1  16   4    4.19    3.33
  -1 -16   4    7.15    3.33
   1 -16  -4   11.42    3.75
   1 -16  -4   13.25    4.64
   1  16   5   25.06    5.30
   1  16   5   36.51    6.87
  -1 -16   5   25.66    5.61
   1 -16  -5   29.79    5.56
   1 -16  -5   27.08    6.02
  -1 -16   6    4.92    3.48
   1  16   6   12.95    4.32
   1  16   6   12.44    4.18
   1 -16  -6    4.17    2.24
   1 -16  -6   14.61    4.81
   1 -16  -7   -1.68    3.03
   1  16   7    5.39    3.32
  -1 -16   7   -0.35    2.50
   1 -16  -7    5.92    3.83
   1  16   7    3.00    3.02
   1 -16  -8   -2.96    2.68
  -1 -16   8   -0.33    2.73
   1 -16  -8    3.72    3.38
   1  16   8    3.30    3.52
   1  16   8    5.79    3.51
  -1 -16   9   35.35    7.12
   1 -16  -9   30.03    6.47
   1  16   9   27.12    6.02
   1 -16  -9   24.09    5.63
   1 -16 -10    7.28    3.58
   1  16  10   13.14    4.69
   1 -16 -11    9.79    4.14
   1 -16 -11    3.34    2.83
   1  16  11    2.14    2.79
   1 -16 -12   27.43    6.38
   1 -16 -12   26.96    5.90
   1  17  -8   15.23    5.16
  -1  17   7   14.63    4.79
   1  17  -7   29.57    6.57
  -1  17   6   15.98    4.90
   1  17  -6   10.19    4.31
  -1  17   5   33.29    6.49
   1  17  -5   40.53    7.65
   1  17  -4   12.81    4.92
  -1  17   4    4.87    3.19
   1 -17   3   20.16    5.50
   1  17  -3   10.24    4.22
  -1  17   3   17.14    4.95
   1 -17   2   56.79    8.56
   1  17  -2   45.11    7.76
  -1 -17  -1   25.24    5.33
   1 -17   1   19.47    5.34
   1  17  -1   19.46    5.25
   1 -17   0    3.23    3.18
  -1 -17   0    4.88    3.29
   1  17   0   -0.19    2.68
  -1 -17   1   21.53    5.13
   1 -17  -1   22.86    5.48
   1  17   1   16.46    4.84
  -1 -17   2   38.05    6.68
   1 -17  -2   31.33    6.13
  -1 -17   3   18.96    4.74
   1 -17  -3   19.26    4.97
  -1 -17   4   11.56    3.95
   1 -17  -4   10.33    3.93
  -1 -17   5   30.03    6.50
   1 -17  -6   16.05    5.03
  -2   0   0 2688.18   46.64
  -2   0   0 2630.59   49.02
  -2   0   0 2595.43   47.45
  -2   0   0 2607.47   47.96
  -2   0   0 2609.00   44.54
  -2   0  -1   24.99    2.60
  -2   0   1   21.54    2.23
  -2   0   1   23.59    2.41
  -2   0  -1   23.16    1.67
  -2   0  -1   22.13    2.51
  -2   0   1   21.62    1.68
   2   0   1   20.87    2.02
   2   0   1   21.77    1.58
   2   0  -2   49.74    3.17
   2   0   2   51.27    2.99
   2   0   2   46.05    2.63
  -2   0  -2   50.78    2.82
  -2   0  -2   50.11    3.63
  -2   0  -2   56.95    3.87
  -2   0   2   51.97    3.01
   2   0  -2   56.83    3.11
  -2   0   2   53.40    3.56
   2   0   2   51.00    3.38
  -2   0  -3  218.78    7.83
  -2   0   3  220.26    6.46
   2   0   3  222.45    7.84
   2   0  -3  216.37    7.34
   2   0   3  251.12    8.50
   2   0  -3  211.88    7.48
  -2   0  -3  229.61    8.52
   2   0   3  228.21    7.05
   2   0  -3  218.20    6.37
   2   0  -3  219.44    7.16
  -2   0   3  238.54    8.06
  -2   0  -3  231.05    7.28
   2   0   4  643.27   15.29
   2   0   4  635.92   16.67
  -2   0  -4  651.25   15.79
  -2   0  -4  633.41   15.49
   2   0  -4  630.19   15.62
   2   0  -4  641.94   14.91
  -2   0   4  647.06   14.99
  -2   0  -4  628.11   16.81
  -2   0   4  644.35   13.38
  -2   0   4  638.45   13.48
   2   0   4  643.89   15.63
  -2   0   4  673.38   16.11
   2   0  -4  629.04   13.13
   2   0  -4  666.00   15.43
  -2   0   5    9.01    1.68
   2   0   5    8.99    1.88
   2   0  -5   10.36    1.95
   2   0   5    9.16    1.88
  -2   0   5    9.21    1.89
  -2   0   5   10.55    1.42
   2   0  -5    9.08    1.42
  -2   0  -5    8.10    2.09
  -2   0   5    9.79    1.09
   2   0  -5    8.54    0.96
   2   0  -5    8.09    0.97
   2   0   5    7.82    1.61
  -2   0   5    8.63    1.80
  -2   0  -5    9.45    1.93
   2   0  -5   10.89    1.71
  -2   0  -5    9.61    1.71
   2   0   6   70.29    4.22
   2   0  -6   66.13    3.78
  -2   0   6   72.36    3.92
  -2   0  -6   74.80    5.28
  -2   0   6   76.88    4.82
  -2   0   6   74.71    2.84
   2   0   6   63.20    4.72
   2   0   6   72.39    5.15
  -2   0   6   74.26    2.54
  -2   0  -6   74.25    4.88
   2   0  -6   73.78    4.09
  -2   0   6   75.12    4.20
   2   0  -6   77.99    2.76
  -2   0   6   74.35    4.79
  -2   0  -6   71.45    4.22
  -2   0  -7   36.44    3.99
   2   0  -7   52.63    3.29
  -2   0   7   30.50    1.98
   2   0   7   30.39    3.57
  -2   0   7   30.98    3.26
   2   0   7   26.34    3.20
  -2   0   7   33.59    2.85
  -2   0  -7   31.93    2.98
   2   0  -7   34.62    2.79
   2   0   7   35.06    3.64
   2   0  -7   33.73    1.71
  -2   0  -7   31.49    3.57
  -2   0   7   30.63    2.76
  -2   0   7   26.52    3.14
   2   0   7   26.37    2.60
   2   0   8  431.97   14.25
   2   0   8  458.70   14.71
   2   0  -8  447.47   13.47
   2   0  -8  443.20    9.28
  -2   0   8  446.68   14.42
  -2   0  -8  451.88   12.61
   2   0  -8  432.31   12.09
   2   0   8  449.70   14.70
   2   0   8  432.51   12.29
   2   0  -8  440.14   11.17
  -2   0   8  429.40   12.68
  -2   0   8  432.34   10.56
  -2   0  -8  438.51   14.62
   2   0   8  436.35   15.13
  -2   0  -8  442.18   14.70
  -2   0   8  442.86   13.55
  -2   0   8  434.55   12.42
   2   0   9   -0.21    1.85
  -2   0   9    4.80    1.87
  -2   0  -9    3.42    1.40
   2   0   9    1.29    1.79
  -2   0   9    2.61    0.96
   2   0  -9    1.90    0.89
   2   0  -9    3.25    0.70
  -2   0   9    2.97    1.30
  -2   0  -9    4.00    2.03
   2   0   9    4.22    1.80
   2   0  -9    4.21    1.22
   2   0   9    2.30    1.43
   2   0   9    4.30    1.63
   2   0   9    4.74    1.40
  -2   0  -9    4.83    2.26
  -2   0   9    4.14    1.41
  -2   0   9    2.96    1.63
   2   0 -10  198.54    5.63
  -2   0  10  195.51    8.67
   2   0  10  207.91    9.93
  -2   0  10  197.95    7.17
   2   0  10  203.11    9.72
   2   0  10  208.92    8.09
  -2   0  10  198.59    5.50
   2   0  10  204.67    9.72
  -2   0 -10  208.81   10.36
  -2   0  10  204.76    8.22
   2   0 -10  211.90    8.17
  -2   0  10  205.59    9.04
   2   0  10  224.80   10.12
   2   0 -10  210.70    6.46
  -2   0 -10  203.20    9.87
   2   0  10  212.15   10.66
  -2   0 -10  205.38    8.08
  -2   0  11  392.80   13.52
   2   0  11  401.92   12.28
  -2   0  11  392.46   12.60
  -2   0  11  404.55   11.66
   2   0  11  411.30   14.82
   2   0 -11  408.79    9.82
  -2   0 -11  410.11   12.41
   2   0  11  383.12   14.29
   2   0  11  408.40   14.71
  -2   0 -11  410.89   14.87
  -2   0 -11  393.67   15.58
   2   0 -11  389.22   12.32
   2   0  11  400.62   10.81
  -2   0 -11  417.46   16.14
  -2   0  11  389.79    9.16
   2   0 -11  386.56    9.30
  -2   0  11  404.52   13.87
  -2   0  11  380.69   14.91
   2   0  12  126.97    8.01
  -2   0 -12  143.01    9.24
   2   0  12  132.23    5.78
   2   0 -12  136.44    4.81
  -2   0 -12  131.50    8.61
  -2   0  12  145.15    7.86
  -2   0  12  125.87    6.77
   2   0 -12  139.76    7.63
  -2   0 -12  136.83    9.27
   2   0  12  142.74    8.46
   2   0  12  143.97    6.90
   2   0 -12  141.29    4.75
  -2   0  12  133.49    7.75
  -2   0  12  134.56    6.44
   2   0  12  134.78    8.17
   2   0 -12  142.64    7.03
  -2   0 -12  143.83    8.57
  -2   0 -12  134.88    6.70
  -2   0  12  135.73    4.68
  -2   0  13   24.51    1.97
   2   0  13   23.86    2.88
   2   0  13   26.72    3.84
   2   0  13   23.24    3.77
  -2   0 -13   25.47    3.97
   2   0 -13   28.12    4.14
   2   0 -13   26.55    3.18
  -2   0  13   28.28    3.06
  -2   0 -13   25.63    4.40
   2   0  13   23.12    2.37
   2   0 -13   25.08    1.81
  -2   0  13   25.74    3.23
  -2   0 -13   35.09    4.79
  -2   0 -13   23.21    3.96
  -2   0  13   28.38    3.65
  -2   0  13   29.62    3.84
   2   0  14   90.10    5.62
  -2   0 -14  115.82    8.60
  -2   0 -14  101.39    8.42
  -2   0  14  100.83    6.09
   2   0  14  100.38    5.09
   2   0 -14  105.42    3.53
   2   0  14  100.20    7.41
   2   0 -14   97.95    6.24
  -2   0 -14   99.37    7.49
  -2   0 -14   97.77    8.41
  -2   0  14  102.62    6.57
   2   0 -14  101.54    7.72
  -2   0  14  103.45    4.31
   2   0  14  106.92    7.74
  -2   0  14  102.38    7.00
  -2   0 -15   12.31    3.83
  -2   0 -15   11.61    3.49
   2   0  15    9.15    2.99
  -2   0  15    6.54    2.19
  -2   0 -15    9.66    3.10
  -2   0  15    8.13    1.43
   2   0  15   13.22    3.28
  -2   0 -15    9.84    2.80
   2   0 -15    9.40    2.14
  -2   0  15    7.58    1.91
  -2   0  15   13.34    2.71
   2   0  15   12.39    2.00
   2   0 -15   14.61    3.48
   2   0  15    8.78    1.97
  -2   0  16   93.45    6.30
   2   0 -16   91.27    7.74
   2   0  16   79.89    5.44
  -2   0  16   85.26    4.20
   2   0  16   82.13    5.15
  -2   0 -16   77.47    7.95
   2   0  16   85.55    7.20
  -2   0 -16   72.29    6.83
   2   0  16   88.81    4.95
  -2   0  16  104.05    7.22
   2   0  16   82.59    7.16
  -2   0  16   87.95    6.44
  -2   0 -16   86.22    8.06
  -2   0 -16   81.70    8.12
  -2   0  17   20.54    3.44
   2   0 -17   15.86    3.92
  -2   0  17   20.61    3.59
  -2   0 -17   17.89    4.05
  -2   0 -17   17.60    4.21
  -2   0 -17   18.24    3.85
   2   0  17   28.62    4.46
  -2   0  17   25.83    3.56
   2   0  17   23.32    2.79
   2   0  17   25.45    2.84
   2   0  17   25.61    3.23
   2   0  17   22.90    4.29
  -2   0  17   18.86    2.05
  -2   0 -17   17.12    4.35
   2   0 -18   11.34    3.41
   2   0  18   12.64    2.47
  -2   0  18   19.31    3.78
  -2   0 -18   17.34    4.82
   2   0  18    8.67    1.95
  -2   0 -18   12.90    4.24
  -2   0 -18   17.23    4.04
  -2   0  18   16.19    3.37
  -2   0  18   12.26    1.78
   2   0  18    9.20    2.80
  -2   0 -18   15.52    4.50
   2   0  18   12.12    2.09
   2   0  18   13.26    3.81
   2   0  19 1100.01   25.53
   2   0  19 1140.65   32.72
  -2   0  19 1121.82   23.83
   2   0  19 1049.27   32.34
   2   0 -19 1191.07   35.38
  -2   0 -19 1103.31   36.11
  -2   0 -19 1087.21   32.41
  -2   0  19 1122.86   30.97
  -2   0 -19 1143.04   37.05
  -2   0  19 1129.55   30.62
   2   0  19 1142.06   24.87
  -2   0 -19 1213.64   36.63
  -2   0  20   61.62    3.88
  -2   0 -20   63.43    8.06
  -2   0  20   63.63    6.37
   2   0  20   56.88    3.82
   2   0  20   61.43    6.89
  -2   0 -20   54.11    6.32
  -2   0  20   64.39    6.33
  -2   0 -20   69.52    8.41
   2   0  20   62.82    4.50
  -2   0 -20   75.96    9.06
   2   0  20   59.27    6.70
   2   0 -20   64.84    7.76
  -2   0  21   22.69    4.03
   2   0 -21   24.01    5.12
  -2   0  21   30.40    4.47
   2   0  21   21.13    2.71
  -2   0 -21   27.22    5.56
  -2   0 -21   27.47    4.94
   2   0  21   32.85    5.42
   2   0  21   27.86    4.79
  -2   0 -21   24.58    5.81
  -2   0 -22    0.10    2.04
  -2   0 -22    5.08    3.62
  -2   0  22    2.93    2.10
   2   0  22    7.72    3.17
   2   0 -22    3.88    2.98
   2   0  22   -0.15    1.93
  -2   0 -22    4.86    4.33
  -2   0  22    2.99    2.24
  -2   0 -23  136.60   12.46
  -2   0  23  115.65    9.00
   2   0  23  104.76    9.20
   2   0  23  116.33   10.15
   2   0 -23  114.04   11.13
  -2   0  23  124.66    9.53
  -2   0  24    5.09    2.47
   2   0 -24    3.28    3.16
   2   0  24    3.53    2.39
   2   0  24    3.12    2.38
  -2   0  24    1.66    2.21
  -2   0  25    4.35    2.34
   2   0 -25    2.62    2.72
   2   0  25   -0.30    2.15
  -2   0  25    1.29    1.70
   2   0  25    3.56    2.69
   2   0 -26   12.85    4.76
   2   0  26    8.03    3.57
   2   0  26    8.22    2.99
   2   0  27   14.98    4.37
   2   0 -27   24.44    6.12
   2   0  28    0.71    2.25
   2   0  29    1.71    2.36
   2  -1  28   -0.99    2.26
   2  -1  27    6.15    3.00
   2   1 -27    4.73    3.69
   2  -1  26    3.34    2.46
   2  -1  26    6.78    2.85
   2   1 -26   14.97    5.37
  -2   1  26    8.30    3.11
   2   1 -25   18.62    5.44
  -2   1  25   12.95    3.60
   2  -1  25   11.19    3.86
   2  -1  25    6.01    2.51
   2  -1  24  100.77    9.55
   2   1 -24   97.55   10.67
  -2   1  24  109.08    8.60
   2  -1  24  101.39    9.10
  -2  -1 -24   97.15   11.59
  -2  -1 -24   98.21    8.98
  -2   1  24   97.81    8.95
  -2   1  23   10.47    2.98
   2   1 -23    9.84    4.15
  -2  -1 -23    8.13    3.01
   2  -1  23    2.18    2.00
   2  -1  23    8.53    3.20
  -2  -1 -23    7.89    3.91
  -2   1  23    6.40    2.63
   2   1 -22   58.52    7.88
  -2   1  22   60.52    6.36
   2  -1  22   46.35    4.44
  -2  -1 -22   44.71    5.98
   2  -1  22   33.95    5.34
  -2  -1 -22   52.75    8.20
  -2  -1 -22   49.76    7.52
  -2   1  22   46.46    6.01
   2  -1  22   60.75    7.12
  -2  -1 -21  389.11   21.32
   2   1 -21  389.07   19.98
  -2   1  21  392.54   16.20
  -2  -1 -21  355.77   19.32
   2  -1  21  346.28   17.19
  -2  -1 -21  383.58   20.55
  -2   1  21  386.14   12.38
  -2   1  21  402.87   17.47
   2  -1  21  365.12   13.40
  -2  -1 -21  366.85   17.23
   2  -1  21  377.03   17.45
  -2   1  20   29.63    4.51
  -2   1  20   30.15    3.17
  -2  -1 -20   31.73    5.76
   2  -1  20   29.75    3.54
   2   1 -20   18.84    4.60
  -2  -1 -20   26.81    4.71
   2  -1  20   31.41    4.99
   2  -1  20   24.40    4.59
  -2   1  20   23.04    4.19
  -2  -1 -20   24.26    5.67
  -2  -1 -20   29.13    5.80
  -2   1  19   31.66    3.17
  -2   1  19   27.08    4.32
   2   1 -19   25.95    4.96
  -2  -1 -19   29.05    5.52
  -2  -1 -19   22.50    4.07
  -2  -1 -19   29.61    5.59
   2  -1  19   33.81    4.97
   2  -1  19   25.59    4.63
  -2   1  19   33.05    4.50
   2  -1  19   29.52    2.52
  -2  -1 -19   25.55    5.56
   2  -1  19   29.22    3.35
  -2   1  18   69.61    6.12
   2  -1  18   67.21    4.07
   2  -1  18   67.71    5.07
  -2  -1 -18   65.16    7.75
   2  -1  18   58.29    6.32
  -2   1  18   67.69    4.53
  -2  -1 -18   64.17    7.91
  -2   1  18   70.29    6.55
   2   1 -18   68.01    7.36
   2  -1  18   68.30    5.79
  -2  -1 -18   74.51    7.85
  -2  -1 -18   71.61    6.87
   2  -1  18   59.77    6.50
  -2  -1 -17  280.99   15.63
   2   1 -17  300.79   15.16
   2  -1  17  279.91   13.79
   2  -1  17  279.75   10.66
   2  -1  17  267.42   13.39
  -2  -1 -17  286.72   14.00
  -2  -1 -17  269.44   15.51
  -2   1  17  289.04    9.74
  -2  -1 -17  288.14   15.24
   2   1 -17  276.34   11.57
   2  -1  17  291.97    9.58
  -2   1  17  259.39   12.49
  -2   1  17  290.45   12.74
   2  -1  17  272.44   11.91
  -2  -1 -16  156.93   10.69
   2   1 -16  151.39   10.44
   2  -1  16  150.15    8.50
  -2   1  16  151.91    9.16
  -2  -1 -16  139.57   10.61
   2  -1  16  154.93    7.47
   2   1 -16  140.63    7.71
   2  -1  16  156.36    9.73
  -2   1  16  153.80    8.77
  -2   1  16  158.50    6.76
  -2  -1 -16  143.02    9.49
  -2  -1 -16  145.73   11.02
   2  -1  16  156.47    6.79
   2  -1  16  142.03    9.36
   2   1 -15  570.82   20.30
   2  -1  15  513.98   18.49
  -2  -1 -15  514.17   20.76
   2  -1  15  551.61   15.52
   2  -1  15  535.59   14.65
   2   1 -15  513.92   15.87
  -2  -1 -15  521.92   18.93
  -2  -1 -15  523.37   20.80
   2  -1  15  499.01   16.76
  -2   1  15  545.29   17.93
   2  -1  15  531.18   18.94
  -2   1  15  552.57   14.10
  -2  -1 -15  530.56   20.20
  -2   1  15  533.39   17.45
  -2   1  14   23.98    2.44
   2  -1  14   24.38    3.25
  -2  -1 -14   19.30    3.96
   2   1 -14   27.99    4.28
  -2   1  14   25.46    3.56
  -2  -1 -14   25.07    4.34
   2  -1  14   26.83    4.08
   2   1 -14   25.64    3.03
   2  -1  14   19.41    3.43
  -2  -1 -14   18.74    3.57
   2  -1  14   29.23    2.95
  -2   1  14   25.45    3.57
   2  -1  14   23.47    2.83
  -2  -1 -14   21.71    4.36
   2  -1  13  119.20    7.06
   2  -1  13  127.39    8.32
  -2   1  13  124.11    7.37
  -2  -1 -13  133.99    8.46
   2   1 -13  125.52    3.51
  -2  -1 -13  129.98    9.12
   2  -1  13  121.17    6.12
   2  -1  13  119.30    7.81
   2   1 -13  120.80    6.24
   2  -1  13  116.60    6.07
  -2   1  13  124.74    5.42
  -2   1  13  116.08    7.28
  -2   1  13  123.27    7.34
   2   1 -13  133.39    8.63
  -2  -1 -13  120.47    8.99
   2  -1  12  203.58    9.27
  -2  -1 -12  202.44   11.35
  -2   1  12  218.92    9.65
   2   1 -12  198.28    7.96
  -2  -1 -12  215.83   10.58
   2  -1  12  212.97   10.59
   2  -1  12  220.87    8.30
   2   1 -12  211.56    5.56
  -2   1  12  219.40    9.73
   2  -1  12  190.38    7.95
   2  -1  12  196.02   10.11
  -2  -1 -12  204.17   11.14
  -2   1  12  202.04    7.06
   2  -1  12  207.43   10.22
  -2   1  12  218.60    9.63
   2  -1  11  123.86    7.70
  -2   1  11  114.23    6.53
  -2   1  11  114.76    4.91
  -2  -1 -11  114.10    8.14
   2   1 -11  107.07    6.69
   2  -1  11  120.44    7.42
   2  -1  11  119.41    5.98
  -2  -1 -11  125.52    7.82
   2   1 -11  118.59    4.15
   2  -1  11  115.42    7.51
  -2   1  11  115.72    6.65
   2   1 -11  110.37    5.50
  -2   1  11  113.05    6.59
  -2  -1 -11  113.62    8.00
  -2   1  11  106.57    5.18
  -2  -1 -11  117.80    5.20
   2  -1  11  114.23    6.60
   2  -1  11  111.68    5.74
  -2   1  10   40.11    2.71
   2  -1  10   35.90    3.60
  -2   1  10   41.03    3.85
  -2   1  10   36.81    3.52
  -2   1  10   37.63    3.03
   2  -1  10   36.26    4.16
   2  -1  10   46.98    4.89
   2  -1  10   40.71    4.34
   2   1 -10   40.67    3.12
  -2  -1 -10   39.38    2.85
  -2  -1 -10   44.02    4.49
   2   1 -10   36.78    2.35
   2  -1  10   41.02    4.41
  -2   1  10   35.66    3.74
  -2  -1 -10   34.54    4.27
   2  -1  10   34.67    3.27
   2   1  -9  249.71    7.99
   2  -1   9  236.22   10.39
  -2   1   9  241.42    7.26
  -2   1   9  254.76    9.73
  -2  -1  -9  241.72   10.60
   2  -1   9  239.27   10.61
   2  -1   9  221.52   10.83
   2   1  -9  249.29    7.31
   2  -1   9  240.93   10.59
  -2  -1  -9  248.65    7.88
  -2   1   9  245.90    8.39
   2  -1   9  242.29    8.92
  -2  -1  -9  249.13   11.04
  -2   1   9  246.22    9.03
  -2   1   9  256.11    9.72
   2  -1   9  230.23    9.44
  -2   1   9  238.04   10.14
   2  -1   8  426.06   13.39
   2  -1   8  427.42   12.65
   2   1  -8  439.77   11.17
  -2   1   8  430.40   12.10
  -2  -1  -8  439.73   14.48
   2  -1   8  430.08   15.15
  -2   1   8  429.88   13.00
   2  -1   8  457.12   14.97
  -2  -1  -8  425.55   14.44
  -2   1   8  439.01   12.06
  -2   1   8  430.60   13.20
  -2   1   8  431.16   10.52
   2   1  -8  437.53   10.95
  -2  -1  -8  426.24   11.28
  -2   1   8  422.63   13.63
   2  -1   8  436.29   14.58
   2  -1   7  867.46   22.58
   2  -1   7  820.41   21.39
  -2   1   7  815.75   20.17
  -2   1   7  837.82   20.19
   2  -1   7  794.28   19.59
  -2   1   7  832.85   19.93
   2  -1   7  832.71   21.78
  -2  -1  -7  847.08   21.52
   2  -1   7  828.77   20.43
   2   1  -7  816.00   17.62
  -2  -1  -7  798.42   21.05
  -2  -1  -7  826.02   18.05
   2   1  -7  830.83   18.02
  -2   1   7  849.42   18.38
  -2   1   7  808.56   18.84
   2   1  -6  216.84    9.05
  -2  -1  -6  202.27    8.88
  -2   1   6  205.47    8.13
   2  -1   6  221.34    8.58
   2  -1   6  228.67    9.14
   2   1  -6  209.90    6.58
  -2   1   6  223.80    8.25
  -2  -1  -6  220.34    8.79
   2  -1   6  211.20    8.47
  -2  -1  -6  212.63    7.06
  -2   1   6  215.50    7.73
  -2   1   6  211.39    6.65
  -2   1   6  215.20    8.07
   2  -1   6  210.67    9.30
   2  -1   6  202.36    8.03
  -2   1   5  104.98    5.00
   2  -1   5   98.31    5.85
  -2  -1  -5   99.21    4.60
   2   1  -5  101.99    5.83
  -2   1   5  114.57    5.55
   2   1  -5  109.91    4.31
   2  -1   5  107.60    5.51
  -2  -1  -5  100.72    5.39
  -2   1   5  107.59    5.48
  -2  -1  -5  104.14    5.98
  -2   1   5  102.49    3.88
   2  -1   5  101.37    5.72
  -2   1   5  100.13    5.08
   2  -1   5  100.69    5.31
   2  -1   5  101.82    5.55
   2  -1   4  848.75   20.45
  -2  -1  -4  818.54   19.11
   2   1  -4  845.04   15.83
   2   1  -4  849.41   17.11
  -2   1   4  864.79   18.34
  -2   1   4  851.77   19.48
   2  -1   4  835.83   20.07
   2  -1   4  844.44   19.75
   2   1  -4  881.47   20.33
  -2   1   4  814.94   19.18
   2   1  -4  855.47   17.57
   2  -1   4  840.81   18.90
  -2  -1  -4  812.13   18.29
  -2   1   4  878.92   16.99
  -2  -1  -4  878.76   20.73
  -2   1   4  818.30   15.81
  -2   1   4  881.19   19.69
  -2   1   3  535.44   13.95
   2  -1   3  529.01   14.35
  -2   1   3  520.45   13.96
  -2  -1  -3  566.43   14.91
  -2  -1  -3  561.83   13.61
   2   1  -3  547.65   11.52
   2   1  -3  550.36   12.47
  -2   1   3  556.36   15.22
   2  -1   3  562.35   13.13
   2   1  -3  538.47   12.42
   2  -1   3  542.88   14.74
   2  -1   3  521.16   14.22
  -2   1   3  534.43   12.40
  -2   1   3  570.46   14.07
  -2  -1  -3  553.48   13.44
   2   1  -2  534.69   11.81
  -2   1   2  539.91   14.72
  -2  -1  -2  518.29   12.11
  -2   1   2  544.73   12.73
   2  -1   2  548.30   14.18
   2   1  -2  523.74   12.47
  -2  -1  -2  543.92   12.55
   2  -1   2  515.08   11.83
  -2  -1  -2  569.60   14.39
   2  -1   2  515.60   13.44
  -2   1   1   99.17    3.55
   2  -1   1   91.81    4.29
  -2   1   1   91.10    5.25
  -2   1   1   91.39    4.37
   2  -1   1   87.89    3.20
  -2  -1  -1   90.56    4.83
  -2  -1  -1   96.19    4.18
   2  -1   1   93.48    5.00
   2   1  -1   92.16    4.02
  -2  -1  -1   89.25    3.81
   2  -1   0   82.05    2.44
   2   1   0   80.62    4.00
  -2  -1   0   87.07    4.18
  -2   1   0   91.90    4.66
  -2   1   0   82.76    3.69
   2  -1   0   82.06    3.64
  -2  -1   0   83.31    4.43
  -2   1   0   85.45    5.01
   2  -1   0   85.13    4.62
   2  -1  -1   88.90    4.81
  -2  -1   1   92.80    4.47
   2   1   1   92.85    4.10
  -2  -1   1   90.06    4.40
  -2   1  -1   98.39    4.42
  -2   1  -1   91.07    4.94
   2  -1  -1   93.64    4.72
  -2   1  -1   87.66    5.12
  -2   1  -1   84.30    3.25
   2  -1  -1   91.10    3.43
   2  -1  -2  539.02   11.65
  -2  -1   2  537.86   13.49
  -2   1  -2  531.60   14.30
  -2   1  -2  552.32   14.69
   2  -1  -2  533.72   10.48
   2  -1  -2  512.74   12.43
  -2  -1   2  539.20   12.74
  -2   1  -2  523.68   12.01
   2  -1  -2  535.92   13.62
   2   1   2  536.34   12.28
   2  -1  -2  531.92   13.76
  -2  -1   3  551.75   12.68
   2  -1  -3  544.50   12.41
   2  -1  -3  543.93   13.89
   2   1   3  537.83   12.22
  -2   1  -3  582.07   15.20
  -2   1  -3  544.70   13.17
   2  -1  -3  534.27   12.24
  -2   1  -3  536.29   14.72
  -2  -1   3  574.60   14.23
   2  -1  -3  544.93   13.88
   2   1   3  555.54   13.25
  -2   1  -4  874.62   20.37
   2  -1  -4  868.16   19.39
   2   1   4  830.87   17.08
   2  -1  -4  846.94   16.78
  -2   1  -4  879.47   21.09
   2  -1  -4  835.04   17.52
  -2  -1   4  854.35   17.45
  -2   1  -4  876.28   19.42
  -2  -1   4  846.47   19.73
   2  -1  -4  854.63   19.11
  -2   1  -5  101.21    5.50
   2   1   5   99.35    3.80
   2  -1  -5  100.38    3.39
  -2   1  -5  103.74    5.67
  -2   1  -5  109.08    6.16
  -2  -1   5  105.17    5.55
   2  -1  -5  101.17    4.81
  -2  -1   5  108.63    4.01
   2  -1  -5  107.23    5.23
   2  -1  -5  109.63    4.25
   2  -1  -5  102.14    4.02
  -2   1  -6  215.10    9.30
   2  -1  -6  219.77    6.42
  -2   1  -6  220.94    8.54
   2   1   6  212.43    8.84
   2   1   6  209.13    5.92
  -2  -1   6  220.74    8.62
   2  -1  -6  211.99    4.79
  -2  -1   6  213.57    5.96
   2  -1  -6  210.93    7.93
  -2   1  -6  210.23    8.59
  -2  -1   6  211.29    6.79
   2  -1  -6  221.79    7.44
   2  -1  -6  222.58    7.04
   2  -1  -7  812.24   19.91
   2   1   7  817.77   17.82
   2  -1  -7  834.00   18.68
  -2  -1   7  816.92   19.73
  -2  -1   7  784.81   21.36
   2  -1  -7  829.26   19.65
  -2  -1   7  870.13   20.75
  -2   1  -7  824.49   21.75
  -2  -1   7  824.91   17.88
   2   1   7  851.84   21.38
  -2   1  -7  784.25   20.99
  -2  -1   7  839.05   16.12
   2  -1  -7  805.71   17.01
   2  -1  -7  832.02   18.28
   2   1   7  818.40   21.32
  -2   1  -7  843.93   20.50
   2  -1  -8  434.39   12.88
   2   1   8  409.69   11.00
  -2  -1   8  444.43   11.53
   2  -1  -8  420.32   13.04
   2   1   8  443.29   14.51
   2  -1  -8  436.64   12.58
   2  -1  -8  438.76   10.61
  -2   1  -8  442.90   14.82
  -2   1  -8  444.37   14.76
   2   1   8  461.14   14.53
  -2  -1   8  440.80    9.42
  -2  -1   8  443.64   13.44
   2  -1  -8  443.48   11.47
  -2  -1   8  427.69   13.62
  -2  -1   8  425.58   14.68
  -2   1  -8  454.20   13.70
   2  -1  -9  246.09    7.76
  -2  -1   9  255.47    9.97
   2   1   9  252.37   10.72
   2  -1  -9  241.99    9.43
  -2   1  -9  249.35   10.81
  -2  -1   9  247.46   10.00
  -2   1  -9  226.83   10.68
   2  -1  -9  247.94    7.30
  -2  -1   9  245.57    8.43
   2  -1  -9  256.24    9.53
   2  -1  -9  253.10    9.39
  -2  -1   9  234.88    8.12
   2   1   9  248.99   10.45
  -2  -1   9  237.89    5.93
   2   1   9  252.69   10.73
  -2   1  -9  252.49    9.81
   2   1   9  242.40    7.65
   2  -1 -10   41.44    2.87
  -2  -1  10   37.12    3.18
   2   1  10   44.88    4.50
   2   1  10   47.17    4.72
   2   1  10   40.54    2.90
   2  -1 -10   40.97    2.73
  -2   1 -10   39.25    4.78
   2   1  10   34.44    4.12
  -2   1 -10   35.59    4.27
   2  -1 -10   44.80    3.79
  -2  -1  10   43.25    4.25
   2   1  10   36.04    3.91
   2   1  10   40.68    2.37
  -2  -1  10   39.03    1.86
  -2  -1  10   40.45    3.22
  -2  -1  10   31.32    3.57
   2  -1 -10   34.85    3.60
  -2   1 -10   41.49    3.99
  -2  -1  10   34.77    4.12
  -2  -1  10   39.37    1.98
   2   1  11  112.24    4.98
  -2  -1  11  109.37    5.63
   2   1  11  112.11    7.49
  -2  -1  11  110.03    5.91
  -2   1 -11  106.88    7.42
   2  -1 -11  109.09    6.74
   2  -1 -11  107.92    4.80
  -2  -1  11  114.82    6.98
  -2  -1  11  121.73    7.29
   2   1  11  110.82    7.40
  -2   1 -11  123.34    8.37
   2  -1 -11  111.41    6.39
   2   1  11  111.52    7.05
   2   1  11  118.39    4.32
  -2  -1  11  117.73    3.34
   2  -1 -11  107.62    4.72
  -2  -1  11  116.37    3.54
  -2   1 -11  119.08    6.81
   2   1  12  203.00    7.18
   2  -1 -12  222.70   10.43
  -2   1 -12  208.93   11.09
  -2  -1  12  213.72    9.97
   2   1  12  214.87    6.34
   2  -1 -12  219.23    6.84
   2   1  12  189.90   10.06
  -2   1 -12  202.83   11.36
   2   1  12  225.30   10.81
  -2   1 -12  218.13   10.72
   2  -1 -12  213.14    9.30
  -2  -1  12  210.93    5.01
   2  -1 -12  201.75    7.14
  -2   1 -12  194.62   11.11
   2   1  12  217.30   10.31
  -2   1 -12  215.62    9.52
  -2  -1  12  198.75    8.13
  -2  -1  12  203.87   10.09
  -2  -1  12  209.76    8.78
   2  -1 -12  219.64   10.20
   2  -1 -12  203.40    9.19
   2  -1 -13  120.93    8.06
  -2  -1  13  114.80    6.62
   2   1  13  136.37    8.60
   2  -1 -13  117.23    7.01
  -2  -1  13  127.00    3.40
   2   1  13  132.57    8.36
  -2   1 -13  124.85    9.22
   2   1  13  124.78    5.48
  -2   1 -13  122.38    8.35
  -2   1 -13  126.10    8.88
   2  -1 -13  122.34    4.83
   2  -1 -13  111.84    7.62
   2   1  13  124.45    4.75
  -2   1 -13  116.89    8.96
   2  -1 -13  118.72    5.42
   2  -1 -13  133.25    7.42
  -2  -1  13  115.42    6.23
  -2   1 -13  120.08    7.23
  -2  -1  13  126.26    7.67
  -2   1 -14   25.92    4.76
   2   1  14   22.61    2.05
  -2  -1  14   25.60    1.49
   2  -1 -14   23.07    2.46
  -2   1 -14   30.38    4.32
   2  -1 -14   32.13    4.38
  -2  -1  14   31.41    4.02
  -2  -1  14   26.26    3.10
   2   1  14   20.64    3.59
   2  -1 -14   25.30    2.05
   2   1  14   29.14    4.11
   2   1  14   25.53    2.49
  -2  -1  14   24.21    3.16
  -2   1 -14   25.12    4.50
   2  -1 -14   20.83    3.69
  -2   1 -14   29.13    4.54
   2  -1 -15  558.49   19.69
   2  -1 -15  509.98   14.12
  -2   1 -15  541.38   21.28
  -2   1 -15  571.71   21.09
  -2  -1  15  517.07   16.87
   2   1  15  521.33   18.78
   2   1  15  530.37   19.20
  -2   1 -15  547.62   19.54
  -2   1 -15  511.15   20.66
  -2  -1  15  552.84   18.41
  -2  -1  15  538.97   16.18
   2  -1 -15  515.87   11.94
   2   1  15  521.86   12.67
  -2  -1  15  525.47   11.00
   2   1  15  519.34   13.81
  -2  -1  16  151.66    4.68
   2   1  16  151.88    6.45
  -2   1 -16  136.23   10.20
   2   1  16  142.52    5.62
  -2  -1  16  159.26    9.49
   2   1  16  149.25    9.74
  -2   1 -16  161.41   11.52
  -2  -1  16  142.32    8.38
  -2   1 -16  147.47    9.75
  -2  -1  16  161.81    8.31
  -2   1 -16  170.79   11.73
   2  -1 -16  155.16   10.09
   2  -1 -16  148.83    6.67
   2   1  16  151.91    9.87
  -2   1 -17  305.05   15.89
   2   1  17  271.88    9.21
  -2  -1  17  280.51    7.28
   2   1  17  272.63    8.49
  -2  -1  17  272.43   12.29
  -2  -1  17  290.03   11.82
   2  -1 -17  275.81   14.26
  -2   1 -17  281.05   15.78
  -2   1 -17  282.86   14.05
  -2  -1  17  287.00   13.31
   2   1  17  296.35   14.41
   2   1  17  295.34   14.10
  -2  -1  18   68.50    3.12
  -2  -1  18   67.82    6.47
   2   1  18   65.96    3.85
   2   1  18   70.36    4.26
   2  -1 -18   76.22    7.55
  -2   1 -18   60.43    7.27
  -2  -1  18   60.92    5.42
  -2   1 -18   60.68    6.44
   2   1  18   63.75    6.88
  -2   1 -18   75.17    8.48
   2   1  18   63.86    4.04
   2   1  18   67.89    6.79
  -2  -1  19   26.09    4.22
  -2  -1  19   27.39    1.99
   2   1  19   23.27    2.27
   2  -1 -19   31.75    5.32
  -2   1 -19   28.19    4.89
  -2   1 -19   33.45    5.88
   2   1  19   35.31    5.22
   2   1  19   33.97    5.39
  -2  -1  19   30.99    4.11
   2  -1 -20   34.32    5.78
   2   1  20   26.69    2.43
  -2  -1  20   31.79    4.26
  -2   1 -20   28.63    5.78
   2   1  20   35.56    5.65
   2   1  20   33.96    5.18
   2   1  20   21.86    2.80
  -2  -1  20   33.17    4.82
  -2  -1  21  381.63   15.52
  -2   1 -21  358.97   19.68
  -2  -1  21  363.21   16.62
   2   1  21  378.46   17.76
   2   1  21  356.62   17.93
   2  -1 -21  393.48   19.49
  -2  -1  22   44.56    5.27
  -2  -1  22   44.49    5.84
  -2   1 -22   45.29    7.27
   2   1  22   51.61    6.98
   2   1  22   41.62    5.88
   2  -1 -22   44.40    6.84
  -2  -1  23   10.43    3.09
   2  -1 -23   12.36    4.19
  -2   1 -23   11.09    4.31
   2   1  23    9.54    3.73
   2   1  23    8.15    3.19
  -2  -1  23    9.63    2.83
   2  -1 -24  122.55   11.60
   2   1  24   92.22    9.54
  -2   1 -24   98.55   10.99
  -2  -1  24   98.57    8.76
   2   1  24  116.69    9.94
  -2  -1  24  111.67    8.63
   2   1  25   12.27    3.82
   2  -1 -25   14.01    4.41
  -2  -1  25    8.88    2.99
  -2   1 -25   17.28    5.53
   2   1  25   10.09    3.59
  -2  -1  26    7.06    2.94
   2  -1 -26    7.00    4.19
   2   1  26   13.73    3.95
   2   1  26    4.31    2.75
   2   1  27   10.22    3.45
   2   1  27    7.42    3.51
   2  -1 -27    4.12    3.06
   2   1  28    0.10    1.93
   2   1  29    5.36    3.42
   2  -2  27   11.06    3.24
   2   2 -27    4.82    3.41
  -2   2  27   12.21    3.83
  -2  -2 -27    7.90    4.41
  -2  -2 -26   59.77    9.59
   2   2 -26   39.04    7.64
   2  -2  26   43.18    6.44
  -2   2  26   51.32    7.05
   2   2 -25   21.80    5.59
  -2   2  25   17.37    4.51
  -2  -2 -25   35.02    7.75
   2  -2  25   21.10    4.30
   2  -2  25   25.07    4.97
  -2  -2 -24   62.70    9.26
  -2  -2 -24   63.70    8.92
   2   2 -24   74.08    9.54
   2  -2  24   54.03    6.61
  -2   2  24   65.77    6.39
  -2  -2 -24   50.24    6.44
   2  -2  24   54.15    6.89
  -2   2  24   56.84    7.18
   2  -2  23   18.45    3.26
  -2   2  23   11.73    3.07
  -2  -2 -23   22.74    5.72
   2  -2  23   15.68    3.81
   2  -2  23   15.27    3.85
  -2  -2 -23   16.34    5.17
   2   2 -23   16.29    4.93
  -2   2  23   11.96    3.64
  -2  -2 -23   12.92    3.44
  -2  -2 -22   40.93    6.95
  -2   2  22   39.16    4.93
   2   2 -22   59.87    8.35
   2  -2  22   39.19    4.45
  -2   2  22   40.71    5.82
  -2  -2 -22   36.17    5.34
   2  -2  22   37.24    5.53
   2  -2  22   34.50    5.22
  -2  -2 -22   43.03    7.41
  -2   2  21   72.05    5.41
  -2   2  21   65.82    7.18
   2  -2  21   66.48    6.99
  -2  -2 -21   79.86    9.19
   2  -2  21   66.63    7.13
  -2  -2 -21   66.27    7.10
  -2  -2 -21   77.99    9.37
   2   2 -21   88.78    9.48
   2  -2  21   75.73    6.08
  -2   2  21   78.04    6.74
  -2   2  20   11.36    3.49
   2  -2  20    7.55    2.13
  -2  -2 -20   11.37    3.75
   2  -2  20   10.30    3.26
  -2   2  20   10.68    2.79
  -2   2  20    9.21    2.13
  -2  -2 -20    2.05    2.43
  -2  -2 -20    9.51    4.22
   2  -2  20   12.64    3.21
   2   2 -20    1.57    2.61
  -2   2  19   59.67    4.80
  -2  -2 -19   56.13    7.52
  -2   2  19   53.50    5.47
   2   2 -19   56.81    6.93
   2  -2  19   54.22    5.07
  -2  -2 -19   61.68    6.54
   2  -2  19   42.57    5.53
   2  -2  19   53.32    6.32
  -2   2  19   70.06    7.01
  -2  -2 -19   66.03    8.14
   2  -2  19   59.46    3.07
  -2   2  18   41.03    3.94
   2   2 -18   49.41    6.19
  -2  -2 -18   38.76    6.18
   2  -2  18   41.31    5.38
  -2   2  18   35.42    4.92
   2  -2  18   38.84    5.05
  -2  -2 -18   36.80    5.15
   2  -2  18   41.35    2.83
   2  -2  18   39.20    4.22
  -2  -2 -18   43.64    6.61
  -2   2  18   40.46    4.56
  -2  -2 -17   15.20    3.99
  -2  -2 -17   15.39    4.19
  -2   2  17   11.03    2.71
   2  -2  17   12.92    3.18
  -2   2  17    5.42    2.21
   2  -2  17    9.71    2.20
  -2   2  17   10.96    2.13
   2  -2  17   10.83    1.69
  -2  -2 -17   14.84    3.50
   2   2 -17    8.32    3.23
   2  -2  17    9.90    2.67
   2  -2  16   13.49    3.07
   2  -2  16    9.60    2.19
   2   2 -16   11.05    2.06
  -2   2  16    9.08    2.01
   2   2 -16   13.17    3.57
  -2  -2 -16   13.54    3.17
  -2   2  16   10.92    1.85
   2  -2  16   11.24    2.60
   2  -2  16   10.32    1.71
   2  -2  16    9.15    2.65
  -2   2  16   19.16    3.49
  -2   2  16   12.23    2.66
  -2  -2 -16   15.46    4.35
  -2  -2 -16   13.32    3.95
  -2  -2 -15    9.25    3.28
   2   2 -15   10.59    3.21
  -2   2  15   11.27    1.92
   2  -2  15    9.36    2.34
   2  -2  15    8.60    2.72
   2  -2  15    8.34    1.98
   2   2 -15    8.94    1.79
  -2   2  15   11.30    2.56
   2  -2  15   11.04    2.91
  -2   2  15   10.65    2.85
  -2  -2 -15    7.17    2.36
   2  -2  15    9.15    1.71
  -2   2  15   12.56    2.20
  -2  -2 -15    6.40    3.21
  -2   2  14   31.12    4.25
   2  -2  14   34.35    4.18
   2   2 -14   37.43    3.26
  -2   2  14   32.59    3.18
  -2   2  14   28.67    2.91
   2   2 -14   27.83    4.41
  -2   2  14   36.22    4.06
   2  -2  14   25.59    3.48
   2  -2  14   32.41    4.28
  -2  -2 -14   27.16    4.05
  -2  -2 -14   29.64    4.91
   2  -2  14   32.63    2.92
   2  -2  14   36.68    4.64
  -2  -2 -14   35.34    5.26
   2   2 -13   80.17    6.91
  -2  -2 -13   72.07    7.04
  -2   2  13   72.00    5.43
  -2   2  13   79.96    6.24
  -2  -2 -13   78.03    7.15
   2  -2  13   67.85    5.89
   2  -2  13   78.26    5.34
   2   2 -13   75.22    4.41
  -2  -2 -13   70.33    6.16
   2  -2  13   74.54    4.55
  -2   2  13   69.98    5.57
  -2   2  13   68.44    4.48
   2  -2  13   66.61    5.72
   2  -2  13   64.41    5.88
  -2   2  13   79.92    4.81
  -2  -2 -12   92.31    7.74
  -2   2  12  100.35    5.38
   2  -2  12   88.95    6.88
  -2   2  12   98.57    5.36
  -2   2  12  104.34    6.47
   2   2 -12   97.72    4.87
   2   2 -12  101.79    3.39
   2  -2  12  101.21    6.87
   2  -2  12  110.32    6.22
   2  -2  12  107.08    7.00
  -2  -2 -12  101.96    7.30
  -2   2  12   94.86    6.11
  -2   2  12   98.21    6.77
  -2  -2 -12   89.84    7.43
   2  -2  12   93.88    5.17
   2  -2  11  511.26   16.90
   2  -2  11  524.72   14.38
  -2   2  11  535.44   15.88
  -2   2  11  517.68   15.50
   2   2 -11  506.99   12.89
   2   2 -11  523.57   11.56
  -2   2  11  527.47   16.72
   2  -2  11  539.44   18.18
  -2  -2 -11  503.16   17.07
  -2  -2 -11  542.55   19.06
  -2   2  11  506.21   14.21
  -2   2  11  542.68   14.14
  -2  -2 -11  555.22   18.85
   2  -2  10  413.78   12.06
   2  -2  10  391.34   14.00
   2   2 -10  394.78    9.81
   2  -2  10  382.19   14.64
   2   2 -10  383.56   13.56
   2   2 -10  385.90   10.14
  -2   2  10  397.75   11.37
  -2  -2 -10  385.64   14.18
  -2  -2 -10  384.66   14.39
  -2   2  10  379.88   13.49
  -2  -2 -10  361.76   14.54
   2  -2  10  401.76   15.06
  -2   2  10  391.01   12.32
  -2   2  10  397.86   11.89
  -2   2  10  358.86   12.46
  -2  -2 -10  387.43    9.01
  -2  -2 -10  395.33   15.48
   2   2  -9  337.41    8.81
   2  -2   9  360.00   14.28
   2  -2   9  333.07   13.21
  -2   2   9  350.89   12.35
  -2  -2  -9  330.39   12.72
  -2   2   9  337.79   10.73
   2  -2   9  346.09   10.91
  -2   2   9  350.93   10.23
   2   2  -9  319.73    9.07
  -2   2   9  323.26   10.51
   2  -2   9  346.49   13.01
  -2   2   9  333.06   11.52
   2  -2   9  348.78   12.78
  -2  -2  -9  329.16    8.22
  -2  -2  -9  350.47   13.20
  -2  -2  -9  336.07   13.18
  -2   2   8  326.82    9.97
   2  -2   8  337.86   12.45
  -2  -2  -8  327.23   12.59
   2  -2   8  354.61   12.73
   2  -2   8  353.80   10.93
  -2   2   8  342.38   10.00
   2  -2   8  337.76   12.93
  -2  -2  -8  340.17    8.46
  -2  -2  -8  324.34   12.35
  -2   2   8  347.70   12.03
   2   2  -8  334.17    8.50
  -2   2   8  329.39   11.25
  -2   2   8  329.13   10.61
   2   2  -8  336.01   13.18
  -2  -2  -8  350.62   12.89
   2  -2   8  337.07   13.50
   2  -2   7  880.31   20.14
  -2  -2  -7  825.77   22.05
   2   2  -7  848.06   22.65
   2  -2   7  834.05   22.98
   2  -2   7  874.00   21.99
  -2   2   7  813.21   20.95
  -2  -2  -7  808.38   17.29
   2   2  -7  831.21   16.69
  -2  -2  -7  856.92   21.97
   2  -2   7  835.83   21.70
  -2   2   7  863.06   20.02
  -2   2   7  828.41   20.40
  -2   2   7  840.67   21.59
  -2   2   7  865.39   18.43
  -2   2   7  862.10   18.89
   2  -2   7  817.29   21.82
  -2  -2  -7  877.00   21.95
  -2   2   6 2776.32   51.81
  -2  -2  -6 2799.24   53.82
   2  -2   6 2758.32   53.19
   2  -2   6 2789.83   54.73
  -2   2   6 2816.95   53.62
   2  -2   6 2741.78   53.80
  -2   2   6 2716.70   48.57
   2  -2   6 2657.27   52.68
  -2  -2  -6 2721.22   53.60
   2   2  -6 2706.95   47.40
  -2   2   6 2759.64   52.74
  -2  -2  -6 2749.21   48.59
  -2  -2  -6 2800.09   53.03
   2  -2   6 2790.30   51.50
  -2   2   6 2718.97   50.62
   2   2  -6 2678.67   54.04
  -2   2   6 2684.95   51.27
   2  -2   5  279.04   10.74
  -2   2   5  274.60    8.35
   2   2  -5  277.37    7.06
  -2   2   5  283.32   10.06
  -2   2   5  273.51   10.32
   2  -2   5  279.22   10.07
  -2  -2  -5  290.60   10.08
   2  -2   5  281.54    9.79
   2  -2   5  294.19   10.82
  -2  -2  -5  276.93   10.42
  -2  -2  -5  281.73    8.07
   2   2  -5  291.69    5.92
   2  -2   5  283.43    9.69
   2   2  -5  266.30   10.52
  -2   2   5  310.66    7.51
  -2  -2  -5  277.33   10.38
  -2   2   5  287.51    9.60
  -2   2   4   62.57    4.13
  -2   2   4   70.02    4.96
  -2  -2  -4   67.56    4.59
   2   2  -4   71.06    3.02
   2  -2   4   69.62    4.57
   2  -2   4   61.85    4.65
   2   2  -4   74.01    2.62
  -2  -2  -4   63.08    2.92
  -2  -2  -4   73.24    4.95
  -2  -2  -4   70.03    4.44
  -2   2   4   68.56    3.33
   2  -2   4   62.72    4.09
   2  -2   4   66.24    4.09
   2  -2   4   71.76    4.88
  -2   2   4   63.94    4.56
   2   2  -4   64.24    4.86
  -2   2   3  142.28    6.99
  -2  -2  -3  132.07    4.68
  -2  -2  -3  130.14    6.28
  -2   2   3  139.26    4.34
   2  -2   3  139.60    5.69
   2  -2   3  128.70    6.30
  -2   2   3  142.65    6.33
  -2  -2  -3  143.72    6.81
   2  -2   3  145.59    6.38
  -2  -2  -3  145.31    6.14
   2   2  -3  142.42    4.47
  -2   2   2  803.85   20.06
   2   2  -2  798.15   17.74
  -2  -2  -2  780.50   16.60
   2  -2   2  796.14   18.71
  -2  -2  -2  796.52   19.25
   2  -2   2  831.67   17.16
  -2  -2  -2  796.83   17.80
  -2  -2  -2  782.82   18.68
   2   2  -2  793.67   16.37
   2  -2   2  782.13   18.70
  -2  -2  -1  240.21    8.16
  -2  -2  -1  254.83    7.46
   2  -2   1  240.42    7.97
  -2   2   1  244.72    8.31
   2  -2   1  246.94    6.74
  -2  -2  -1  246.60    8.66
   2   2  -1  239.82    7.89
  -2   2   1  249.80    9.37
   2  -2   1  232.67    8.53
   2   2  -1  245.96    7.33
   2  -2   0  150.98    6.56
   2  -2   0  160.48    6.76
  -2  -2   0  152.99    5.92
  -2   2   0  149.14    6.48
   2   2   0  156.36    5.96
  -2  -2   0  143.77    6.27
  -2  -2   0  150.07    5.77
  -2   2   0  160.77    7.42
   2  -2   0  154.47    5.64
   2   2   0  155.29    5.79
   2  -2  -1  242.60    6.93
  -2   2  -1  254.32    9.02
   2  -2  -1  242.12    8.24
  -2  -2   1  229.78    7.85
  -2  -2   1  250.80    8.30
   2   2   1  242.97    7.36
   2  -2  -1  251.91    8.75
   2  -2  -1  254.58    8.67
  -2  -2   1  238.52    7.41
  -2   2  -1  253.07    9.58
   2  -2  -2  808.11   15.69
  -2  -2   2  779.89   16.50
  -2  -2   2  794.05   18.32
   2   2   2  803.68   16.66
  -2   2  -2  792.11   19.62
   2  -2  -2  766.91   17.65
  -2   2  -2  797.85   20.14
  -2  -2   2  806.44   17.95
   2  -2  -2  785.05   18.60
   2  -2  -2  811.34   19.04
   2  -2  -3  140.22    5.71
  -2  -2   3  135.30    4.56
   2  -2  -3  144.51    3.76
   2  -2  -3  133.99    6.00
   2   2   3  136.59    4.73
  -2   2  -3  141.19    7.00
   2  -2  -3  139.72    5.38
   2  -2  -3  134.54    6.26
  -2   2  -3  143.41    7.16
  -2  -2   3  139.58    6.17
  -2  -2   3  139.74    5.53
  -2   2  -4   69.87    4.96
   2  -2  -4   70.00    2.82
   2  -2  -4   70.09    3.87
  -2   2  -4   64.23    4.90
   2  -2  -4   65.65    3.40
  -2  -2   4   68.84    3.77
   2   2   4   64.65    2.92
   2  -2  -4   68.87    4.42
  -2  -2   4   71.43    4.58
   2  -2  -4   73.23    4.29
   2  -2  -5  288.43    7.64
   2  -2  -5  291.17    9.33
   2  -2  -5  287.92    8.69
  -2  -2   5  296.58   10.14
   2   2   5  278.30    6.88
  -2   2  -5  290.28   11.08
   2  -2  -5  288.17    7.65
  -2  -2   5  287.93    8.29
  -2   2  -5  272.34   10.51
   2  -2  -5  294.21   10.03
  -2   2  -6 2734.35   53.65
   2   2   6 2708.53   52.88
   2  -2  -6 2678.52   51.54
   2   2   6 2738.27   46.55
   2  -2  -6 2698.12   49.57
  -2   2  -6 2810.89   54.46
   2  -2  -6 2732.41   47.25
   2  -2  -6 2781.17   49.12
  -2  -2   6 2766.62   48.81
   2  -2  -6 2737.27   50.48
  -2  -2   6 2781.32   52.64
   2  -2  -6 2706.08   52.11
  -2  -2   7  848.99   16.92
   2   2   7  824.04   15.37
   2  -2  -7  852.59   15.84
  -2  -2   7  844.81   21.27
  -2   2  -7  854.12   22.66
   2  -2  -7  818.34   15.64
   2  -2  -7  837.46   19.06
   2  -2  -7  836.86   18.58
   2  -2  -7  834.00   20.24
   2   2   7  840.80   21.50
   2  -2  -7  807.35   20.50
   2   2   7  851.44   21.67
  -2  -2   7  841.35   17.61
   2  -2  -7  838.34   18.79
  -2   2  -7  861.65   22.08
  -2   2  -8  339.44   12.53
  -2  -2   8  346.66    8.73
   2   2   8  335.91   12.24
   2   2   8  336.27    6.89
   2  -2  -8  334.76   11.20
  -2  -2   8  317.75   11.76
   2  -2  -8  327.10    8.12
  -2   2  -8  329.12   12.84
   2  -2  -8  334.86   10.55
   2  -2  -8  352.24   11.85
   2   2   8  321.84   11.98
   2  -2  -8  332.73    9.86
  -2  -2   8  338.46    8.96
   2  -2  -8  342.13   10.19
   2  -2  -9  351.94   10.19
  -2  -2   9  342.63    9.15
  -2  -2   9  326.29   12.20
  -2  -2   9  331.00   12.37
   2   2   9  347.65   12.88
  -2   2  -9  321.52   13.21
   2   2   9  358.64   13.24
  -2  -2   9  337.69    8.98
   2  -2  -9  337.35   10.15
   2  -2  -9  335.37    8.83
   2  -2  -9  327.17   11.81
   2  -2  -9  338.17   11.46
   2  -2  -9  349.22   11.38
   2   2   9  340.48   12.55
  -2   2  -9  359.31   13.01
   2  -2 -10  406.69   11.20
  -2  -2  10  411.14   14.36
   2   2  10  383.65   14.17
  -2   2 -10  391.72   14.90
  -2  -2  10  406.48   14.03
   2   2  10  423.89   14.85
   2  -2 -10  371.55   10.31
  -2   2 -10  397.90   14.91
   2  -2 -10  392.93   11.29
   2  -2 -10  385.71   12.92
   2  -2 -10  398.48   13.42
   2   2  10  394.79   13.93
  -2  -2  10  380.86   10.36
  -2   2 -10  374.26   13.81
  -2  -2  11  512.36   17.28
   2  -2 -11  527.68   16.30
   2   2  11  512.86   17.33
   2  -2 -11  528.20   14.03
   2   2  11  538.07   17.77
  -2   2 -11  532.90   18.10
  -2   2 -11  529.07   17.23
  -2  -2  11  541.78   15.80
   2  -2 -11  514.74   13.38
   2  -2 -11  541.83   13.57
   2  -2 -11  521.84   16.33
  -2  -2  11  514.47   16.70
  -2  -2  11  502.87   13.18
   2   2  11  497.31   16.62
  -2   2 -11  518.26   18.11
  -2   2 -12   96.32    7.62
  -2   2 -12  103.14    7.13
   2  -2 -12   97.67    6.70
   2   2  12  106.58    7.44
   2  -2 -12   94.68    5.15
  -2  -2  12   93.20    7.00
  -2  -2  12   92.56    6.06
   2   2  12   88.65    6.96
   2  -2 -12  105.53    6.97
  -2   2 -12   99.34    7.37
  -2  -2  12   99.68    4.52
   2  -2 -12   95.07    6.45
   2   2  12   94.25    6.59
   2  -2 -12  102.07    4.91
  -2  -2  12   97.23    5.03
  -2  -2  12  102.36    6.97
  -2  -2  13   70.64    5.94
  -2   2 -13   79.12    6.62
   2   2  13   72.10    6.32
  -2  -2  13   69.60    5.47
   2   2  13   69.10    6.20
  -2  -2  13   72.97    3.83
   2  -2 -13   74.00    4.68
  -2   2 -13   78.46    6.96
  -2   2 -13   73.24    6.15
   2  -2 -13   70.13    4.08
   2  -2 -13   73.58    5.37
   2  -2 -13   76.10    6.15
   2  -2 -13   68.82    5.96
  -2  -2  13   73.40    4.53
  -2  -2  14   30.53    4.13
  -2   2 -14   35.67    4.41
  -2   2 -14   40.74    6.77
   2  -2 -14   30.04    3.07
  -2  -2  14   29.88    2.39
  -2   2 -14   28.74    4.53
  -2  -2  14   28.95    3.04
   2   2  14   35.08    4.62
   2  -2 -14   34.34    2.72
   2   2  14   29.64    1.37
   2   2  14   31.16    4.39
  -2  -2  14   31.67    3.82
   2  -2 -14   32.78    4.55
   2  -2 -14   28.23    4.04
   2  -2 -15    8.60    2.48
   2   2  15    6.52    0.69
  -2  -2  15   13.83    3.13
   2  -2 -15   10.47    1.98
  -2   2 -15    6.61    2.58
   2  -2 -15   14.13    1.77
   2   2  15    5.82    2.69
  -2  -2  15    8.70    1.35
   2   2  15   10.70    3.09
  -2  -2  15    6.66    2.02
  -2  -2  15   11.00    2.08
   2  -2 -15   10.36    2.82
  -2   2 -15    7.34    2.69
   2  -2 -16    7.83    2.65
   2  -2 -16   11.68    3.23
  -2   2 -16   11.40    3.04
  -2   2 -16    9.12    2.92
   2  -2 -16   10.65    2.11
   2  -2 -16    8.67    1.49
   2   2  16   11.10    1.89
   2   2  16    7.13    2.67
   2   2  16    9.44    0.83
  -2  -2  16   11.32    1.49
   2   2  16   11.39    3.10
  -2  -2  16   12.77    2.99
  -2  -2  16    9.60    2.21
   2  -2 -17   11.44    2.19
   2   2  17   13.37    3.57
   2  -2 -17   14.06    3.51
  -2  -2  17    7.52    2.44
  -2   2 -17    7.25    2.93
   2  -2 -17   11.64    3.49
   2   2  17    8.05    3.20
  -2  -2  17   11.66    1.42
   2   2  17   12.91    2.03
  -2  -2  17   10.85    2.33
   2   2  17    9.58    0.82
   2  -2 -18   45.91    5.89
   2   2  18   36.80    3.38
  -2  -2  18   33.16    4.66
  -2   2 -18   37.72    5.97
   2   2  18   41.43    5.51
  -2  -2  18   40.53    2.37
   2   2  18   34.50    5.27
   2  -2 -18   45.77    6.11
  -2  -2  18   38.51    4.06
  -2   2 -19   53.39    7.36
   2  -2 -19   61.88    7.27
   2  -2 -19   64.32    7.11
   2   2  19   68.67    7.45
   2   2  19   46.93    5.96
  -2  -2  19   63.21    5.36
  -2  -2  19   59.35    6.31
  -2  -2  20   10.16    3.14
   2  -2 -20    9.73    3.49
  -2   2 -20   12.33    4.03
   2   2  20   10.63    3.23
   2   2  20    2.42    2.08
  -2  -2  20    6.48    2.07
  -2   2 -21   84.03    9.39
  -2  -2  21   67.54    7.12
   2   2  21   72.83    7.63
   2   2  21   73.14    8.04
   2  -2 -21   61.30    7.68
  -2  -2  21   67.75    5.87
   2  -2 -22   48.31    6.90
  -2   2 -22   33.93    6.43
  -2  -2  22   38.61    4.63
   2   2  22   33.39    5.69
  -2  -2  22   36.00    5.45
   2   2  22   41.55    6.01
   2   2  23   10.81    3.55
   2  -2 -23    6.52    3.56
  -2  -2  23   15.97    3.76
  -2   2 -23   12.10    4.38
   2   2  23   20.85    5.08
  -2  -2  24   65.50    7.40
   2  -2 -24   51.82    7.45
  -2   2 -24   66.24    9.16
   2   2  24   61.71    7.40
   2   2  24   63.71    8.10
   2  -2 -25   30.85    6.45
  -2  -2  25   23.39    4.67
   2   2  25   25.18    5.40
   2   2  25   30.26    5.49
  -2   2 -25   10.28    4.19
  -2  -2  26   32.95    5.46
   2  -2 -26   52.06    8.16
  -2   2 -26   70.06    9.98
   2   2  26   43.87    7.25
   2   2  26   56.44    7.27
   2  -2 -27   12.44    4.71
   2   2  27   13.82    4.54
   2   2  27    8.37    3.13
   2   2  28   10.92    4.20
   2  -2 -28    5.96    3.68
  -2   3  28    6.11    3.18
  -2   3  27    5.05    3.01
   2   3 -26   24.92    6.15
  -2  -3 -26   25.09    6.62
   2  -3  26   21.46    4.42
  -2  -3 -26   16.77    5.40
  -2   3  26   24.84    5.21
   2   3 -25   19.47    5.59
  -2  -3 -25   13.53    4.44
   2  -3  25   18.67    4.19
   2  -3  25   12.54    3.60
  -2  -3 -25   20.62    5.90
  -2   3  25   10.21    3.67
  -2  -3 -24    9.88    4.52
  -2  -3 -24    6.86    3.76
  -2   3  24    9.94    3.50
   2   3 -24   11.18    4.14
   2  -3  24   11.95    3.39
   2  -3  24    2.34    1.94
   2  -3  23   63.90    6.19
   2  -3  23   68.35    7.32
   2   3 -23   58.08    8.28
  -2  -3 -23   79.90    9.69
   2  -3  23   64.22    7.25
  -2  -3 -23   58.74    6.89
  -2   3  23   71.93    8.14
  -2  -3 -23   78.81   10.09
  -2   3  22   37.07    4.37
   2   3 -22   44.64    7.24
   2  -3  22   36.97    4.64
   2  -3  22   34.99    5.32
  -2  -3 -22   28.02    5.80
  -2  -3 -22   27.04    4.82
   2  -3  22   36.33    5.51
  -2   3  22   31.58    5.53
  -2  -3 -22   42.49    7.27
   2  -3  21   37.63    4.66
   2   3 -21   33.65    6.25
   2  -3  21   45.38    5.81
   2  -3  21   30.19    5.02
  -2  -3 -21   33.02    5.04
  -2  -3 -21   30.61    6.03
  -2  -3 -21   41.12    7.26
  -2   3  21   38.65    4.82
  -2   3  21   39.17    5.82
  -2   3  21   42.94    4.70
  -2  -3 -20    6.37    3.53
  -2   3  20    5.63    2.14
   2   3 -20    7.39    3.45
   2  -3  20    7.35    2.85
  -2   3  20    5.15    1.92
  -2  -3 -20    5.43    2.61
   2  -3  20    3.32    1.98
  -2  -3 -20    2.08    2.77
   2  -3  20    4.35    1.75
  -2   3  20    4.94    2.68
  -2  -3 -19   52.16    7.19
  -2   3  19   51.51    5.39
  -2   3  19   58.00    5.54
   2   3 -19   54.18    7.03
   2  -3  19   61.93    5.79
  -2  -3 -19   48.21    5.97
   2  -3  19   58.19    6.26
  -2  -3 -19   56.90    7.65
  -2   3  19   48.82    6.20
  -2   3  19   57.81    5.09
   2  -3  19   50.88    6.36
  -2   3  18   28.12    4.08
  -2  -3 -18   24.35    4.95
  -2   3  18   23.88    3.55
   2   3 -18   18.97    4.48
   2  -3  18   21.01    4.06
   2  -3  18   25.55    3.69
   2  -3  18   17.29    3.60
  -2   3  18   22.30    3.18
   2  -3  18   26.03    2.12
  -2   3  18   26.77    4.66
  -2  -3 -18   23.55    5.08
  -2  -3 -18   21.25    3.99
  -2   3  17   37.62    4.39
  -2  -3 -17   32.68    5.57
   2   3 -17   47.99    6.20
   2  -3  17   34.91    2.70
   2  -3  17   31.04    4.39
   2  -3  17   32.15    4.07
  -2  -3 -17   35.49    4.90
  -2   3  17   32.27    3.31
  -2   3  17   28.15    3.86
   2  -3  17   41.42    5.28
  -2  -3 -17   36.31    5.87
  -2   3  17   35.59    5.06
  -2   3  17   33.21    3.85
   2  -3  16    4.95    2.20
  -2   3  16    2.43    1.89
  -2   3  16    2.24    1.57
   2   3 -16   12.35    3.42
   2  -3  16    2.87    2.39
   2  -3  16    3.77    2.14
  -2   3  16    2.58    1.52
  -2  -3 -16    2.62    2.38
  -2  -3 -16   -0.41    2.44
   2  -3  16    2.63    1.07
  -2  -3 -16    3.53    3.04
  -2   3  16    2.76    1.34
  -2   3  16    1.98    1.84
  -2   3  15   69.24    6.00
   2   3 -15   84.45    7.64
   2  -3  15   67.34    6.45
  -2  -3 -15   67.06    7.19
  -2   3  15   81.69    6.09
   2  -3  15   82.65    6.35
   2  -3  15   77.94    6.60
   2  -3  15   82.19    4.47
  -2  -3 -15   82.60    7.03
  -2   3  15   84.63    7.11
  -2   3  15   84.85    5.37
  -2  -3 -15   83.84    8.26
  -2   3  15   74.52    5.34
  -2  -3 -14    1.16    2.32
  -2   3  14    0.56    0.92
   2  -3  14    3.07    1.21
  -2   3  14    6.94    2.22
  -2   3  14    3.08    1.99
  -2   3  14    1.43    1.94
   2   3 -14    2.76    2.19
   2  -3  14    4.83    1.84
   2  -3  14    0.50    1.48
  -2   3  14    1.63    1.35
   2  -3  14    0.25    1.47
  -2  -3 -14    4.04    2.28
  -2  -3 -14    1.45    2.28
   2   3 -13  199.59   11.00
[truncated: 821,633 more chars]
