# Supplementary material for: Crystal structure of 1-hepta­fluoro­tolyl-closo-1,2-dicarbadodeca­borane
Source: Acta Crystallogr E Crystallogr Commun. 2019 Mar 29;75(Pt 4):512–5. doi: 10.1107/S2056989019004067 (PMC6509674; doi:10.1107/S2056989019004067)
Supplement: Supplementary file 2 [file e-75-00512-Isup2.hkl]

data_I                                                                          
_shelx_title ' ex18046_refinalized_a.res in P2(1)2(1)2(1)'                      
_shelx_refln_list_code          4                                               
_shelx_F_calc_maximum      160.57                                               
_exptl_crystal_F_000       712.00                                               
_reflns_d_resolution_high  0.6510                                               
                                                                                
loop_                                                                           
 _space_group_symop_operation_xyz                                               
 'x, y, z'                                                                      
 '-x+1/2, -y, z+1/2'                                                            
 '-x, y+1/2, -z+1/2'                                                            
 'x+1/2, -y+1/2, -z'                                                            
                                                                                
_cell_length_a     6.7872                                                       
_cell_length_b    11.6926                                                       
_cell_length_c    19.4863                                                       
_cell_angle_alpha  90.000                                                       
_cell_angle_beta   90.000                                                       
_cell_angle_gamma  90.000                                                       
                                                                                
_shelx_F_squared_multiplier     1.000                                           
                                                                                
loop_                                                                           
 _refln_index_h                                                                 
 _refln_index_k                                                                 
 _refln_index_l                                                                 
 _refln_F_squared_calc                                                          
 _refln_F_squared_meas                                                          
 _refln_F_squared_sigma                                                         
 _refln_observed_status                                                         
   2   0   0       6664.51       6792.72        54.41 o                         
   4   0   0       3838.08       4306.70        52.19 o                         
   6   0   0        124.83        197.20         8.10 o                         
   8   0   0        745.60        700.08        18.46 o                         
  10   0   0         35.56         55.89        14.72 o                         
   1   1   0       2176.60       2209.22        17.74 o                         
   2   1   0        223.46        216.83         3.28 o                         
   3   1   0         20.56         28.59         1.30 o                         
   4   1   0        588.00        569.53         6.85 o                         
   5   1   0         29.79         22.07         2.16 o                         
   6   1   0          0.00          1.19         1.63 o                         
   7   1   0        202.73        180.57         5.67 o                         
   8   1   0         55.47         51.97         4.18 o                         
   9   1   0         18.45         21.10         3.37 o                         
  10   1   0          7.39         14.75         5.40 o                         
   0   2   0          0.00          2.49         0.96 o                         
   1   2   0       1179.87       1251.36        12.00 o                         
   2   2   0        395.66        396.57         5.07 o                         
   3   2   0         56.21         50.90         1.83 o                         
   4   2   0        418.68        440.76         7.22 o                         
   5   2   0       1112.95       1139.36        15.78 o                         
   6   2   0        223.07        224.11         8.27 o                         
   7   2   0         54.99         50.98         3.52 o                         
   8   2   0          1.43          1.52         2.42 o                         
   9   2   0          6.06         12.79         3.09 o                         
  10   2   0         61.35         56.01         8.86 o                         
   1   3   0         55.05         62.64         1.77 o                         
   2   3   0       2256.88       2189.69        16.81 o                         
   3   3   0       1618.08       1629.28        12.67 o                         
   4   3   0        559.92        578.62         9.37 o                         
   5   3   0        595.96        578.15        10.01 o                         
   6   3   0        100.21         93.11         5.51 o                         
   7   3   0        112.89        102.90         4.50 o                         
   8   3   0         13.67         13.46         2.77 o                         
   9   3   0          4.87         10.36         2.82 o                         
  10   3   0          0.64         -0.77         5.44 o                         
   0   4   0       1873.73       1889.54        16.96 o                         
   1   4   0       1937.96       1927.34        13.81 o                         
   2   4   0       3310.84       3668.25        24.57 o                         
   3   4   0         40.96         42.98         2.12 o                         
   4   4   0        140.25        141.53         4.17 o                         
   5   4   0        916.02        859.23        15.02 o                         
   6   4   0        214.57        200.86         5.62 o                         
   7   4   0        279.57        281.42         8.49 o                         
   8   4   0         56.84         55.07         5.22 o                         
   9   4   0         10.94         11.83         3.73 o                         
  10   4   0         19.41         18.11         7.97 o                         
   1   5   0       3354.08       3565.86        26.07 o                         
   2   5   0        645.99        655.67         7.94 o                         
   3   5   0         62.99         77.57         3.41 o                         
   4   5   0       1337.81       1256.91        13.79 o                         
   5   5   0       1457.23       1382.94        15.85 o                         
   6   5   0          8.02          9.50         2.29 o                         
   7   5   0          2.16          2.83         2.12 o                         
   8   5   0         16.03          9.05         2.94 o                         
   9   5   0        149.61        162.51        10.42 o                         
   0   6   0         53.76         55.17         2.24 o                         
   1   6   0        515.79        465.75         6.61 o                         
   2   6   0        134.81        165.96         3.33 o                         
   3   6   0          8.91         29.58         2.41 o                         
   4   6   0        110.78        137.45         5.69 o                         
   5   6   0        754.05        719.11        11.23 o                         
   6   6   0         56.10         61.12         4.32 o                         
   7   6   0        171.14        161.77         7.14 o                         
   8   6   0          6.29          9.32         2.93 o                         
   9   6   0        250.31        246.97        15.76 o                         
   1   7   0        334.97        341.61         6.65 o                         
   2   7   0        745.31        779.90         8.26 o                         
   3   7   0        330.39        307.50         6.59 o                         
   4   7   0        100.93        104.10         5.88 o                         
   5   7   0         89.52         76.00         4.56 o                         
   6   7   0         24.13         21.31         3.14 o                         
   7   7   0        247.77        248.11         9.85 o                         
   8   7   0          2.07          2.38         2.16 o                         
   9   7   0         24.25         33.64         8.52 o                         
   0   8   0         90.77         96.91         6.93 o                         
   1   8   0          0.10          1.67         1.35 o                         
   2   8   0        115.80        120.59         3.47 o                         
   3   8   0        669.30        642.63        11.92 o                         
   4   8   0         28.67         34.71         3.20 o                         
   5   8   0         46.82         55.65         4.28 o                         
   6   8   0         21.61         26.06         3.44 o                         
   7   8   0         42.16         42.86         4.03 o                         
   8   8   0          1.27          7.85         2.73 o                         
   9   8   0          8.71         20.95        11.15 o                         
   1   9   0         11.16         12.95         2.27 o                         
   2   9   0       1365.79       1348.11        23.92 o                         
   3   9   0          4.70          7.18         1.71 o                         
   4   9   0          0.26          0.44         1.45 o                         
   5   9   0          6.61          9.84         2.73 o                         
   6   9   0        162.73        175.97         7.90 o                         
   7   9   0          4.05          5.77         2.71 o                         
   8   9   0          0.06          1.35         3.24 o                         
   0  10   0          2.18          5.20         2.43 o                         
   1  10   0        194.00        204.20         5.84 o                         
   2  10   0         20.52         15.70         1.99 o                         
   3  10   0        656.18        621.96        13.53 o                         
   4  10   0         22.33         25.43         3.12 o                         
   5  10   0         48.72         52.10         4.43 o                         
   6  10   0        120.56        131.55         8.26 o                         
   7  10   0         13.90         17.07         3.63 o                         
   8  10   0          0.28          6.65         5.15 o                         
   1  11   0         26.67         23.98         2.07 o                         
   2  11   0        224.54        214.14         6.68 o                         
   3  11   0         27.35         31.47         3.76 o                         
   4  11   0          4.69          4.22         2.05 o                         
   5  11   0        150.29        140.56         7.23 o                         
   6  11   0         45.41         39.91         5.08 o                         
   7  11   0          0.94          7.83         3.02 o                         
   8  11   0          0.15          6.26         7.11 o                         
   0  12   0        189.45        175.71        10.54 o                         
   1  12   0         11.62         12.51         2.51 o                         
   2  12   0        100.39        106.37         6.98 o                         
   3  12   0        127.58        138.97         6.91 o                         
   4  12   0          8.42          5.54         3.28 o                         
   5  12   0         11.29         13.71         3.56 o                         
   6  12   0         11.48         31.85         4.77 o                         
   7  12   0         17.10         23.38         7.47 o                         
   1  13   0         67.25         74.97         4.26 o                         
   2  13   0          7.21          9.71         3.42 o                         
   3  13   0        103.74        106.27         7.17 o                         
   4  13   0         93.19         94.68         7.12 o                         
   5  13   0          3.30          0.54         2.76 o                         
   6  13   0         14.07          6.91         5.93 o                         
   0  14   0         13.61         34.06         8.61 o                         
   1  14   0          0.02          1.77         1.98 o                         
   2  14   0         98.47        108.72         6.63 o                         
   3  14   0         22.81         21.50         4.52 o                         
   4  14   0         49.60         56.59         6.13 o                         
   5  14   0          6.72         13.44         3.92 o                         
   1  15   0         16.70         22.72         4.67 o                         
   2  15   0         89.27        101.67         7.01 o                         
   3  15   0        218.39        245.16        11.95 o                         
   4  15   0        166.67        197.75        10.99 o                         
   5  15   0          4.93         17.64         8.59 o                         
   0  16   0        226.08        244.90        18.25 o                         
   1  16   0        156.17        150.85        10.64 o                         
   2  16   0        198.06        194.23         9.30 o                         
   3  16   0         42.64         56.14         6.99 o                         
   4  16   0          1.95          0.59         5.66 o                         
   1  17   0          0.04          6.33         4.50 o                         
   2  17   0         38.67         45.91         7.36 o                         
   1   0   1          0.70          0.57         1.08 o                         
   2   0   1         53.57         57.75         1.81 o                         
   3   0   1        288.80        300.22         4.34 o                         
   4   0   1         12.17         10.26         1.08 o                         
   5   0   1        616.56        634.86         8.85 o                         
   6   0   1         69.03         75.54         2.78 o                         
   7   0   1         24.77         28.07         2.84 o                         
   8   0   1         17.96         14.96         2.71 o                         
   9   0   1          0.77         -1.25         2.48 o                         
  10   0   1          2.73         -1.06         4.83 o                         
 -10   1   1         29.70         30.65         6.07 o                         
  -9   1   1          6.77          9.33         2.89 o                         
  -8   1   1        244.99        245.31         8.41 o                         
  -7   1   1         43.29         42.01         3.01 o                         
  -6   1   1         39.48         39.37         2.87 o                         
  -5   1   1        266.36        268.00         6.46 o                         
  -4   1   1        521.69        495.09         7.48 o                         
  -3   1   1        199.20        225.58         3.31 o                         
  -2   1   1        255.43        238.94         3.36 o                         
  -1   1   1        857.02        908.04         9.07 o                         
   1   1   1        858.88        903.43        12.31 o                         
   2   1   1        254.43        234.88         3.46 o                         
   3   1   1        199.12        226.84         4.11 o                         
   4   1   1        521.32        483.16         6.14 o                         
   5   1   1        267.09        274.99         6.11 o                         
   6   1   1         39.14         42.38         2.97 o                         
   7   1   1         43.61         47.48         2.85 o                         
   8   1   1        244.47        249.13         7.67 o                         
   9   1   1          6.82          6.71         2.88 o                         
  10   1   1         29.77         23.17         8.61 o                         
 -10   2   1          4.64          8.38         4.29 o                         
  -9   2   1          6.66          5.75         3.17 o                         
  -8   2   1        151.00        152.13         7.11 o                         
  -7   2   1         30.10         28.58         4.07 o                         
  -6   2   1        100.59         98.59         4.60 o                         
  -5   2   1        634.23        632.30         9.99 o                         
  -4   2   1        189.64        169.54         3.68 o                         
  -3   2   1        859.31        876.61         8.44 o                         
  -2   2   1        635.89        632.54         6.50 o                         
  -1   2   1       1460.66       1494.22        12.88 o                         
   0   2   1       4201.21       4191.27        26.31 o                         
   1   2   1       1460.52       1497.95        11.76 o                         
   2   2   1        636.10        634.39         6.62 o                         
   3   2   1        859.03        869.22         9.24 o                         
   4   2   1        189.00        164.97         4.93 o                         
   5   2   1        633.71        629.74        11.22 o                         
   6   2   1        100.50        101.00         4.29 o                         
   7   2   1         30.17         28.62         2.52 o                         
   8   2   1        150.40        148.43         6.96 o                         
   9   2   1          7.02          6.56         2.73 o                         
  10   2   1          4.71          7.51         6.25 o                         
 -10   3   1          5.12          3.56         5.22 o                         
  -9   3   1         21.65         24.72         4.00 o                         
  -8   3   1         45.17         49.17         4.33 o                         
  -7   3   1         71.35         72.44         5.50 o                         
  -6   3   1          4.15          3.66         1.82 o                         
  -5   3   1        263.10        261.20         6.62 o                         
  -4   3   1        418.97        442.26         6.13 o                         
  -3   3   1        185.58        194.07         3.68 o                         
  -2   3   1        371.32        349.07         5.52 o                         
  -1   3   1        265.72        280.06         3.64 o                         
   0   3   1       4118.11       4260.85        26.48 o                         
   1   3   1        265.47        262.52         3.71 o                         
   2   3   1        370.69        341.13         5.16 o                         
   3   3   1        185.40        190.61         3.45 o                         
   4   3   1        420.06        444.54         7.18 o                         
   5   3   1        263.42        253.67         6.07 o                         
   6   3   1          4.04          4.42         1.51 o                         
   7   3   1         71.45         72.45         3.89 o                         
   8   3   1         45.25         45.80         4.23 o                         
   9   3   1         21.46         29.99         4.07 o                         
  10   3   1          5.03          6.47         4.97 o                         
 -10   4   1          0.42          7.50         8.33 o                         
  -9   4   1         92.61         92.92         9.22 o                         
  -8   4   1          0.06          2.35         2.70 o                         
  -7   4   1         15.61         17.89         2.87 o                         
  -6   4   1         29.61         30.91         2.79 o                         
  -5   4   1        263.81        262.80         5.95 o                         
  -4   4   1         70.34         71.13         3.32 o                         
  -3   4   1        733.27        706.13         8.56 o                         
  -2   4   1        463.53        461.89         6.32 o                         
  -1   4   1       1933.55       1872.27        12.03 o                         
   0   4   1         66.10         85.31         2.03 o                         
   1   4   1       1930.36       1882.79        14.54 o                         
   2   4   1        464.76        448.63         5.81 o                         
   3   4   1        733.40        684.68         8.44 o                         
   4   4   1         70.22         72.11         2.78 o                         
   5   4   1        262.72        264.42         7.43 o                         
   6   4   1         29.25         31.37         3.23 o                         
   7   4   1         15.71         21.23         2.67 o                         
   8   4   1          0.05         -1.30         2.74 o                         
   9   4   1         92.36        105.87         7.88 o                         
  10   4   1          0.44         10.14         8.56 o                         
  -9   5   1         70.83         71.34         7.57 o                         
  -8   5   1        112.53        123.67         6.85 o                         
  -7   5   1        512.90        491.73        11.55 o                         
  -6   5   1       1122.73       1105.48        19.08 o                         
  -5   5   1        815.20        798.47        10.95 o                         
  -4   5   1        248.18        255.90         6.39 o                         
  -3   5   1        458.71        515.99         7.81 o                         
  -2   5   1        997.82       1109.09         9.34 o                         
  -1   5   1       7709.87       8096.72        45.02 o                         
   0   5   1         14.48         18.36         1.14 o                         
   1   5   1       7714.71       8169.34        43.80 o                         
   2   5   1        999.29       1109.86        11.00 o                         
   3   5   1        457.04        497.87        10.48 o                         
   4   5   1        247.96        268.61         5.64 o                         
   5   5   1        817.97        792.36        13.40 o                         
   6   5   1       1123.45       1089.08        16.93 o                         
   7   5   1        511.67        496.37        11.36 o                         
   8   5   1        112.97        115.63         6.67 o                         
   9   5   1         71.16         82.97         6.79 o                         
  -9   6   1         37.09         33.35         6.31 o                         
  -8   6   1         84.57         90.15         5.48 o                         
  -7   6   1        654.09        623.84        13.01 o                         
  -6   6   1        305.84        300.11         8.85 o                         
  -5   6   1        373.72        355.68         8.82 o                         
  -4   6   1        419.20        390.12         9.57 o                         
  -3   6   1        354.28        361.88         6.94 o                         
  -2   6   1       2440.33       2430.91        15.75 o                         
  -1   6   1        817.03        772.38         8.76 o                         
   0   6   1        661.66        754.36         7.35 o                         
   1   6   1        815.96        775.88         8.14 o                         
   2   6   1       2444.20       2479.79        18.48 o                         
   3   6   1        351.85        374.09         6.94 o                         
   4   6   1        418.49        394.18         8.15 o                         
   5   6   1        373.43        366.30         7.54 o                         
   6   6   1        304.25        300.54         9.91 o                         
   7   6   1        654.12        612.30        13.87 o                         
   8   6   1         84.00         86.95         5.66 o                         
   9   6   1         37.17         36.78         6.35 o                         
  -9   7   1         22.09         21.50        18.25 o                         
  -8   7   1         29.66         38.60         3.85 o                         
  -7   7   1         45.99         46.44         5.00 o                         
  -6   7   1        148.52        152.16         6.47 o                         
  -5   7   1        218.37        215.14         6.63 o                         
  -4   7   1        282.04        259.90         7.83 o                         
  -3   7   1        785.86        801.67        11.83 o                         
  -2   7   1        643.45        643.80         8.32 o                         
  -1   7   1        942.47        879.91        10.60 o                         
   0   7   1         24.85         27.64         1.63 o                         
   1   7   1        942.45        874.44        10.47 o                         
   2   7   1        645.73        625.76         7.56 o                         
   3   7   1        786.96        797.55        13.76 o                         
   4   7   1        282.13        272.51         8.21 o                         
   5   7   1        217.74        211.04         6.09 o                         
   6   7   1        148.35        134.42         6.78 o                         
   7   7   1         45.97         52.91         4.35 o                         
   8   7   1         29.27         37.23         4.15 o                         
   9   7   1         21.94         26.79         8.50 o                         
  -9   8   1         31.50         36.13        12.70 o                         
  -8   8   1         58.23         68.23         5.85 o                         
  -7   8   1        101.47        104.61         5.87 o                         
  -6   8   1        251.31        242.61         8.28 o                         
  -5   8   1         60.99         61.41         4.35 o                         
  -4   8   1        305.22        298.42         9.68 o                         
  -3   8   1        305.26        277.56         7.60 o                         
  -2   8   1        116.15        116.99         3.24 o                         
  -1   8   1        225.02        224.01         5.10 o                         
   0   8   1          1.17          2.56         0.96 o                         
   1   8   1        224.66        214.46         6.40 o                         
   2   8   1        116.35        124.64         4.56 o                         
   3   8   1        304.23        287.70         9.54 o                         
   4   8   1        304.63        286.15         7.67 o                         
   5   8   1         60.87         73.31         4.92 o                         
   6   8   1        252.40        236.92         9.11 o                         
   7   8   1        101.28        104.18         6.00 o                         
   8   8   1         57.59         66.47         6.39 o                         
   9   8   1         31.65         39.52        13.86 o                         
  -8   9   1         27.83         33.70         5.04 o                         
  -7   9   1        122.30        111.68         6.92 o                         
  -6   9   1         62.06         60.83         4.75 o                         
  -5   9   1         22.93         26.66         3.18 o                         
  -4   9   1         34.08         32.42         3.18 o                         
  -3   9   1        105.54         73.74         4.04 o                         
  -2   9   1        184.32        191.66         5.63 o                         
  -1   9   1        726.14        691.18        12.32 o                         
   0   9   1         86.32         88.68         2.96 o                         
   1   9   1        727.73        675.49        12.46 o                         
   2   9   1        183.70        190.83         5.99 o                         
   3   9   1        105.05         73.14         3.54 o                         
   4   9   1         33.83         30.90         3.54 o                         
   5   9   1         23.20         22.55         3.16 o                         
   6   9   1         62.08         77.29         5.50 o                         
   7   9   1        123.30        130.79         7.68 o                         
   8   9   1         28.22         25.67         4.64 o                         
  -8  10   1         69.48         73.09        11.24 o                         
  -7  10   1         11.16         10.38         3.10 o                         
  -6  10   1        357.26        339.93        12.85 o                         
  -5  10   1        198.24        199.73         7.94 o                         
  -4  10   1          4.08          3.27         1.96 o                         
  -3  10   1        105.04        103.45         4.83 o                         
  -2  10   1        464.70        449.33        10.04 o                         
  -1  10   1        323.98        292.52         7.79 o                         
   0  10   1        214.38        222.19         6.22 o                         
   1  10   1        323.28        294.31         6.59 o                         
   2  10   1        468.66        436.32         8.93 o                         
   3  10   1        105.15         95.93         5.35 o                         
   4  10   1          4.11          4.23         2.52 o                         
   5  10   1        199.09        200.17         8.35 o                         
   6  10   1        356.66        369.23        11.94 o                         
   7  10   1         11.14         20.02         3.84 o                         
   8  10   1         69.62         84.55        15.72 o                         
  -8  11   1         70.80         53.43        13.76 o                         
  -7  11   1         20.67         18.61         5.10 o                         
  -6  11   1        222.68        228.60        10.86 o                         
  -5  11   1         53.48         59.31         5.71 o                         
  -4  11   1         68.61         60.87         4.59 o                         
  -3  11   1        317.94        293.36         9.30 o                         
  -2  11   1        518.30        510.04        14.07 o                         
  -1  11   1        811.56        753.66        15.53 o                         
   0  11   1        170.42        164.25         6.76 o                         
   1  11   1        812.25        747.86        13.62 o                         
   2  11   1        518.08        517.52        11.31 o                         
   3  11   1        317.37        290.39         9.49 o                         
   4  11   1         68.71         53.51         4.50 o                         
   5  11   1         52.88         48.67         4.50 o                         
   6  11   1        221.99        211.09        11.93 o                         
   7  11   1         20.42         21.50         3.74 o                         
  -7  12   1         65.40         77.38        16.24 o                         
  -6  12   1         82.59         85.88         7.56 o                         
  -5  12   1          4.55          0.43         3.10 o                         
  -4  12   1         41.44         41.33         4.72 o                         
  -3  12   1          0.57          4.36         2.27 o                         
  -2  12   1        334.43        315.93         7.51 o                         
  -1  12   1        209.64        198.37         5.78 o                         
   0  12   1         10.60         12.92         2.48 o                         
   1  12   1        209.20        203.52         7.45 o                         
   2  12   1        334.32        302.92        10.47 o                         
   3  12   1          0.47          0.29         2.18 o                         
   4  12   1         41.57         47.50         4.43 o                         
   5  12   1          4.66          2.80         2.86 o                         
   6  12   1         82.78         82.74         7.18 o                         
   7  12   1         65.20         55.36        10.26 o                         
  -6  13   1         13.14          7.75         5.85 o                         
  -5  13   1         30.63         33.21         4.62 o                         
  -4  13   1         50.86         62.65         5.97 o                         
  -3  13   1        495.97        488.78        16.03 o                         
  -2  13   1         35.41         30.77         3.22 o                         
  -1  13   1         96.29         93.62         4.75 o                         
   0  13   1          3.01          5.76         2.51 o                         
   1  13   1         96.86         92.53         5.39 o                         
   2  13   1         35.38         34.90         3.57 o                         
   3  13   1        493.70        507.27        14.00 o                         
   4  13   1         50.82         52.69         6.62 o                         
   5  13   1         30.56         31.97         4.72 o                         
   6  13   1         13.23         16.00         3.98 o                         
  -5  14   1         19.72         12.64         5.55 o                         
  -4  14   1         63.84         73.42         6.61 o                         
  -3  14   1         59.33         63.02         6.10 o                         
  -2  14   1         81.39         84.16         6.69 o                         
  -1  14   1        248.06        218.06         7.94 o                         
   0  14   1         49.54         52.54         5.01 o                         
   1  14   1        248.35        257.43         9.86 o                         
   2  14   1         82.04         81.34         5.93 o                         
   3  14   1         59.10         76.71         6.81 o                         
   4  14   1         63.93         71.96         6.76 o                         
   5  14   1         19.65         21.91         4.31 o                         
   6  14   1         19.01         19.22         9.26 o                         
  -4  15   1          7.29         11.33         6.41 o                         
  -3  15   1          9.95         12.28         3.62 o                         
  -2  15   1          9.71         15.73         3.21 o                         
  -1  15   1         68.14         75.75         7.44 o                         
   0  15   1         77.62         71.03         6.06 o                         
   1  15   1         68.22         69.06         6.14 o                         
   2  15   1          9.60          9.79         3.16 o                         
   3  15   1          9.88         11.69         3.82 o                         
   4  15   1          7.33          8.85         3.79 o                         
   5  15   1         10.45         10.09         7.27 o                         
  -4  16   1         94.09         96.54        17.20 o                         
  -3  16   1         40.34         43.78         6.00 o                         
  -2  16   1         60.23         55.91         6.74 o                         
  -1  16   1         79.01         79.26         7.84 o                         
   0  16   1         86.55         92.69         7.28 o                         
   1  16   1         78.95         94.30         8.69 o                         
   2  16   1         60.13         69.27         6.92 o                         
   3  16   1         40.10         38.85         6.88 o                         
   4  16   1         93.75         88.32        16.97 o                         
  -2  17   1         33.81         40.01         9.33 o                         
  -1  17   1         66.96         56.17         7.92 o                         
   0  17   1          4.57         10.60         5.72 o                         
   1  17   1         67.06         52.79         7.66 o                         
   2  17   1         33.85         32.22         6.47 o                         
   1   0   2       6759.36       6640.84        52.03 o                         
   2   0   2        120.25        133.40         2.58 o                         
   3   0   2       1428.35       1606.53        12.34 o                         
   4   0   2        394.26        384.21         6.04 o                         
   5   0   2         27.57         20.42         1.53 o                         
   6   0   2          0.33          0.75         1.33 o                         
   7   0   2        884.75        828.51        12.72 o                         
   8   0   2          0.27          2.52         1.94 o                         
   9   0   2         19.65         17.31         3.44 o                         
  10   0   2         33.03         36.43         6.09 o                         
 -10   1   2          8.33          5.14         4.29 o                         
  -9   1   2         21.27         17.38         3.14 o                         
  -8   1   2         30.90         26.85         3.21 o                         
  -7   1   2          0.41          1.60         1.94 o                         
  -6   1   2        236.02        238.85         6.01 o                         
  -5   1   2        452.73        433.68        10.96 o                         
  -4   1   2       1734.23       1794.95        13.93 o                         
  -3   1   2        798.91        901.48         7.56 o                         
  -2   1   2       1456.01       1382.02        12.04 o                         
  -1   1   2      15308.35      15091.65        96.25 o                         
   1   1   2      15309.58      15218.54       113.04 o                         
   2   1   2       1454.89       1380.16         9.89 o                         
   3   1   2        800.05        902.95         9.21 o                         
   4   1   2       1737.52       1811.50        14.49 o                         
   5   1   2        453.05        432.15         6.89 o                         
   6   1   2        237.17        232.87         6.38 o                         
   7   1   2          0.40          2.37         1.86 o                         
   8   1   2         30.68         26.57         3.23 o                         
   9   1   2         21.11         27.27         3.68 o                         
  10   1   2          8.37         17.45         7.41 o                         
 -10   2   2         32.31         26.04         7.11 o                         
  -9   2   2         47.47         57.63         4.62 o                         
  -8   2   2        279.42        257.77         8.66 o                         
  -7   2   2         99.40        104.16         4.87 o                         
  -6   2   2        153.04        150.05         5.59 o                         
  -5   2   2        466.63        466.19         9.88 o                         
  -4   2   2        388.71        390.13         5.55 o                         
  -3   2   2        957.49        938.56         9.65 o                         
  -2   2   2       2120.53       2060.07        14.72 o                         
  -1   2   2       1019.80       1035.57         9.62 o                         
   0   2   2          3.06          5.31         0.71 o                         
   1   2   2       1015.68       1015.17        11.76 o                         
   2   2   2       2119.45       2055.57        14.61 o                         
   3   2   2        958.50        936.47         8.82 o                         
   4   2   2        387.99        391.36         6.19 o                         
   5   2   2        466.41        451.75         8.38 o                         
   6   2   2        153.02        144.24         4.88 o                         
   7   2   2         99.74        101.23         4.34 o                         
   8   2   2        279.83        254.25         9.03 o                         
   9   2   2         47.34         54.57         4.92 o                         
  10   2   2         32.60         27.60         6.23 o                         
 -10   3   2        134.43        117.31        13.03 o                         
  -9   3   2         74.87         74.35         6.96 o                         
  -8   3   2         13.17         11.24         2.77 o                         
  -7   3   2         83.25         79.21         4.61 o                         
  -6   3   2         25.19         23.48         2.64 o                         
  -5   3   2         19.22         20.06         1.96 o                         
  -4   3   2        110.36        106.31         3.27 o                         
  -3   3   2        238.72        276.64         4.84 o                         
  -2   3   2       1721.00       1762.48        16.30 o                         
  -1   3   2       2180.14       2137.22        15.81 o                         
   0   3   2        117.24        103.02         2.01 o                         
   1   3   2       2180.83       2146.52        16.15 o                         
   2   3   2       1721.27       1782.40        13.78 o                         
   3   3   2        239.56        273.49         4.64 o                         
   4   3   2        109.76        105.98         3.37 o                         
   5   3   2         19.63         22.93         2.29 o                         
   6   3   2         25.26         27.08         2.25 o                         
   7   3   2         83.30         76.44         3.65 o                         
   8   3   2         13.25         14.16         2.96 o                         
   9   3   2         74.88         76.00         5.84 o                         
  10   3   2        134.31        131.51        21.83 o                         
  -9   4   2        108.69        101.09         9.84 o                         
  -8   4   2         14.35         18.28         3.58 o                         
  -7   4   2         88.27         83.57         5.14 o                         
  -6   4   2        270.40        261.29         7.57 o                         
  -5   4   2        534.10        542.58         9.90 o                         
  -4   4   2         84.27         77.44         4.26 o                         
  -3   4   2        287.16        294.00         4.43 o                         
  -2   4   2       1567.55       1651.99        12.42 o                         
  -1   4   2        190.50        198.03         3.06 o                         
   0   4   2       1248.19       1244.69        10.88 o                         
   1   4   2        189.58        195.59         4.01 o                         
   2   4   2       1570.46       1654.14        14.89 o                         
   3   4   2        286.65        288.67         5.30 o                         
   4   4   2         84.19         74.04         4.05 o                         
   5   4   2        533.31        553.25        10.82 o                         
   6   4   2        270.15        264.35         8.55 o                         
   7   4   2         88.98         86.59         4.78 o                         
   8   4   2         14.11         12.43         3.11 o                         
   9   4   2        109.24        105.59         7.79 o                         
  10   4   2         80.15         81.57        17.30 o                         
  -9   5   2         46.53         45.94         6.59 o                         
  -8   5   2         28.20         21.92         3.69 o                         
  -7   5   2        249.61        250.81         8.84 o                         
  -6   5   2        485.59        489.22        12.79 o                         
  -5   5   2        440.88        406.85         8.74 o                         
  -4   5   2        260.80        229.55         6.14 o                         
  -3   5   2        823.03        825.91        12.76 o                         
  -2   5   2        428.64        433.53         5.67 o                         
  -1   5   2       4034.32       4253.47        23.86 o                         
   0   5   2          1.66         11.19         1.01 o                         
   1   5   2       4036.87       4144.76        27.09 o                         
   2   5   2        427.92        446.72         6.81 o                         
   3   5   2        822.39        835.13        11.88 o                         
   4   5   2        259.28        236.54         5.34 o                         
   5   5   2        441.10        412.64         9.37 o                         
   6   5   2        487.50        484.93        11.23 o                         
   7   5   2        249.29        242.44         8.34 o                         
   8   5   2         28.04         33.09         3.67 o                         
   9   5   2         46.32         42.94         5.16 o                         
  -9   6   2          5.87         12.99         3.83 o                         
  -8   6   2        167.70        154.51         6.93 o                         
  -7   6   2        290.66        281.02         8.60 o                         
  -6   6   2        225.18        223.06         7.48 o                         
  -5   6   2        376.45        358.39         8.94 o                         
  -4   6   2        671.89        641.77        11.74 o                         
  -3   6   2        592.37        582.55         9.07 o                         
  -2   6   2        309.16        296.05         4.55 o                         
  -1   6   2        599.91        634.60         7.42 o                         
   0   6   2       1071.82       1116.03         9.37 o                         
   1   6   2        597.31        643.11         7.53 o                         
   2   6   2        310.99        295.01         6.27 o                         
   3   6   2        592.55        593.12         9.59 o                         
   4   6   2        671.90        617.46         9.64 o                         
   5   6   2        376.38        371.33         6.22 o                         
   6   6   2        225.80        209.89         8.42 o                         
   7   6   2        291.81        291.76         9.55 o                         
   8   6   2        167.32        148.57         9.09 o                         
   9   6   2          5.83         11.18         5.67 o                         
  -9   7   2          0.43         -0.50         4.10 o                         
  -8   7   2         70.07         72.43         8.15 o                         
  -7   7   2        135.26        138.28         6.48 o                         
  -6   7   2        175.12        185.08         7.00 o                         
  -5   7   2         87.14         90.80         4.90 o                         
  -4   7   2       1353.85       1316.57        16.98 o                         
  -3   7   2        722.83        729.33        11.32 o                         
  -2   7   2         99.04        100.16         3.28 o                         
  -1   7   2        434.73        419.86         7.44 o                         
   0   7   2         31.05         38.25         1.76 o                         
   1   7   2        433.61        422.45         7.54 o                         
   2   7   2         98.92        100.86         4.47 o                         
   3   7   2        720.30        683.39        11.61 o                         
   4   7   2       1355.48       1323.54        19.73 o                         
   5   7   2         87.17         94.58         4.05 o                         
   6   7   2        175.41        176.81         7.83 o                         
   7   7   2        136.04        139.11         6.79 o                         
   8   7   2         70.61         67.41         5.22 o                         
   9   7   2          0.50        -10.01        14.16 o                         
  -9   8   2         16.29          5.13         5.37 o                         
  -8   8   2          5.93          4.49         2.68 o                         
  -7   8   2        104.69        108.11         6.68 o                         
  -6   8   2         91.87         92.66         5.17 o                         
  -5   8   2         59.78         68.37         5.21 o                         
  -4   8   2        121.09        104.23         4.47 o                         
  -3   8   2        184.11        180.89         5.20 o                         
  -2   8   2        509.25        489.71         7.42 o                         
  -1   8   2        688.33        703.44         9.78 o                         
   0   8   2        248.08        236.88         4.39 o                         
   1   8   2        687.62        682.81        11.87 o                         
   2   8   2        509.17        496.30         9.77 o                         
   3   8   2        183.25        176.82         6.85 o                         
   4   8   2        121.78        107.17         6.16 o                         
   5   8   2         59.81         63.84         4.65 o                         
   6   8   2         92.07         87.72         5.99 o                         
   7   8   2        104.29        114.10         6.35 o                         
   8   8   2          5.98         11.04         5.47 o                         
   9   8   2         16.13         17.30         5.22 o                         
  -8   9   2         88.60         97.66         8.25 o                         
  -7   9   2          7.87         14.41         3.18 o                         
  -6   9   2         76.25         88.33         6.41 o                         
  -5   9   2         87.78         91.28         6.13 o                         
  -4   9   2        149.94        137.44         6.03 o                         
  -3   9   2        223.04        229.40         6.07 o                         
  -2   9   2        203.38        185.89         5.97 o                         
  -1   9   2         90.48         84.02         3.58 o                         
   0   9   2        564.97        573.58         9.06 o                         
   1   9   2         89.61         92.31         3.97 o                         
   2   9   2        204.38        183.63         5.47 o                         
   3   9   2        223.88        231.72         6.08 o                         
   4   9   2        149.78        134.77         6.39 o                         
   5   9   2         87.56         87.58         5.50 o                         
   6   9   2         75.57         78.19         5.68 o                         
   7   9   2          7.89         11.81         3.34 o                         
   8   9   2         88.37         93.02         7.67 o                         
  -8  10   2         20.77         25.31         7.66 o                         
  -7  10   2         84.89         83.03         7.10 o                         
  -6  10   2         75.76         71.16         5.54 o                         
  -5  10   2        239.72        240.90         8.48 o                         
  -4  10   2         50.20         44.93         4.51 o                         
  -3  10   2         22.42         21.13         2.42 o                         
  -2  10   2        304.86        268.67         7.70 o                         
  -1  10   2       1802.45       1713.90        19.51 o                         
   0  10   2        105.52         95.45         3.36 o                         
   1  10   2       1797.09       1669.09        16.70 o                         
   2  10   2        304.62        293.62         8.43 o                         
   3  10   2         22.62         24.09         3.11 o                         
   4  10   2         49.89         46.59         4.14 o                         
   5  10   2        239.97        243.66         9.33 o                         
   6  10   2         75.37         84.53         6.18 o                         
   7  10   2         84.58         79.22         7.10 o                         
   8  10   2         20.75         26.45         7.67 o                         
  -8  11   2          8.72         15.70         8.66 o                         
  -7  11   2         18.50         17.40         5.25 o                         
  -6  11   2         41.05         44.31         4.92 o                         
  -5  11   2         43.84         39.95         4.71 o                         
  -4  11   2         88.88         83.76         6.13 o                         
  -3  11   2        171.16        174.00         8.25 o                         
  -2  11   2        117.15        114.45         5.44 o                         
  -1  11   2        280.81        251.75         6.61 o                         
   0  11   2        294.89        302.30         9.19 o                         
   1  11   2        280.78        249.49         7.96 o                         
   2  11   2        117.45        118.41         4.94 o                         
   3  11   2        171.69        156.22         7.20 o                         
   4  11   2         88.76         89.53         5.76 o                         
   5  11   2         44.35         41.35         4.29 o                         
   6  11   2         41.16         45.17         6.70 o                         
   7  11   2         18.53         19.66         4.40 o                         
  -7  12   2          6.59         13.16         8.97 o                         
  -6  12   2         46.47         61.82         6.44 o                         
  -5  12   2         22.11         22.24         4.01 o                         
  -4  12   2         22.51         26.95         4.09 o                         
  -3  12   2        139.86        148.05         7.65 o                         
  -2  12   2        317.17        312.79         8.85 o                         
  -1  12   2         27.26         35.13         2.68 o                         
   0  12   2         90.18         83.72         5.20 o                         
   1  12   2         27.61         26.81         3.40 o                         
   2  12   2        318.57        311.61         9.34 o                         
   3  12   2        140.07        132.18         7.22 o                         
   4  12   2         22.76         21.53         3.20 o                         
   5  12   2         22.22         24.48         4.43 o                         
   6  12   2         46.59         43.73         5.57 o                         
   7  12   2          6.51          7.62         4.22 o                         
  -6  13   2         48.33         57.88         9.42 o                         
  -5  13   2         29.56         30.75         5.33 o                         
  -4  13   2         62.88         66.12         6.06 o                         
  -3  13   2         63.13         65.58         6.00 o                         
  -2  13   2         45.87         51.42         4.36 o                         
  -1  13   2         21.99         20.41         3.10 o                         
   0  13   2        165.11        179.25         7.78 o                         
   1  13   2         22.44         22.32         3.05 o                         
   2  13   2         46.07         45.40         4.63 o                         
   3  13   2         63.50         67.20         5.37 o                         
   4  13   2         63.74         67.27         6.50 o                         
   5  13   2         29.82         25.16         4.33 o                         
   6  13   2         48.24         49.45         7.04 o                         
  -5  14   2         68.20         73.44         7.93 o                         
  -4  14   2        213.28        204.73        10.57 o                         
  -3  14   2        127.25        115.58         9.78 o                         
  -2  14   2        118.73        111.71         6.13 o                         
  -1  14   2         74.25         75.89         4.89 o                         
   0  14   2          7.69          8.61         2.92 o                         
   1  14   2         74.30         65.86         5.64 o                         
   2  14   2        117.46        108.32         6.78 o                         
   3  14   2        128.15        121.79         8.37 o                         
   4  14   2        213.04        215.90        11.19 o                         
   5  14   2         68.04         72.73         6.99 o                         
   6  14   2         49.23         36.05        10.91 o                         
  -4  15   2         39.98         39.91         5.88 o                         
  -3  15   2        384.43        376.63        13.49 o                         
  -2  15   2         32.95         33.71         4.45 o                         
  -1  15   2         48.69         60.97         6.03 o                         
   0  15   2        238.06        272.66        11.78 o                         
   1  15   2         48.68         49.32         5.28 o                         
   2  15   2         33.27         33.15         4.79 o                         
   3  15   2        385.02        388.93        15.30 o                         
   4  15   2         40.34         33.70         5.22 o                         
   5  15   2         72.84         70.43        10.23 o                         
  -4  16   2        107.34        130.73        19.50 o                         
  -3  16   2         40.54         45.67         7.09 o                         
  -2  16   2         41.56         43.08         5.03 o                         
  -1  16   2         76.11         72.40         6.73 o                         
   0  16   2         26.94         27.31         4.44 o                         
   1  16   2         76.06         84.75         8.17 o                         
   2  16   2         41.70         50.92         5.95 o                         
   3  16   2         40.61         47.40        10.45 o                         
   4  16   2        107.45        113.97        13.11 o                         
  -2  17   2         33.78         17.35        10.68 o                         
  -1  17   2         99.14        132.02        15.10 o                         
   0  17   2         64.40         71.46        12.71 o                         
   1  17   2         99.39         89.81        11.68 o                         
   2  17   2         33.91         46.19         8.95 o                         
   1   0   3       2993.49       3125.97        17.16 o                         
   2   0   3        520.29        581.63         6.56 o                         
   3   0   3        204.77        172.64         3.16 o                         
   4   0   3       1159.63       1087.13        10.03 o                         
   5   0   3         46.70         46.92         2.45 o                         
   6   0   3        561.93        548.08         8.90 o                         
   7   0   3        950.52        893.59        12.84 o                         
   8   0   3          2.81          5.75         2.19 o                         
   9   0   3          8.05         11.35         3.33 o                         
  10   0   3          0.72          8.49         5.26 o                         
 -10   1   3        113.12        128.03        12.81 o                         
  -9   1   3         19.05         26.87         4.22 o                         
  -8   1   3        180.15        173.95         6.66 o                         
  -7   1   3        312.32        279.61         7.78 o                         
  -6   1   3         66.79         65.06         3.58 o                         
  -5   1   3        491.29        468.13         8.12 o                         
  -4   1   3       1035.15       1087.53         9.77 o                         
  -3   1   3        846.80        964.31         7.91 o                         
  -2   1   3       1425.56       1412.90         9.25 o                         
  -1   1   3      15374.22      15278.20        71.11 o                         
   0   1   3       8345.32       8126.38       111.50 o                         
   1   1   3      15378.31      15391.81        77.69 o                         
   2   1   3       1425.70       1420.32        10.40 o                         
   3   1   3        843.33        950.97         9.02 o                         
   4   1   3       1036.62       1091.48        11.43 o                         
   5   1   3        488.86        477.90         6.70 o                         
   6   1   3         67.31         68.39         2.92 o                         
   7   1   3        313.17        278.66         8.11 o                         
   8   1   3        180.95        176.78         7.06 o                         
   9   1   3         19.30         21.15         3.57 o                         
  10   1   3        113.62         89.05        13.38 o                         
 -10   2   3          0.28         -3.80         5.67 o                         
  -9   2   3         23.05         22.69         4.29 o                         
  -8   2   3         19.91         18.16         2.62 o                         
  -7   2   3         59.41         50.90         3.60 o                         
  -6   2   3         37.84         48.48         3.41 o                         
  -5   2   3        785.25        778.41        11.54 o                         
  -4   2   3        341.70        342.82         6.13 o                         
  -3   2   3       2415.06       2509.86        17.08 o                         
  -2   2   3        385.39        359.99         4.38 o                         
  -1   2   3       5135.65       5182.69        28.59 o                         
   0   2   3       3517.52       3673.23        24.80 o                         
   1   2   3       5135.78       5183.15        31.29 o                         
   2   2   3        386.59        360.28         4.19 o                         
   3   2   3       2417.03       2504.45        17.38 o                         
   4   2   3        340.75        342.45         6.05 o                         
   5   2   3        786.56        780.78        13.30 o                         
   6   2   3         37.58         42.67         3.46 o                         
   7   2   3         59.35         57.68         3.29 o                         
   8   2   3         19.63         17.39         3.35 o                         
   9   2   3         22.58         27.93         3.90 o                         
  10   2   3          0.27          6.42         6.61 o                         
 -10   3   3         28.89         41.92        14.74 o                         
  -9   3   3        128.32        124.89         7.30 o                         
  -8   3   3        120.68        131.88         9.13 o                         
  -7   3   3         43.21         42.97         3.48 o                         
  -6   3   3        325.45        323.64         8.40 o                         
  -5   3   3        154.85        160.24         4.53 o                         
  -4   3   3        746.93        709.89        12.04 o                         
  -3   3   3        521.12        523.16         6.36 o                         
  -2   3   3       3696.11       3833.18        27.76 o                         
  -1   3   3        107.90        103.56         2.26 o                         
   0   3   3        338.44        385.46         4.18 o                         
   1   3   3        108.51        109.50         2.95 o                         
   2   3   3       3691.78       3847.35        31.22 o                         
   3   3   3        521.68        533.81         6.03 o                         
   4   3   3        748.72        706.25        11.35 o                         
   5   3   3        153.61        158.35         6.00 o                         
   6   3   3        325.33        317.30         7.01 o                         
   7   3   3         42.81         51.46         3.52 o                         
   8   3   3        120.29        137.59         8.21 o                         
   9   3   3        128.59        137.06         7.49 o                         
  10   3   3         28.91         18.21         9.16 o                         
 -10   4   3         53.95         83.69        19.37 o                         
  -9   4   3         16.27         20.84         3.99 o                         
  -8   4   3         60.69         58.90         5.09 o                         
  -7   4   3         69.95         68.51         4.69 o                         
  -6   4   3        605.78        588.47        10.52 o                         
  -5   4   3         21.67         24.67         2.64 o                         
  -4   4   3          6.21         12.84         1.63 o                         
  -3   4   3          1.80          3.82         1.02 o                         
  -2   4   3       4486.17       4838.43        28.65 o                         
  -1   4   3        561.04        531.69         5.20 o                         
   0   4   3       3412.50       3421.42        19.78 o                         
   1   4   3        560.13        530.94         5.91 o                         
   2   4   3       4493.93       4733.73        30.44 o                         
   3   4   3          1.72          3.25         1.04 o                         
   4   4   3          6.04         12.86         1.71 o                         
   5   4   3         21.48         20.58         2.37 o                         
   6   4   3        605.65        598.85        14.21 o                         
   7   4   3         70.10         72.33         4.34 o                         
   8   4   3         59.80         64.30         5.14 o                         
   9   4   3         16.26         27.23         5.03 o                         
  -9   5   3         68.04         67.21         5.89 o                         
  -8   5   3          6.97          6.92         4.27 o                         
  -7   5   3         80.11         72.78         4.90 o                         
  -6   5   3        188.01        185.44         6.92 o                         
  -5   5   3       1317.60       1263.86        15.58 o                         
  -4   5   3        296.35        295.98         6.63 o                         
  -3   5   3        442.17        465.91         6.25 o                         
  -2   5   3        730.30        711.41         7.53 o                         
  -1   5   3       2673.12       2883.75        17.42 o                         
   0   5   3       4759.48       4739.83        25.25 o                         
   1   5   3       2673.47       2867.51        18.41 o                         
   2   5   3        728.84        713.07         8.53 o                         
   3   5   3        442.65        477.21         8.05 o                         
   4   5   3        296.08        296.39         6.30 o                         
   5   5   3       1319.16       1308.15        17.87 o                         
   6   5   3        186.92        181.32         7.83 o                         
   7   5   3         80.42         82.67         5.12 o                         
   8   5   3          6.96         14.77         2.95 o                         
   9   5   3         67.80         66.48         6.36 o                         
  -9   6   3         23.91         35.07         5.33 o                         
  -8   6   3        217.00        198.46         9.74 o                         
  -7   6   3        104.61        100.89         5.33 o                         
  -6   6   3        343.26        334.66         9.10 o                         
  -5   6   3        152.37        144.76         5.48 o                         
  -4   6   3       1286.61       1216.78        15.73 o                         
  -3   6   3        163.43        159.75         4.44 o                         
  -2   6   3        121.81        127.90         3.01 o                         
  -1   6   3         91.48         91.18         2.36 o                         
   0   6   3         26.41         69.18         3.46 o                         
   1   6   3         91.58         94.68         2.71 o                         
   2   6   3        121.46        126.04         4.10 o                         
   3   6   3        163.16        157.20         5.90 o                         
   4   6   3       1285.20       1207.12        14.15 o                         
   5   6   3        152.47        157.60         5.95 o                         
   6   6   3        343.87        328.79        10.64 o                         
   7   6   3        105.02         99.97         5.79 o                         
   8   6   3        217.60        223.22         9.18 o                         
   9   6   3         24.18         35.99         5.04 o                         
  -9   7   3         18.25         17.77         4.89 o                         
  -8   7   3         34.48         35.36         4.78 o                         
  -7   7   3         16.59         16.16         2.52 o                         
  -6   7   3        107.20         97.21         5.11 o                         
  -5   7   3        320.66        318.88        12.52 o                         
  -4   7   3        576.14        558.40        12.53 o                         
  -3   7   3        170.78        175.61         5.56 o                         
  -2   7   3        211.33        219.25         4.79 o                         
  -1   7   3         92.65         83.58         2.85 o                         
   0   7   3        266.21        279.77         4.53 o                         
   1   7   3         92.68         84.76         2.92 o                         
   2   7   3        211.25        209.28         4.91 o                         
   3   7   3        170.63        181.06         5.35 o                         
   4   7   3        577.86        559.94        10.21 o                         
   5   7   3        319.64        299.28         7.95 o                         
   6   7   3        106.54        101.92         6.14 o                         
   7   7   3         16.50         13.49         3.09 o                         
   8   7   3         34.12         26.84         4.85 o                         
   9   7   3         18.11          9.83         6.62 o                         
  -9   8   3          7.06          1.42         6.85 o                         
  -8   8   3         32.11         27.84         4.95 o                         
  -7   8   3         21.29         24.40         3.59 o                         
  -6   8   3         25.81         25.12         3.04 o                         
  -5   8   3         24.15         31.71         3.56 o                         
  -4   8   3        149.68        144.26         5.15 o                         
  -3   8   3         85.84         82.40         3.33 o                         
  -2   8   3        146.42        135.46         3.98 o                         
  -1   8   3        144.15        148.20         4.09 o                         
   0   8   3        154.21        164.40         4.02 o                         
   1   8   3        143.91        145.45         4.61 o                         
   2   8   3        146.33        127.23         4.61 o                         
   3   8   3         85.41         73.47         3.65 o                         
   4   8   3        150.65        149.13         6.58 o                         
   5   8   3         24.06         29.63         4.17 o                         
   6   8   3         25.47         22.48         3.51 o                         
   7   8   3         21.09         21.31         4.52 o                         
   8   8   3         32.00         28.54         4.25 o                         
   9   8   3          7.04          9.93         5.07 o                         
  -8   9   3         31.67         27.27         5.77 o                         
  -7   9   3         82.23         84.42         6.93 o                         
  -6   9   3        114.69        122.41         7.11 o                         
  -5   9   3        118.93        126.59         7.12 o                         
  -4   9   3         94.63         87.45         4.57 o                         
  -3   9   3        136.32        118.43         4.95 o                         
  -2   9   3        283.55        283.43         7.26 o                         
  -1   9   3        764.92        749.28         9.55 o                         
   1   9   3        767.50        740.58        11.74 o                         
   2   9   3        284.78        272.53         8.73 o                         
   3   9   3        135.99        113.25         5.07 o                         
   4   9   3         94.67         83.08         5.20 o                         
   5   9   3        119.01        114.84         6.37 o                         
   6   9   3        114.62        118.09         6.87 o                         
   7   9   3         82.86         97.17         6.67 o                         
   8   9   3         31.54         28.01         4.75 o                         
  -8  10   3         11.65         13.48         6.25 o                         
  -7  10   3         79.34         73.56         8.20 o                         
  -6  10   3        197.99        215.28         9.20 o                         
  -5  10   3        119.21        113.49         6.98 o                         
  -4  10   3        101.01         94.44         4.97 o                         
  -3  10   3         14.55         10.59         2.81 o                         
  -2  10   3        502.85        460.02         9.89 o                         
  -1  10   3        279.94        279.98         7.05 o                         
   0  10   3        221.19        202.89         5.36 o                         
   1  10   3        280.14        248.05         6.31 o                         
   2  10   3        501.53        427.58         9.67 o                         
   3  10   3         14.46         10.85         2.57 o                         
   4  10   3        100.66         85.98         5.52 o                         
   5  10   3        119.40        116.18         6.65 o                         
   6  10   3        198.51        206.63         9.22 o                         
   7  10   3         80.13         73.26         7.40 o                         
   8  10   3         11.60         17.39         6.58 o                         
  -8  11   3         55.42         73.11        16.22 o                         
  -7  11   3         19.88         23.63         5.89 o                         
  -6  11   3         43.03         56.16         5.77 o                         
  -5  11   3         46.73         51.21         5.07 o                         
  -4  11   3         78.81         79.03         5.81 o                         
  -3  11   3         34.17         32.76         3.37 o                         
  -2  11   3        236.31        215.05         8.11 o                         
  -1  11   3        140.66        151.95         4.97 o                         
   0  11   3         92.26         94.30         4.17 o                         
   1  11   3        140.53        145.48         5.87 o                         
   2  11   3        234.83        206.53         7.03 o                         
   3  11   3         34.40         34.72         3.78 o                         
   4  11   3         78.97        101.65         6.18 o                         
   5  11   3         46.87         45.64         5.42 o                         
   6  11   3         43.08         52.69         5.37 o                         
   7  11   3         19.67         16.92         5.17 o                         
  -7  12   3         28.20         32.77        10.99 o                         
  -6  12   3         10.52         14.17         4.69 o                         
  -5  12   3         18.10         27.35         4.60 o                         
  -4  12   3         16.38         13.00         3.07 o                         
  -3  12   3        221.76        234.85         9.21 o                         
  -2  12   3        322.52        314.36         8.18 o                         
  -1  12   3         59.36         64.44         3.49 o                         
   0  12   3        621.06        615.59        15.65 o                         
   1  12   3         59.22         71.20         5.09 o                         
   2  12   3        321.90        340.74        11.01 o                         
   3  12   3        220.23        229.07         9.27 o                         
   4  12   3         16.22         11.69         2.92 o                         
   5  12   3         18.05         19.94         3.55 o                         
   6  12   3         10.59         19.32         4.20 o                         
   7  12   3         28.35         20.45         5.48 o                         
  -6  13   3         30.61         24.80         5.55 o                         
  -5  13   3         23.04         31.98         5.58 o                         
  -4  13   3        130.44        150.89        10.50 o                         
  -3  13   3         13.66         20.33         3.80 o                         
  -2  13   3         69.66         67.61         4.96 o                         
  -1  13   3         83.71         84.31         4.98 o                         
   0  13   3        162.52        173.34         8.66 o                         
   1  13   3         83.47         88.04         5.96 o                         
   2  13   3         69.10         66.35         5.34 o                         
   3  13   3         13.64         16.58         3.29 o                         
   4  13   3        130.30        131.55         7.54 o                         
   5  13   3         22.92         25.66         4.62 o                         
   6  13   3         30.69         21.14         4.29 o                         
  -5  14   3         16.83         14.30         4.41 o                         
  -4  14   3         68.80         82.86         7.85 o                         
  -3  14   3        187.40        183.64         9.18 o                         
  -2  14   3         79.61         72.16         5.56 o                         
  -1  14   3         81.04         88.23         6.23 o                         
   0  14   3         26.30         26.29         3.78 o                         
   1  14   3         80.69         72.70         5.96 o                         
   2  14   3         78.84         74.84         5.81 o                         
   3  14   3        187.70        200.64         9.40 o                         
   4  14   3         67.76         63.97         6.63 o                         
   5  14   3         16.63         12.33         3.52 o                         
   6  14   3          7.79          5.74        12.61 o                         
  -4  15   3         24.84         29.92         5.12 o                         
  -3  15   3         39.25         96.94         8.09 o                         
  -2  15   3         48.48         42.91         4.48 o                         
  -1  15   3         67.88         64.75         6.12 o                         
   0  15   3         36.01         42.32         5.08 o                         
   1  15   3         68.22         77.80         7.30 o                         
   2  15   3         48.26         39.12         4.64 o                         
   3  15   3         39.38         89.59         7.78 o                         
   4  15   3         24.69         24.46         5.07 o                         
   5  15   3         67.38         77.33        24.45 o                         
  -4  16   3         49.13         52.84        16.65 o                         
  -3  16   3         52.74         54.21         7.49 o                         
  -2  16   3         39.48         40.59         6.01 o                         
  -1  16   3         34.58         40.83         5.31 o                         
   0  16   3          1.66          8.65         3.19 o                         
   1  16   3         34.10         37.64         7.64 o                         
   2  16   3         39.06         32.43         5.63 o                         
   3  16   3         53.12         51.63         8.17 o                         
   4  16   3         49.17         56.73        13.95 o                         
  -2  17   3         84.18         98.61        20.53 o                         
  -1  17   3         52.24         40.73         7.17 o                         
   0  17   3         46.97         57.26        16.11 o                         
   1  17   3         52.60         49.41         8.87 o                         
   2  17   3         83.90        103.70        12.61 o                         
   0   0   4      25781.57      25127.79       138.27 o                         
   1   0   4        150.24        152.77         1.89 o                         
   2   0   4       1443.23       1663.35        10.41 o                         
   3   0   4          5.86          9.55         0.95 o                         
   4   0   4        562.01        686.49         7.60 o                         
   5   0   4         90.79         81.69         3.14 o                         
   6   0   4        194.71        183.36         4.87 o                         
   7   0   4        192.66        193.98         5.34 o                         
   8   0   4        140.27        140.50         5.93 o                         
   9   0   4          0.06          7.32         2.91 o                         
  10   0   4         19.56         21.83         6.69 o                         
 -10   1   4         17.67         16.00        11.70 o                         
  -9   1   4         44.65         44.09         6.24 o                         
  -8   1   4         26.29         26.77         3.03 o                         
  -7   1   4         26.60         26.81         3.04 o                         
  -6   1   4        228.29        208.67         5.95 o                         
  -5   1   4        191.94        185.78         5.74 o                         
  -4   1   4       1649.46       1636.05        13.56 o                         
  -3   1   4        894.37        904.87         7.88 o                         
  -2   1   4       2046.08       2192.98        11.89 o                         
  -1   1   4       2427.76       2541.23        18.51 o                         
   0   1   4       1910.54       1995.18        11.01 o                         
   1   1   4       2422.91       2566.60        15.32 o                         
   2   1   4       2048.21       2211.29        15.24 o                         
   3   1   4        898.08        889.81         8.33 o                         
   4   1   4       1650.43       1677.50        14.52 o                         
   5   1   4        190.82        195.14         4.93 o                         
   6   1   4        228.16        207.25         4.56 o                         
   7   1   4         26.70         26.29         2.84 o                         
   8   1   4         26.51         21.79         3.38 o                         
   9   1   4         44.34         35.43         4.28 o                         
  10   1   4         17.63         14.06         7.05 o                         
 -10   2   4         52.58         56.42        11.38 o                         
  -9   2   4         29.53         35.45         4.03 o                         
  -8   2   4        113.96        116.15         5.56 o                         
  -7   2   4         75.01         70.27         3.98 o                         
  -6   2   4         79.53         79.24         4.20 o                         
  -5   2   4        326.65        343.94         6.67 o                         
  -4   2   4        376.85        404.77         5.77 o                         
  -3   2   4       1248.50       1265.09        10.20 o                         
  -2   2   4        194.23        176.32         2.53 o                         
  -1   2   4       2816.00       2757.85        17.43 o                         
   0   2   4          5.78         12.49         0.66 o                         
   1   2   4       2815.57       2766.55        17.69 o                         
   2   2   4        195.75        177.13         3.09 o                         
   3   2   4       1246.71       1256.61        12.48 o                         
   4   2   4        377.18        397.40         6.58 o                         
   5   2   4        327.30        344.98         8.17 o                         
   6   2   4         78.81         82.01         4.47 o                         
   7   2   4         75.48         78.00         3.79 o                         
   8   2   4        113.97        116.21         8.46 o                         
   9   2   4         29.48         30.89         3.97 o                         
  10   2   4         52.58         44.71        12.96 o                         
 -10   3   4          8.54         10.50         9.54 o                         
  -9   3   4         87.10         92.21         6.35 o                         
  -8   3   4          6.13          8.25         2.61 o                         
  -7   3   4        332.02        338.87        10.00 o                         
  -6   3   4        340.83        325.69         7.36 o                         
  -5   3   4        350.71        344.66         8.32 o                         
  -4   3   4        586.09        587.01         9.03 o                         
  -3   3   4       1199.05       1260.65        11.12 o                         
  -2   3   4        169.47        188.42         3.37 o                         
  -1   3   4        304.53        322.52         3.91 o                         
   0   3   4        555.87        566.27         4.44 o                         
   1   3   4        305.65        323.25         4.16 o                         
   2   3   4        169.72        185.92         3.08 o                         
   3   3   4       1197.34       1251.49        10.49 o                         
   4   3   4        584.20        584.29         9.53 o                         
   5   3   4        349.58        339.64         7.87 o                         
   6   3   4        341.05        324.23        12.78 o                         
   7   3   4        331.46        320.28         8.48 o                         
   8   3   4          5.95         12.44         3.62 o                         
   9   3   4         87.31         97.96         7.29 o                         
  10   3   4          8.49         23.30        10.73 o                         
  -9   4   4         50.59         50.38         5.31 o                         
  -8   4   4         99.82         94.06         5.23 o                         
  -7   4   4         42.68         43.22         3.92 o                         
  -6   4   4        646.64        618.11        12.12 o                         
  -5   4   4        505.41        497.74        10.13 o                         
  -4   4   4        361.24        372.07         7.24 o                         
  -3   4   4        439.60        429.39         5.83 o                         
  -2   4   4       2112.95       2372.13        17.41 o                         
  -1   4   4       1072.85       1043.68         7.62 o                         
   0   4   4       1714.38       1676.13        10.64 o                         
   1   4   4       1072.57       1041.57        10.23 o                         
   2   4   4       2112.70       2378.19        17.03 o                         
   3   4   4        439.38        429.68         5.70 o                         
   4   4   4        362.45        368.72         6.78 o                         
   5   4   4        504.88        514.21        10.11 o                         
   6   4   4        648.21        622.78        17.93 o                         
   7   4   4         43.24         45.74         3.57 o                         
   8   4   4         99.39         97.26         6.45 o                         
   9   4   4         50.59         50.28         5.48 o                         
  -9   5   4         46.30         46.54         5.21 o                         
  -8   5   4          1.79          6.12         2.72 o                         
  -7   5   4         70.75         80.80         5.18 o                         
  -6   5   4        324.14        305.63        11.12 o                         
  -5   5   4        514.62        498.76        11.08 o                         
  -4   5   4        516.66        501.51         7.65 o                         
  -3   5   4        540.31        533.23         8.76 o                         
  -2   5   4       1347.54       1345.63        10.38 o                         
  -1   5   4        354.08        395.20         4.88 o                         
   0   5   4       3105.97       3098.16        17.77 o                         
   1   5   4        353.77        393.82         4.48 o                         
   2   5   4       1346.12       1338.49        14.43 o                         
   3   5   4        541.35        545.82         7.39 o                         
   4   5   4        517.89        502.94         7.48 o                         
   5   5   4        514.73        497.31         9.28 o                         
   6   5   4        323.48        316.15        10.29 o                         
   7   5   4         70.66         75.24         4.96 o                         
   8   5   4          1.63          7.96         4.46 o                         
   9   5   4         46.27         42.89         5.41 o                         
  -9   6   4        144.58        134.07         9.85 o                         
  -8   6   4        277.56        287.75        10.97 o                         
  -7   6   4         60.57         61.20         4.23 o                         
  -6   6   4         38.50         41.67         3.76 o                         
  -5   6   4        225.63        209.46         7.17 o                         
  -4   6   4        410.17        436.65         9.44 o                         
  -3   6   4        401.06        417.82         7.49 o                         
  -2   6   4         68.03         71.74         2.29 o                         
  -1   6   4        420.41        401.93         4.91 o                         
   0   6   4         75.77         83.70         2.39 o                         
   1   6   4        421.10        411.92         5.58 o                         
   2   6   4         67.66         73.23         4.06 o                         
   3   6   4        400.13        418.83         7.77 o                         
   4   6   4        411.14        423.56         6.93 o                         
   5   6   4        226.21        211.37         6.80 o                         
   6   6   4         38.25         38.29         4.98 o                         
   7   6   4         59.95         58.57         5.60 o                         
   8   6   4        277.72        272.77        11.25 o                         
   9   6   4        145.24        154.11         9.30 o                         
  -9   7   4         11.79          0.96         5.22 o                         
  -8   7   4          8.69          6.86         3.03 o                         
  -7   7   4        193.64        184.88         7.98 o                         
  -6   7   4        477.16        463.59        11.61 o                         
  -5   7   4         47.50         53.19         3.46 o                         
  -4   7   4          2.13          3.88         1.47 o                         
  -3   7   4       1555.10       1529.13        17.39 o                         
  -2   7   4        541.46        536.94         7.38 o                         
  -1   7   4       1482.64       1458.13        14.00 o                         
   0   7   4        547.11        549.58         7.00 o                         
   1   7   4       1485.00       1460.65        14.11 o                         
   2   7   4        539.96        537.91        10.00 o                         
   3   7   4       1552.12       1572.40        19.29 o                         
   4   7   4          2.20          0.56         1.41 o                         
   5   7   4         47.83         46.91         3.11 o                         
   6   7   4        477.08        453.90        12.89 o                         
   7   7   4        193.16        201.08         9.15 o                         
   8   7   4          8.69         13.56         3.44 o                         
   9   7   4         11.93         14.01         4.05 o                         
  -9   8   4         17.67         15.28        10.24 o                         
  -8   8   4         75.12         68.50         5.78 o                         
  -7   8   4        229.43        236.29        10.95 o                         
  -6   8   4         11.56         10.98         2.70 o                         
  -5   8   4         48.79         46.53         3.28 o                         
  -4   8   4        201.42        198.40         6.36 o                         
  -3   8   4        480.06        470.15         7.86 o                         
  -2   8   4        749.88        735.05        10.90 o                         
  -1   8   4        462.68        474.55         7.02 o                         
   0   8   4        555.45        572.84         8.34 o                         
   1   8   4        461.83        464.80         6.55 o                         
   2   8   4        750.15        724.16        13.36 o                         
   3   8   4        483.79        500.11        10.45 o                         
   4   8   4        201.43        215.11         7.03 o                         
   5   8   4         48.57         52.73         3.55 o                         
   6   8   4         11.57         18.60         3.24 o                         
   7   8   4        229.60        226.94         9.95 o                         
   8   8   4         75.04         72.10         6.26 o                         
   9   8   4         17.61         31.79         6.23 o                         
  -8   9   4         25.99         32.77         4.99 o                         
  -7   9   4         12.13          9.39         4.15 o                         
  -6   9   4        114.81        131.52         6.93 o                         
  -5   9   4         69.67         58.43         3.72 o                         
  -4   9   4        424.31        392.47         9.37 o                         
  -3   9   4         70.16         62.53         2.54 o                         
  -2   9   4        221.78        213.51         5.74 o                         
  -1   9   4       1756.61       1700.12        15.85 o                         
   0   9   4        683.40        645.86        11.26 o                         
   1   9   4       1756.99       1708.63        17.59 o                         
   2   9   4        222.28        230.91         8.59 o                         
   3   9   4         70.06         61.53         2.93 o                         
   4   9   4        423.42        384.72        11.11 o                         
   5   9   4         70.01         69.15         4.43 o                         
   6   9   4        114.46        118.52         7.05 o                         
   7   9   4         11.63         10.33         2.92 o                         
   8   9   4         26.51         28.05         5.11 o                         
  -8  10   4         19.82         12.24         5.98 o                         
  -7  10   4         13.57          9.75         5.47 o                         
  -6  10   4        248.42        249.59        11.90 o                         
  -5  10   4        135.60        124.33         6.68 o                         
  -4  10   4          5.55         11.55         2.03 o                         
  -3  10   4         58.92         57.98         3.56 o                         
  -2  10   4          3.04          0.94         1.49 o                         
  -1  10   4         47.58         53.96         2.90 o                         
   0  10   4          7.91          7.20         1.62 o                         
   1  10   4         47.32         48.00         3.45 o                         
   2  10   4          3.00          2.26         1.77 o                         
   3  10   4         58.83         53.44         4.88 o                         
   4  10   4          5.47          4.20         2.81 o                         
   5  10   4        135.75        127.35         6.99 o                         
   6  10   4        247.70        258.48        10.44 o                         
   7  10   4         13.67         12.91         3.47 o                         
   8  10   4         19.57         23.49         5.53 o                         
  -8  11   4         79.62         93.18        17.35 o                         
  -7  11   4         80.66         83.47         8.02 o                         
  -6  11   4         12.90         20.18         4.85 o                         
  -5  11   4        250.77        254.37         9.74 o                         
  -4  11   4          0.81          4.64         2.46 o                         
  -3  11   4         17.53         17.41         2.39 o                         
  -2  11   4        183.06        196.19         6.08 o                         
  -1  11   4         40.16         39.30         2.87 o                         
   0  11   4         41.79         41.98         3.37 o                         
   1  11   4         40.52         46.28         3.48 o                         
   2  11   4        182.83        199.28         8.14 o                         
   3  11   4         17.40         22.72         3.43 o                         
   4  11   4          0.81          2.63         2.47 o                         
   5  11   4        248.73        257.70        10.18 o                         
   6  11   4         13.20         13.65         3.01 o                         
   7  11   4         81.02         81.11         9.92 o                         
   8  11   4         79.31        117.00        18.80 o                         
  -7  12   4         91.80        112.16        18.78 o                         
  -6  12   4         10.85         16.27         4.97 o                         
  -5  12   4        200.59        218.87        10.86 o                         
  -4  12   4         40.55         32.01         4.92 o                         
  -3  12   4        377.97        371.09        10.89 o                         
  -2  12   4        389.83        350.33         9.10 o                         
  -1  12   4        344.94        311.48         9.18 o                         
   0  12   4         62.76         68.58         5.58 o                         
   1  12   4        344.22        337.28        12.12 o                         
   2  12   4        391.06        370.59        11.59 o                         
   3  12   4        378.31        372.21        11.90 o                         
   4  12   4         40.04         41.75         4.42 o                         
   5  12   4        200.39        193.50         9.14 o                         
   6  12   4         10.72         19.50         4.48 o                         
   7  12   4         91.63         96.77        12.32 o                         
  -6  13   4          5.00          7.04         4.40 o                         
  -5  13   4         23.03         21.51         4.49 o                         
  -4  13   4         17.67         12.42         3.90 o                         
  -3  13   4         13.48         11.63         2.69 o                         
  -2  13   4          0.61          2.55         2.40 o                         
  -1  13   4        206.16        188.85         7.82 o                         
   0  13   4         48.01         40.50         7.11 o                         
   1  13   4        206.64        188.69         8.43 o                         
   2  13   4          0.63          1.42         2.50 o                         
   3  13   4         13.77         11.46         3.04 o                         
   4  13   4         17.91         16.18         3.53 o                         
   5  13   4         23.18         38.43         5.36 o                         
   6  13   4          4.95          1.60         3.41 o                         
  -5  14   4          4.47         17.76         4.91 o                         
  -4  14   4         27.66         35.13         5.30 o                         
  -3  14   4         48.55         53.96         5.08 o                         
  -2  14   4        245.85        235.46         9.40 o                         
  -1  14   4         93.65         95.81         6.53 o                         
   0  14   4         12.90         17.80         3.41 o                         
   1  14   4         94.23         99.08         6.94 o                         
   2  14   4        245.40        236.40        10.46 o                         
   3  14   4         48.79         58.18         5.40 o                         
   4  14   4         27.30         22.97         4.40 o                         
   5  14   4          4.45         14.10         4.09 o                         
   6  14   4         25.44         21.71         6.85 o                         
  -4  15   4         72.47         77.25         9.52 o                         
  -3  15   4         75.03         91.14         7.87 o                         
  -2  15   4        247.74        224.63         9.47 o                         
  -1  15   4         20.54         16.62         3.51 o                         
   0  15   4        434.36        422.11        13.67 o                         
   1  15   4         20.51         35.41         5.12 o                         
   2  15   4        248.27        239.70        10.73 o                         
   3  15   4         74.66         83.06         7.48 o                         
   4  15   4         72.58         85.06         7.56 o                         
   5  15   4         26.87         37.68         8.51 o                         
  -4  16   4        136.75        156.77        25.94 o                         
  -3  16   4         83.35         89.54         9.16 o                         
  -2  16   4         44.30         55.54         6.60 o                         
  -1  16   4         19.05         25.66         5.53 o                         
   0  16   4         10.12         15.51         3.81 o                         
   1  16   4         19.38         22.69         4.17 o                         
   2  16   4         44.40         47.95         6.53 o                         
   3  16   4         83.13         88.07        10.32 o                         
   4  16   4        136.96        132.85        19.86 o                         
  -3  17   4          2.36         14.69         9.41 o                         
  -2  17   4        182.99        188.58        27.15 o                         
  -1  17   4         19.25         20.67        10.27 o                         
   0  17   4         27.23         31.24        11.46 o                         
   1  17   4         19.10         28.30         7.21 o                         
   2  17   4        182.64        194.42        35.64 o                         
   1   0   5       7399.67       7399.70        32.69 o                         
   2   0   5         22.03         23.72         0.96 o                         
   3   0   5       4323.24       4420.72        25.91 o                         
   4   0   5        897.00        821.94         7.74 o                         
   5   0   5         42.04         57.68         3.40 o                         
   6   0   5        432.89        398.18         7.08 o                         
   7   0   5         81.15         74.42         3.89 o                         
   8   0   5         41.70         37.34         3.31 o                         
   9   0   5          1.54          2.44         3.29 o                         
  10   0   5          5.43         10.60         7.27 o                         
 -10   1   5        137.83        137.09        24.18 o                         
  -9   1   5         36.80         43.03         4.90 o                         
  -8   1   5        196.34        185.11         6.86 o                         
  -7   1   5          7.29          6.17         1.78 o                         
  -6   1   5          3.39          2.15         1.69 o                         
  -5   1   5        230.77        235.07         5.08 o                         
  -4   1   5        598.73        580.70         6.39 o                         
  -3   1   5        626.40        662.88         6.15 o                         
  -2   1   5        261.17        268.77         3.44 o                         
  -1   1   5       2650.48       2690.87        14.54 o                         
   0   1   5       2763.68       2603.39        12.45 o                         
   1   1   5       2651.22       2728.01        15.11 o                         
   2   1   5        261.22        268.91         3.52 o                         
   3   1   5        626.60        664.52         7.25 o                         
   4   1   5        597.94        581.14         7.95 o                         
   5   1   5        230.91        229.72         5.30 o                         
   6   1   5          3.36          8.66         1.78 o                         
   7   1   5          7.11          6.25         1.87 o                         
   8   1   5        196.80        197.48         7.65 o                         
   9   1   5         36.67         37.03         5.34 o                         
  10   1   5        137.28        128.87        20.77 o                         
 -10   2   5          1.02          1.50         8.43 o                         
  -9   2   5         74.03         74.62         6.27 o                         
  -8   2   5         75.71         77.07         4.61 o                         
  -7   2   5        100.34         87.61         4.84 o                         
  -6   2   5        302.63        281.79         7.60 o                         
  -5   2   5       1208.01       1210.45        12.33 o                         
  -4   2   5        500.41        506.07         6.36 o                         
  -3   2   5       1425.97       1457.09        11.50 o                         
  -2   2   5        668.43        736.27         5.62 o                         
  -1   2   5       3027.23       3127.06        18.03 o                         
   0   2   5       1703.99       1768.61         9.62 o                         
   1   2   5       3024.24       3083.77        17.93 o                         
   2   2   5        669.92        742.46         7.13 o                         
   3   2   5       1425.79       1458.06        14.65 o                         
   4   2   5        500.32        505.56         8.56 o                         
   5   2   5       1210.88       1201.01        14.55 o                         
   6   2   5        302.54        281.87         6.23 o                         
   7   2   5         99.97         85.78         5.58 o                         
   8   2   5         75.78         76.70         5.96 o                         
   9   2   5         74.29         79.69         7.32 o                         
  10   2   5          1.00         19.89        10.73 o                         
 -10   3   5         46.16         40.14        13.71 o                         
  -9   3   5        233.61        218.96         9.53 o                         
  -8   3   5        150.28        154.77         8.35 o                         
  -7   3   5         90.50         96.28         4.84 o                         
  -6   3   5        542.62        518.06        10.63 o                         
  -5   3   5         79.03         79.85         3.48 o                         
  -4   3   5        552.71        537.82         7.85 o                         
  -3   3   5        996.39       1029.27         8.68 o                         
  -2   3   5       1213.72       1149.01         8.57 o                         
  -1   3   5       1266.09       1342.46         9.49 o                         
   0   3   5        383.91        369.43         3.51 o                         
   1   3   5       1266.78       1334.17         9.50 o                         
   2   3   5       1216.82       1136.62         8.90 o                         
   3   3   5        995.71       1027.02         9.08 o                         
   4   3   5        554.33        544.06         8.51 o                         
   5   3   5         80.50         86.29         4.51 o                         
   6   3   5        543.63        542.03        13.46 o                         
   7   3   5         91.15         98.70         4.70 o                         
   8   3   5        150.61        131.05         8.07 o                         
   9   3   5        234.53        223.12        10.19 o                         
  10   3   5         46.14         20.38        10.14 o                         
  -9   4   5        129.25        134.19         7.63 o                         
  -8   4   5         62.28         58.71         4.75 o                         
  -7   4   5         13.03         12.59         2.40 o                         
  -6   4   5        229.90        209.21         8.54 o                         
  -5   4   5       1377.76       1349.82        15.97 o                         
  -4   4   5        382.35        357.03         6.75 o                         
  -3   4   5        770.70        730.62         8.63 o                         
  -2   4   5        225.95        209.98         3.55 o                         
  -1   4   5        924.00       1028.63         7.92 o                         
   0   4   5        207.12        202.81         2.52 o                         
   1   4   5        924.21       1036.06         8.41 o                         
   2   4   5        225.21        207.30         3.53 o                         
   3   4   5        771.86        739.08         7.97 o                         
   4   4   5        384.15        361.44         6.71 o                         
   5   4   5       1378.65       1349.25        16.25 o                         
   6   4   5        229.40        220.63         8.01 o                         
   7   4   5         13.28         22.74         2.64 o                         
   8   4   5         62.48         61.56         5.25 o                         
   9   4   5        128.86        130.08         7.87 o                         
  -9   5   5         21.75         21.07         6.50 o                         
  -8   5   5         86.53         76.40         5.94 o                         
  -7   5   5        153.59        147.69         6.98 o                         
  -6   5   5        229.51        215.49         7.64 o                         
  -5   5   5         95.75         92.01         4.81 o                         
  -4   5   5         81.96         87.21         3.28 o                         
  -3   5   5        257.47        270.89         4.74 o                         
  -2   5   5        560.60        623.23         6.36 o                         
  -1   5   5        748.26        742.22         6.87 o                         
   0   5   5       1054.70       1055.94         7.77 o                         
   1   5   5        748.99        752.78         6.87 o                         
   2   5   5        559.77        632.81         9.01 o                         
   3   5   5        258.31        262.01         4.74 o                         
   4   5   5         81.73         87.31         3.00 o                         
   5   5   5         95.08         92.50         3.86 o                         
   6   5   5        229.09        219.00         8.63 o                         
   7   5   5        153.76        154.64         7.91 o                         
   8   5   5         86.70         86.54         6.44 o                         
   9   5   5         21.83         22.02         4.19 o                         
  -9   6   5         21.35         21.47         4.98 o                         
  -8   6   5         65.12         64.93         5.53 o                         
  -7   6   5        119.72        130.86         5.61 o                         
  -6   6   5         13.93         13.80         2.54 o                         
  -5   6   5        146.28        136.66         4.83 o                         
  -4   6   5        434.85        426.57         7.44 o                         
  -3   6   5        991.18        944.38         9.01 o                         
  -2   6   5        105.15        104.95         3.04 o                         
  -1   6   5        404.28        421.28         5.31 o                         
   0   6   5       1373.72       1473.19        11.22 o                         
   1   6   5        404.12        418.96         5.11 o                         
   2   6   5        104.82        107.76         4.86 o                         
   3   6   5        994.99        959.33        11.42 o                         
   4   6   5        434.35        438.60         7.72 o                         
   5   6   5        146.03        142.90         5.02 o                         
   6   6   5         14.15          6.98         2.62 o                         
   7   6   5        119.41        131.95         7.46 o                         
   8   6   5         64.96         63.17         5.87 o                         
   9   6   5         21.09         20.85         3.63 o                         
  -9   7   5         63.54         68.97        11.92 o                         
  -8   7   5         98.55         97.88         6.77 o                         
  -7   7   5         83.54         86.06         6.03 o                         
  -6   7   5         30.60         41.89         4.12 o                         
  -5   7   5          4.24          4.91         1.76 o                         
  -4   7   5        109.57        109.01         4.37 o                         
  -3   7   5        899.23        853.06        10.90 o                         
  -2   7   5        164.90        181.30         3.66 o                         
  -1   7   5        189.50        205.66         6.23 o                         
   0   7   5        738.55        771.96         8.94 o                         
   1   7   5        189.41        197.01         4.08 o                         
   2   7   5        165.16        176.32         4.43 o                         
   3   7   5        897.35        857.54        13.54 o                         
   4   7   5        109.50        116.04         4.10 o                         
   5   7   5          4.13          4.69         1.42 o                         
   6   7   5         30.91         44.13         4.46 o                         
   7   7   5         83.24         85.83         6.17 o                         
   8   7   5         98.98        104.09         7.24 o                         
   9   7   5         63.66         54.46         7.23 o                         
  -9   8   5         25.62         36.80        12.18 o                         
  -8   8   5          0.97          3.79         3.13 o                         
  -7   8   5          7.82          5.76         2.71 o                         
  -6   8   5         86.79         86.11         5.41 o                         
  -5   8   5         98.74         90.52         4.28 o                         
  -4   8   5        215.23        220.41         5.77 o                         
  -3   8   5        160.24        152.74         4.50 o                         
  -2   8   5        448.91        451.66         7.52 o                         
  -1   8   5          0.90          1.92         1.17 o                         
   0   8   5        946.27        905.30        11.33 o                         
   1   8   5          0.97          0.62         0.92 o                         
   2   8   5        450.10        453.64        10.36 o                         
   3   8   5        161.19        149.18         5.70 o                         
   4   8   5        215.84        220.61         6.51 o                         
   5   8   5         98.42         94.45         4.57 o                         
   6   8   5         87.22         91.69         6.39 o                         
   7   8   5          7.92         10.41         3.24 o                         
   8   8   5          1.01          7.54         2.98 o                         
   9   8   5         25.76         17.44         6.43 o                         
  -8   9   5         13.39         14.07         3.85 o                         
  -7   9   5         56.48         55.87         6.48 o                         
  -6   9   5        231.88        232.99         9.07 o                         
  -5   9   5        114.30        107.90         5.95 o                         
  -4   9   5        111.37        105.74         4.04 o                         
  -3   9   5        105.91         94.96         3.37 o                         
  -2   9   5        655.26        600.51         9.83 o                         
  -1   9   5        570.31        542.62         9.14 o                         
   0   9   5       2560.96       2408.73        27.95 o                         
   1   9   5        570.74        536.64         7.92 o                         
   2   9   5        654.27        625.16        12.42 o                         
   3   9   5        105.10         95.18         3.99 o                         
   4   9   5        110.81         99.56         5.06 o                         
   5   9   5        114.01        111.71         6.51 o                         
   6   9   5        232.46        234.58         9.83 o                         
   7   9   5         56.37         62.45         6.51 o                         
   8   9   5         13.30         12.59         5.22 o                         
  -8  10   5         72.72         56.24        10.51 o                         
  -7  10   5         93.16         91.04         8.12 o                         
  -6  10   5        330.24        328.89        19.62 o                         
  -5  10   5         63.33         66.26         4.87 o                         
  -4  10   5         54.23         51.97         4.23 o                         
  -3  10   5         85.56         68.78         2.90 o                         
  -2  10   5        163.55        146.46         5.94 o                         
  -1  10   5          7.01          7.51         1.71 o                         
   0  10   5          7.35          9.40         1.94 o                         
   1  10   5          7.16          7.09         2.01 o                         
   2  10   5        162.87        140.92         5.91 o                         
   3  10   5         85.50         73.63         5.09 o                         
   4  10   5         54.06         53.46         4.05 o                         
   5  10   5         63.91         72.66         5.60 o                         
   6  10   5        330.49        372.91        12.65 o                         
   7  10   5         93.52         88.59         7.03 o                         
   8  10   5         72.75         62.24         8.40 o                         
  -8  11   5         49.04         36.78        12.21 o                         
  -7  11   5        134.79        134.36        10.07 o                         
  -6  11   5         50.44         49.98         6.13 o                         
  -5  11   5         46.32         50.09         4.99 o                         
  -4  11   5        106.59        114.05         5.96 o                         
  -3  11   5        112.72        115.54         7.11 o                         
  -2  11   5         16.78         17.39         2.44 o                         
  -1  11   5        114.65        104.07         6.25 o                         
   0  11   5          4.20          3.76         1.50 o                         
   1  11   5        114.72        111.97         5.19 o                         
   2  11   5         16.42         14.73         3.16 o                         
   3  11   5        113.00        108.75         6.46 o                         
   4  11   5        106.95        101.73         6.44 o                         
   5  11   5         46.81         56.08         5.24 o                         
   6  11   5         50.73         51.00         5.24 o                         
   7  11   5        135.33        131.33         9.39 o                         
  -7  12   5         25.26         18.26         9.54 o                         
  -6  12   5         17.08         22.40         4.98 o                         
  -5  12   5         73.08         72.14         5.99 o                         
  -4  12   5        238.56        238.60         9.86 o                         
  -3  12   5        165.07        146.96         6.82 o                         
  -2  12   5        136.19        134.12         6.10 o                         
  -1  12   5        222.55        210.35         6.57 o                         
   0  12   5        323.41        317.80         9.80 o                         
   1  12   5        222.41        217.63         8.77 o                         
   2  12   5        135.30        130.46         8.89 o                         
   3  12   5        165.10        151.94         7.71 o                         
   4  12   5        238.68        235.52         8.81 o                         
   5  12   5         73.44         81.34         6.21 o                         
   6  12   5         17.38         25.16         4.76 o                         
   7  12   5         25.30         24.04         6.00 o                         
  -6  13   5         12.53         11.92         5.03 o                         
  -5  13   5         31.20         30.85         5.36 o                         
  -4  13   5          6.11          7.02         3.60 o                         
  -3  13   5         18.24         20.94         2.82 o                         
  -2  13   5        185.93        178.28         7.77 o                         
  -1  13   5         38.51         47.02         3.95 o                         
   0  13   5          3.10          4.45         2.49 o                         
   1  13   5         38.75         48.29         5.50 o                         
   2  13   5        186.88        182.09         8.67 o                         
   3  13   5         18.40         17.21         3.70 o                         
   4  13   5          6.39          4.47         2.46 o                         
   5  13   5         31.20         37.13         5.78 o                         
   6  13   5         12.56         21.12         5.59 o                         
  -5  14   5        158.26        177.00        11.29 o                         
  -4  14   5         59.27         57.05         7.23 o                         
  -3  14   5        107.69        123.41         8.94 o                         
  -2  14   5        197.44        192.49         8.41 o                         
  -1  14   5         29.73         39.83         4.47 o                         
   0  14   5        355.45        378.58        12.44 o                         
   1  14   5         30.06         28.89         4.28 o                         
   2  14   5        198.76        201.55         9.54 o                         
   3  14   5        108.47        110.55         7.22 o                         
   4  14   5         59.95         55.65         6.18 o                         
   5  14   5        158.32        157.51        10.82 o                         
   6  14   5         31.85         50.46        13.32 o                         
  -5  15   5          1.28          2.43         9.23 o                         
  -4  15   5         53.48         59.54         8.69 o                         
  -3  15   5         38.10         40.73         5.62 o                         
  -2  15   5          1.62          7.36         3.24 o                         
  -1  15   5         20.74         21.98         4.16 o                         
   0  15   5         13.80         22.01         3.59 o                         
   1  15   5         20.35         23.33         4.09 o                         
   2  15   5          1.54          8.67         3.15 o                         
   3  15   5         37.75         47.99         5.99 o                         
   4  15   5         52.95         47.00         8.18 o                         
   5  15   5          1.29         15.39         8.77 o                         
  -4  16   5         30.99         30.98        13.27 o                         
  -3  16   5         62.15         59.48        10.84 o                         
  -2  16   5        113.37        119.46        10.06 o                         
  -1  16   5         65.37         86.86         8.66 o                         
   0  16   5          1.07          4.12         2.99 o                         
   1  16   5         65.82         74.32         6.71 o                         
   2  16   5        113.22        111.01         9.36 o                         
   3  16   5         61.89         70.78        11.20 o                         
   4  16   5         30.72         47.48        12.62 o                         
  -2  17   5        174.57        121.68        22.16 o                         
  -1  17   5         79.08         94.84        12.80 o                         
   0  17   5         54.48         48.05         9.01 o                         
   1  17   5         79.31         77.66        16.81 o                         
   2  17   5        175.17        200.40        24.03 o                         
   0   0   6        416.41        423.19         3.89 o                         
   1   0   6        399.08        477.30         3.86 o                         
   2   0   6        199.01        190.13         2.56 o                         
   3   0   6        277.98        460.86        11.97 o                         
   4   0   6         27.44         34.35         1.92 o                         
   5   0   6         83.16         85.21         3.19 o                         
   6   0   6        110.48        107.90         4.19 o                         
   7   0   6         67.73         77.11         3.88 o                         
   8   0   6          0.87          1.74         2.07 o                         
   9   0   6          1.89         17.67         3.84 o                         
  10   0   6         27.19         43.55        15.75 o                         
 -10   1   6         53.03         65.90        17.87 o                         
  -9   1   6        123.77        122.61         9.07 o                         
  -8   1   6         45.09         49.57         5.02 o                         
  -7   1   6        275.21        272.14         7.10 o                         
  -6   1   6        827.58        772.90        12.26 o                         
  -5   1   6        336.32        329.90         6.46 o                         
  -4   1   6        285.83        258.31         4.12 o                         
  -3   1   6         29.92         30.50         1.23 o                         
  -2   1   6        552.91        552.49         5.37 o                         
  -1   1   6        679.15        682.87         5.05 o                         
   0   1   6        417.90        343.64         3.11 o                         
   1   1   6        680.07        692.53         4.99 o                         
   2   1   6        552.19        556.00         5.02 o                         
   3   1   6         29.24         30.15         1.53 o                         
   4   1   6        285.31        246.67         4.87 o                         
   5   1   6        336.73        332.80         5.81 o                         
   6   1   6        826.96        757.29        10.84 o                         
   7   1   6        273.62        258.70         7.97 o                         
   8   1   6         45.32         50.58         4.06 o                         
   9   1   6        123.82        128.57         8.80 o                         
 -10   2   6        180.69        179.33        26.82 o                         
  -9   2   6         34.98         48.45         6.59 o                         
  -8   2   6        125.30        119.02         6.08 o                         
  -7   2   6         12.73         10.38         1.90 o                         
  -6   2   6         34.33         38.36         3.23 o                         
  -5   2   6        430.84        419.33         7.66 o                         
  -4   2   6       1418.34       1432.33        13.27 o                         
  -3   2   6        544.67        642.11         6.66 o                         
  -2   2   6       6807.19       7098.18        32.57 o                         
  -1   2   6       1961.25       2023.16        11.29 o                         
   0   2   6        406.06        409.18         3.34 o                         
   1   2   6       1961.35       2028.05        11.35 o                         
   2   2   6       6809.38       7085.11        37.76 o                         
   3   2   6        541.36        630.56         7.84 o                         
   4   2   6       1414.66       1438.65        14.08 o                         
   5   2   6        429.23        419.08         7.63 o                         
   6   2   6         33.95         32.55         2.91 o                         
   7   2   6         12.68         16.30         2.53 o                         
   8   2   6        124.13        117.27         7.24 o                         
   9   2   6         35.40         29.15         5.83 o                         
  -9   3   6         16.23         28.66         4.22 o                         
  -8   3   6         70.42         65.34         4.73 o                         
  -7   3   6         84.71         92.43         5.44 o                         
  -6   3   6        234.40        257.42         8.68 o                         
  -5   3   6        511.61        482.08         9.36 o                         
  -4   3   6        482.94        486.50         7.41 o                         
  -3   3   6        463.38        723.55        17.59 o                         
  -2   3   6        321.36        331.67         4.10 o                         
  -1   3   6       2602.08       2788.33        20.45 o                         
   1   3   6       2602.39       2770.02        16.53 o                         
   2   3   6        320.68        330.39         3.88 o                         
   3   3   6        466.59        729.50        18.29 o                         
   4   3   6        482.92        480.89         7.54 o                         
   5   3   6        510.78        500.00        15.35 o                         
   6   3   6        234.18        250.09         9.09 o                         
   7   3   6         84.78         88.15         4.52 o                         
   8   3   6         69.89         79.39         6.31 o                         
   9   3   6         16.24         25.95         4.66 o                         
  -9   4   6         72.44         78.43         6.06 o                         
  -8   4   6         90.91         94.49         5.90 o                         
  -7   4   6         23.73         25.04         2.92 o                         
  -6   4   6        128.64        126.39         6.28 o                         
  -5   4   6        470.93        470.77         8.72 o                         
  -4   4   6         25.58         23.01         1.98 o                         
  -3   4   6       1537.46       1558.03        11.56 o                         
  -2   4   6        945.31       1068.21         8.62 o                         
  -1   4   6        364.67        398.75         4.34 o                         
   0   4   6        820.41        881.16         7.71 o                         
   1   4   6        363.70        392.00         4.38 o                         
   2   4   6        945.60       1056.58        10.38 o                         
   3   4   6       1536.59       1551.23        12.35 o                         
   4   4   6         25.42         21.90         1.83 o                         
   5   4   6        469.85        490.37         9.93 o                         
   6   4   6        128.71        123.09         6.13 o                         
   7   4   6         23.55         26.78         3.11 o                         
   8   4   6         91.17         95.32         6.38 o                         
   9   4   6         71.97         70.33         6.80 o                         
  -9   5   6         17.41         13.66         3.87 o                         
  -8   5   6         13.98         11.65         3.35 o                         
  -7   5   6        166.46        150.75         6.48 o                         
  -6   5   6        296.38        280.30         9.41 o                         
  -5   5   6        146.04        143.61         4.55 o                         
  -4   5   6        117.18        118.97         3.39 o                         
  -3   5   6        174.55        171.88         2.77 o                         
  -2   5   6        313.84        326.68         4.54 o                         
  -1   5   6       1264.54       1210.64         9.13 o                         
   0   5   6          0.41          3.75         0.67 o                         
   1   5   6       1262.93       1207.85         9.78 o                         
   2   5   6        315.15        324.59         8.10 o                         
   3   5   6        174.63        174.69         3.83 o                         
   4   5   6        116.10        123.45         3.50 o                         
   5   5   6        145.16        144.41         5.29 o                         
   6   5   6        297.69        273.28         9.71 o                         
   7   5   6        166.57        166.28         8.21 o                         
   8   5   6         14.01         19.12         3.59 o                         
   9   5   6         17.47          9.27         3.75 o                         
  -9   6   6         11.99         17.63         5.89 o                         
  -8   6   6        113.45        110.45         7.06 o                         
  -7   6   6         64.54         60.68         5.09 o                         
  -6   6   6          9.10         35.86         3.97 o                         
  -5   6   6        324.91        310.32         6.50 o                         
  -4   6   6        692.21        651.11         8.19 o                         
  -3   6   6        521.26        512.43         8.51 o                         
  -2   6   6        235.45        233.60         4.32 o                         
  -1   6   6        215.46        220.31         3.73 o                         
   0   6   6        234.84        245.68         3.91 o                         
   1   6   6        215.11        218.71         3.31 o                         
   2   6   6        234.80        231.77         5.45 o                         
   3   6   6        521.02        520.88         9.81 o                         
   4   6   6        690.94        650.66         8.97 o                         
   5   6   6        325.74        327.23         7.33 o                         
   6   6   6          9.36         28.52         3.74 o                         
   7   6   6         64.93         66.31         5.58 o                         
   8   6   6        113.55        103.00         7.19 o                         
   9   6   6         12.19         16.05         5.32 o                         
  -9   7   6         50.19         38.70        11.15 o                         
  -8   7   6         82.07         92.93         6.69 o                         
  -7   7   6         31.19         34.87         4.24 o                         
  -6   7   6        260.08        267.76         8.91 o                         
  -5   7   6        168.04        180.99         6.07 o                         
  -4   7   6       1205.70       1164.07        12.56 o                         
  -3   7   6          1.58          6.75         1.48 o                         
  -2   7   6        250.63        256.24         4.66 o                         
  -1   7   6        167.94        157.63         4.03 o                         
   0   7   6         93.82         93.62         2.83 o                         
   1   7   6        169.39        163.67         3.57 o                         
   2   7   6        251.24        255.66         6.29 o                         
   3   7   6          1.53          4.56         1.66 o                         
   4   7   6       1203.80       1152.65        14.61 o                         
   5   7   6        167.48        178.79         6.89 o                         
   6   7   6        261.41        264.12         9.98 o                         
   7   7   6         31.22         34.86         4.36 o                         
   8   7   6         82.19         74.49         6.35 o                         
   9   7   6         49.65         33.94        12.28 o                         
  -8   8   6          7.10         14.03         4.07 o                         
  -7   8   6         43.39         45.93         4.76 o                         
  -6   8   6          9.20         13.59         2.69 o                         
  -5   8   6         79.05         82.21         4.70 o                         
  -4   8   6        323.56        296.47         8.70 o                         
  -3   8   6        269.37        262.36         6.95 o                         
  -2   8   6        334.53        331.38         6.84 o                         
  -1   8   6        111.75        116.00         3.70 o                         
   0   8   6       5583.18       5460.90        37.03 o                         
   1   8   6        112.49        113.69         3.30 o                         
   2   8   6        334.55        327.44         9.81 o                         
   3   8   6        269.76        277.26         7.11 o                         
   4   8   6        323.63        293.70         7.48 o                         
   5   8   6         79.04         79.95         4.30 o                         
   6   8   6          9.37         13.33         3.13 o                         
   7   8   6         43.58         45.24         4.91 o                         
   8   8   6          7.16         10.29         3.36 o                         
  -8   9   6        104.92        106.27         8.25 o                         
  -7   9   6         70.10         74.82         8.76 o                         
  -6   9   6        162.75        174.30        10.09 o                         
  -5   9   6          5.28          7.51         2.28 o                         
  -4   9   6         14.66         17.42         2.38 o                         
  -3   9   6         33.99         45.88         3.67 o                         
  -2   9   6         10.98         16.55         2.41 o                         
  -1   9   6        498.96        486.12         8.29 o                         
   0   9   6          8.68         15.82         1.93 o                         
   1   9   6        498.47        473.65         7.99 o                         
   2   9   6         11.00         16.33         2.37 o                         
   3   9   6         33.74         43.72         2.50 o                         
   4   9   6         14.68         11.87         2.36 o                         
   5   9   6          5.38          8.16         2.78 o                         
   6   9   6        164.61        176.44         9.81 o                         
   7   9   6         69.82         74.67         6.22 o                         
   8   9   6        104.99        112.64         8.35 o                         
  -8  10   6         28.63         12.26         7.94 o                         
  -7  10   6         22.73         31.73         6.73 o                         
  -6  10   6         41.34         46.12         5.95 o                         
  -5  10   6        206.41        197.43         7.68 o                         
  -4  10   6        167.79        166.16         6.39 o                         
  -3  10   6         34.92         31.82         3.04 o                         
  -2  10   6         95.18        100.13         5.39 o                         
  -1  10   6        433.37        443.32        11.08 o                         
   0  10   6        284.04        264.35         6.90 o                         
   1  10   6        433.94        425.83         8.60 o                         
   2  10   6         94.79         92.35         4.88 o                         
   3  10   6         34.63         28.01         3.60 o                         
   4  10   6        167.68        165.55         6.89 o                         
   5  10   6        205.86        192.88        11.08 o                         
   6  10   6         41.45         53.74         5.34 o                         
   7  10   6         22.57         24.45         3.85 o                         
   8  10   6         28.71         47.10         7.29 o                         
  -7  11   6         55.99         52.22         6.77 o                         
  -6  11   6        105.28         99.97         8.23 o                         
  -5  11   6         83.51         80.92         6.11 o                         
  -4  11   6         78.58         79.81         4.75 o                         
  -3  11   6         93.93         84.49         4.93 o                         
  -2  11   6        296.02        294.33         8.64 o                         
  -1  11   6         15.66         14.90         2.12 o                         
   0  11   6          4.76          7.47         1.78 o                         
   1  11   6         15.48          8.93         2.56 o                         
   2  11   6        296.00        300.02        11.17 o                         
   3  11   6         94.01         83.65         5.79 o                         
   4  11   6         79.12         71.75         5.44 o                         
   5  11   6         83.72         85.35         6.22 o                         
   6  11   6        105.09        111.50         7.41 o                         
   7  11   6         55.76         55.73         6.47 o                         
  -7  12   6         75.42         44.95        12.75 o                         
  -6  12   6         92.68        101.26         8.57 o                         
  -5  12   6        228.85        244.05        12.44 o                         
  -4  12   6        323.90        320.58        11.70 o                         
  -3  12   6        199.28        209.54         8.05 o                         
  -2  12   6        117.73        117.89         5.75 o                         
  -1  12   6         32.42         34.25         2.96 o                         
   0  12   6        144.63        137.74         5.92 o                         
   1  12   6         32.37         27.60         3.75 o                         
   2  12   6        118.36        119.22         7.48 o                         
   3  12   6        198.58        199.42         8.97 o                         
   4  12   6        322.80        321.70        10.41 o                         
   5  12   6        229.48        241.67        10.59 o                         
   6  12   6         92.40         98.42         7.09 o                         
   7  12   6         75.18         77.26         9.22 o                         
  -6  13   6         36.81         35.70         7.39 o                         
  -5  13   6         55.44         56.99         6.59 o                         
  -4  13   6         27.67         22.59         3.98 o                         
  -3  13   6        134.69        121.72         6.67 o                         
  -2  13   6          6.62          6.05         2.94 o                         
  -1  13   6         63.28         59.00         4.29 o                         
   0  13   6         53.54         46.62         4.52 o                         
   1  13   6         63.16         67.13         6.38 o                         
   2  13   6          6.61          9.48         2.99 o                         
   3  13   6        134.35        132.73         7.02 o                         
   4  13   6         27.50         25.22         4.01 o                         
   5  13   6         55.12         52.59         5.45 o                         
   6  13   6         36.62         49.15         7.82 o                         
  -5  14   6        147.63        151.57        18.18 o                         
  -4  14   6        121.51        134.73         9.57 o                         
  -3  14   6        173.64        177.71        11.74 o                         
  -2  14   6         17.25         14.43         3.48 o                         
  -1  14   6        211.35        216.17        11.51 o                         
   0  14   6         64.60         69.95         5.64 o                         
   1  14   6        211.23        216.95        10.32 o                         
   2  14   6         17.42         19.41         3.80 o                         
   3  14   6        172.50        167.30         8.10 o                         
   4  14   6        121.25        116.09         8.05 o                         
   5  14   6        148.02        139.28        16.27 o                         
  -5  15   6        135.08        122.77        22.99 o                         
  -4  15   6         14.03         -0.43         4.63 o                         
  -3  15   6         43.61         68.72         6.38 o                         
  -2  15   6         32.31         47.54         5.32 o                         
  -1  15   6        199.84        204.61        12.60 o                         
   0  15   6          1.33          0.81         2.38 o                         
   1  15   6        199.10        203.33        12.60 o                         
   2  15   6         32.89         31.27         6.48 o                         
   3  15   6         43.44         66.03         5.59 o                         
   4  15   6         13.81         14.79         6.24 o                         
   5  15   6        135.39        113.79        19.06 o                         
  -4  16   6         11.34          6.96         8.09 o                         
  -3  16   6          4.33         -1.52         4.06 o                         
  -2  16   6         46.96         51.06         5.92 o                         
  -1  16   6         30.82         30.93         5.73 o                         
   0  16   6         13.93         11.54         3.68 o                         
   1  16   6         30.67         22.53         5.74 o                         
   2  16   6         46.95         52.36         4.95 o                         
   3  16   6          4.21         16.09         9.26 o                         
  -2  17   6         38.91         59.43        16.63 o                         
  -1  17   6         45.93         33.67         8.37 o                         
   0  17   6         73.65         90.49        17.12 o                         
   1  17   6         46.27         41.51        13.01 o                         
   2  17   6         38.51         54.78        14.43 o                         
   1   0   7        183.79        201.81         2.28 o                         
   2   0   7         68.37         86.08         2.80 o                         
   3   0   7          0.30          1.25         0.56 o                         
   4   0   7         51.76         44.35         1.78 o                         
   5   0   7         81.19         72.18         2.52 o                         
   6   0   7        151.50        138.54         4.87 o                         
   7   0   7         14.14         13.43         2.71 o                         
   8   0   7          0.26          1.55         2.28 o                         
   9   0   7          4.36          9.30         3.64 o                         
  10   0   7          8.07          0.10         7.47 o                         
 -10   1   7        118.68        123.77        22.42 o                         
  -9   1   7         13.91         11.93         3.44 o                         
  -8   1   7        172.87        172.01         7.23 o                         
  -7   1   7        214.56        203.98         6.18 o                         
  -6   1   7        157.94        163.28         5.57 o                         
  -5   1   7        545.25        519.47         7.10 o                         
  -4   1   7       1185.01       1140.15         9.66 o                         
  -3   1   7        540.51        630.20         5.45 o                         
  -2   1   7       2041.87       2138.18        13.22 o                         
  -1   1   7        186.97        194.43         2.76 o                         
   0   1   7         26.31         20.69         0.79 o                         
   1   1   7        185.96        191.88         2.22 o                         
   2   1   7       2037.62       2133.79        12.50 o                         
   3   1   7        543.14        626.89         6.68 o                         
   4   1   7       1185.69       1143.29         9.98 o                         
   5   1   7        545.86        509.49         6.68 o                         
   6   1   7        157.36        150.97         3.47 o                         
   7   1   7        214.83        209.47         7.51 o                         
   8   1   7        174.25        176.30         7.12 o                         
   9   1   7         13.88         11.79         3.74 o                         
  -9   2   7         27.61         37.80         4.76 o                         
  -8   2   7         94.21         87.01         5.82 o                         
  -7   2   7         58.74         54.89         3.60 o                         
  -6   2   7        108.31        100.22         4.22 o                         
  -5   2   7        241.99        228.25         5.63 o                         
  -4   2   7        802.89        789.05        10.43 o                         
  -3   2   7        324.70        341.98         4.52 o                         
  -2   2   7       2035.68       2184.72        12.81 o                         
  -1   2   7          6.34          6.14         0.72 o                         
   0   2   7        160.74        163.00         1.87 o                         
   1   2   7          6.18          6.33         0.73 o                         
   2   2   7       2036.23       2168.47        12.50 o                         
   3   2   7        326.68        344.62         5.07 o                         
   4   2   7        802.81        789.48         9.70 o                         
   5   2   7        243.23        238.15         5.65 o                         
   6   2   7        108.33         88.54         4.34 o                         
   7   2   7         58.87         53.09         4.81 o                         
   8   2   7         93.99         95.32         6.40 o                         
   9   2   7         27.92         32.36         4.97 o                         
  -9   3   7         55.91         62.31         5.42 o                         
  -8   3   7         52.98         51.50         4.30 o                         
  -7   3   7        109.42        115.88         6.07 o                         
  -6   3   7        237.20        232.07         7.14 o                         
  -5   3   7        797.22        798.64        10.81 o                         
  -4   3   7        384.35        406.74         6.98 o                         
  -3   3   7        119.85        126.48         2.60 o                         
  -2   3   7        153.70        172.98         2.83 o                         
  -1   3   7       3067.67       3393.05        18.86 o                         
   0   3   7       2229.72       2394.12        13.10 o                         
   1   3   7       3067.95       3357.13        17.81 o                         
   2   3   7        152.84        168.42         3.53 o                         
   3   3   7        120.63        128.67         3.04 o                         
   4   3   7        386.03        399.10         6.76 o                         
   5   3   7        796.06        798.68        12.33 o                         
   6   3   7        237.27        243.94         9.01 o                         
   7   3   7        109.78        110.31         6.67 o                         
   8   3   7         53.12         58.76         5.78 o                         
   9   3   7         55.72         61.12         6.87 o                         
  -9   4   7          0.39          5.05         2.76 o                         
  -8   4   7         36.50         41.39         4.21 o                         
  -7   4   7         38.08         31.35         3.52 o                         
  -6   4   7        284.48        293.49         8.14 o                         
  -5   4   7        316.47        300.96         6.38 o                         
  -4   4   7        299.75        285.96         5.37 o                         
  -3   4   7       1052.76       1082.29         9.81 o                         
  -2   4   7         12.82         21.37         1.64 o                         
  -1   4   7       3925.17       4061.82        24.68 o                         
   0   4   7        103.13        140.94         2.31 o                         
   1   4   7       3920.57       4003.14        21.38 o                         
   2   4   7         12.91         22.72         1.42 o                         
   3   4   7       1051.48       1072.20        12.02 o                         
   4   4   7        299.23        286.48         5.07 o                         
   5   4   7        315.72        305.53         7.77 o                         
   6   4   7        285.15        276.43         9.88 o                         
   7   4   7         38.12         35.58         3.46 o                         
   8   4   7         36.42         35.71         4.22 o                         
   9   4   7          0.39          1.35         3.13 o                         
  -9   5   7          0.14          0.21         3.48 o                         
  -8   5   7          9.88          8.55         2.76 o                         
  -7   5   7          9.70         10.85         2.95 o                         
  -6   5   7         78.57         78.23         4.34 o                         
  -5   5   7        302.71        294.77         6.74 o                         
  -4   5   7        196.27        178.83         3.89 o                         
  -3   5   7        287.67        297.43         4.84 o                         
  -2   5   7        269.02        263.99         5.06 o                         
  -1   5   7        698.49        654.80         6.22 o                         
   0   5   7         14.17         10.93         0.81 o                         
   1   5   7        700.42        647.53         6.50 o                         
   2   5   7        268.76        249.64         5.14 o                         
   3   5   7        287.65        298.48         5.35 o                         
   4   5   7        196.63        189.89         4.05 o                         
   5   5   7        303.39        277.85         7.25 o                         
   6   5   7         78.08         78.72         5.45 o                         
   7   5   7          9.59          8.35         2.77 o                         
   8   5   7          9.93          6.45         2.82 o                         
   9   5   7          0.13          1.79         2.98 o                         
  -9   6   7         22.00         20.60         5.79 o                         
  -8   6   7        130.44        135.02         7.82 o                         
  -7   6   7        133.25        130.32         7.28 o                         
  -6   6   7          9.72         11.60         2.71 o                         
  -5   6   7        294.63        292.54         5.79 o                         
  -4   6   7        163.02        157.85         3.23 o                         
  -3   6   7        505.56        482.42         7.38 o                         
  -2   6   7        641.06        614.72         7.46 o                         
  -1   6   7        737.81        717.71         8.73 o                         
   0   6   7        609.98        626.54         6.80 o                         
   1   6   7        735.57        722.14         8.44 o                         
   2   6   7        641.04        626.78         7.85 o                         
   3   6   7        506.26        490.03         8.07 o                         
   4   6   7        163.54        160.26         4.87 o                         
   5   6   7        294.87        292.95         6.49 o                         
   6   6   7          9.39         10.90         2.87 o                         
   7   6   7        132.95        144.16         7.85 o                         
   8   6   7        130.04        137.69         8.29 o                         
   9   6   7         22.07         21.62         5.49 o                         
  -9   7   7         20.86         32.48         7.23 o                         
  -8   7   7        274.70        274.89        12.32 o                         
  -7   7   7         51.17         61.49         6.21 o                         
  -6   7   7         92.53         88.66         5.80 o                         
  -5   7   7        420.41        406.79         8.61 o                         
  -4   7   7        233.20        244.66         6.07 o                         
  -3   7   7        767.39        788.49        10.22 o                         
  -2   7   7        470.72        457.00         6.63 o                         
  -1   7   7        457.77        453.86         7.63 o                         
   0   7   7        614.87        633.65         7.71 o                         
   1   7   7        458.81        446.27         5.89 o                         
   2   7   7        467.66        462.70         7.12 o                         
   3   7   7        770.48        784.52        11.85 o                         
   4   7   7        232.85        230.44         6.29 o                         
   5   7   7        419.44        408.31         9.51 o                         
   6   7   7         92.23        100.26         6.34 o                         
   7   7   7         51.23         66.15         5.65 o                         
   8   7   7        275.62        270.67        11.53 o                         
   9   7   7         20.64         11.36         5.77 o                         
  -8   8   7         42.49         54.44         7.03 o                         
  -7   8   7         68.78         77.49         6.60 o                         
  -6   8   7        351.18        363.73        13.35 o                         
  -5   8   7          0.08          3.05         2.29 o                         
  -4   8   7       1119.32       1003.69        16.56 o                         
  -3   8   7          5.59          8.63         1.76 o                         
  -2   8   7         12.80         13.27         1.58 o                         
  -1   8   7        367.49        355.97         6.06 o                         
   0   8   7        770.40        660.29         8.74 o                         
   1   8   7        367.92        344.21         5.83 o                         
   2   8   7         12.82         11.87         1.75 o                         
   3   8   7          5.61          8.08         1.83 o                         
   4   8   7       1120.84       1009.77        16.66 o                         
   5   8   7          0.11          6.93         2.75 o                         
   6   8   7        348.05        330.25        11.53 o                         
   7   8   7         69.28         66.76         5.71 o                         
   8   8   7         42.26         60.54         5.80 o                         
  -8   9   7        168.22        178.48        17.12 o                         
  -7   9   7        204.86        221.84        11.54 o                         
  -6   9   7         15.44         13.52         3.91 o                         
  -5   9   7        126.43        136.17         6.51 o                         
  -4   9   7        183.98        180.01         6.25 o                         
  -3   9   7         19.68         17.05         2.21 o                         
  -2   9   7        343.71        298.41         7.03 o                         
  -1   9   7        746.36        734.85         9.83 o                         
   0   9   7        351.54        348.42         7.65 o                         
   1   9   7        747.65        720.73        10.10 o                         
   2   9   7        343.28        321.28         8.27 o                         
   3   9   7         19.61         16.78         1.71 o                         
   4   9   7        184.17        194.97         7.21 o                         
   5   9   7        126.03        135.13         7.29 o                         
   6   9   7         15.79         19.64         3.40 o                         
   7   9   7        204.23        217.71        11.61 o                         
   8   9   7        167.71        161.47        11.02 o                         
  -8  10   7         16.56         17.20         9.85 o                         
  -7  10   7        115.17        121.21         8.69 o                         
  -6  10   7         35.04         42.47         5.61 o                         
  -5  10   7          9.73         14.35         3.89 o                         
  -4  10   7        103.78        104.89         5.09 o                         
  -3  10   7         32.17         32.72         2.94 o                         
  -2  10   7        208.48        196.91         6.08 o                         
  -1  10   7        168.88        167.61         5.07 o                         
   0  10   7       1022.13        988.65        14.21 o                         
   1  10   7        168.50        156.56         5.36 o                         
   2  10   7        208.72        193.26         6.55 o                         
   3  10   7         32.37         33.44         3.29 o                         
   4  10   7        103.30         96.97         5.42 o                         
   5  10   7          9.83          9.94         2.84 o                         
   6  10   7         35.43         36.34         4.48 o                         
   7  10   7        114.81        106.68         9.12 o                         
   8  10   7         16.57         25.69         7.23 o                         
  -7  11   7          4.12          2.13         4.43 o                         
  -6  11   7        131.64        152.54        10.11 o                         
  -5  11   7          1.23          7.54         3.76 o                         
  -4  11   7         72.49         70.38         5.16 o                         
  -3  11   7        306.45        310.88         9.96 o                         
  -2  11   7          3.45          3.77         1.76 o                         
  -1  11   7        224.34        224.26         6.59 o                         
   0  11   7        187.71        185.94         6.72 o                         
   1  11   7        223.87        215.99         9.57 o                         
   2  11   7          3.30          4.14         2.49 o                         
   3  11   7        305.77        304.68         9.68 o                         
   4  11   7         72.15         65.36         4.77 o                         
   5  11   7          1.16          5.62         2.74 o                         
   6  11   7        130.99        137.61         8.22 o                         
   7  11   7          4.10          5.08         4.31 o                         
  -6  12   7         30.09         34.47         5.56 o                         
  -5  12   7        105.60        119.21        10.24 o                         
  -4  12   7          5.39         10.92         3.43 o                         
  -3  12   7        198.96        193.89         8.19 o                         
  -2  12   7        118.44        115.67         5.67 o                         
  -1  12   7        123.75        127.04         5.22 o                         
   0  12   7          0.10          5.76         1.88 o                         
   1  12   7        122.90        116.37         8.12 o                         
   2  12   7        118.16        118.69         6.99 o                         
   3  12   7        200.64        204.38         8.29 o                         
   4  12   7          5.42         11.03         2.80 o                         
   5  12   7        104.85         90.18         6.64 o                         
   6  12   7         30.17         30.49         4.46 o                         
   7  12   7         48.02         60.24        10.77 o                         
  -6  13   7        121.03        112.76        27.70 o                         
  -5  13   7        110.23        111.07         8.81 o                         
  -4  13   7         41.17         33.73         5.26 o                         
  -3  13   7         96.20         89.03         5.93 o                         
  -2  13   7         59.19         64.81         4.84 o                         
  -1  13   7        257.87        261.49         8.56 o                         
   0  13   7         21.80         28.58         5.11 o                         
   1  13   7        257.21        279.06        13.08 o                         
   2  13   7         58.70         62.53         5.33 o                         
   3  13   7         96.93         99.10         7.35 o                         
   4  13   7         41.38         38.51         4.82 o                         
   5  13   7        109.70        119.01         7.85 o                         
   6  13   7        121.38        129.70        11.86 o                         
  -5  14   7        112.40        117.44        14.17 o                         
  -4  14   7         68.47         67.33         6.90 o                         
  -3  14   7          0.93          3.64         2.64 o                         
  -2  14   7         31.17         34.47         4.33 o                         
  -1  14   7        139.48        136.51         6.71 o                         
   0  14   7         11.30         16.40         3.32 o                         
   1  14   7        140.16        142.27         7.84 o                         
   2  14   7         31.00         30.66         4.19 o                         
   3  14   7          0.89          7.66         3.01 o                         
   4  14   7         68.22         64.70         5.99 o                         
   5  14   7        112.43        121.45        11.51 o                         
  -5  15   7         39.80         41.17        13.76 o                         
  -4  15   7         38.71         44.37         9.12 o                         
  -3  15   7         54.78         58.60         5.50 o                         
  -2  15   7          6.42         11.96         3.50 o                         
  -1  15   7        181.69        178.25        10.55 o                         
   0  15   7         16.89         20.99         3.92 o                         
   1  15   7        181.46        157.01         8.48 o                         
   2  15   7          6.41         17.44         3.66 o                         
   3  15   7         55.06         63.63         5.51 o                         
   4  15   7         38.79         40.34         7.18 o                         
  -3  16   7         35.91         36.16         8.44 o                         
  -2  16   7         12.60          7.40         4.43 o                         
  -1  16   7          3.77          8.61         4.16 o                         
   0  16   7          9.03         18.48         3.86 o                         
   1  16   7          3.59          5.52         3.67 o                         
   2  16   7         12.71         22.44         4.06 o                         
   3  16   7         36.19         59.90        14.51 o                         
  -1  17   7         46.43         57.85        19.32 o                         
   0  17   7          6.78         43.19        13.09 o                         
   0   0   8      15193.01      14988.27        71.54 o                         
   1   0   8          0.62          1.03         0.46 o                         
   2   0   8       1068.43       1138.48         7.99 o                         
   3   0   8         36.67         46.75         1.47 o                         
   4   0   8        467.19        462.89         6.68 o                         
   5   0   8        117.70        124.48         3.26 o                         
   6   0   8        148.92        129.44         4.34 o                         
   7   0   8        131.88        135.38         5.04 o                         
   8   0   8         17.75         16.05         3.32 o                         
   9   0   8          8.83          3.19         3.13 o                         
  -9   1   8          5.03          2.61         3.15 o                         
  -8   1   8        133.00        122.06         6.77 o                         
  -7   1   8          6.50          7.65         1.89 o                         
  -6   1   8         62.99         68.43         3.39 o                         
  -5   1   8        107.35        100.60         3.12 o                         
  -4   1   8       1022.68       1005.89         8.52 o                         
  -3   1   8       2347.51       2405.39        16.76 o                         
  -2   1   8       1038.91       1119.91         8.22 o                         
  -1   1   8        882.31        910.86         6.15 o                         
   0   1   8        302.52        300.34         2.88 o                         
   1   1   8        885.65        915.80         5.67 o                         
   2   1   8       1038.81       1132.36         8.13 o                         
   3   1   8       2349.58       2399.49        15.69 o                         
   4   1   8       1025.55       1002.80         9.52 o                         
   5   1   8        106.96         95.29         2.75 o                         
   6   1   8         63.50         59.86         2.54 o                         
   7   1   8          6.43          6.49         2.17 o                         
   8   1   8        133.12        126.63         6.80 o                         
   9   1   8          5.16          4.72         3.34 o                         
  -9   2   8        155.58        155.53        11.63 o                         
  -8   2   8         87.06         95.82         5.49 o                         
  -7   2   8        145.01        151.63         6.49 o                         
  -6   2   8        190.63        180.22         5.93 o                         
  -5   2   8        387.52        326.16         6.66 o                         
  -4   2   8        292.44        298.28         5.24 o                         
  -3   2   8        578.23        570.84         6.69 o                         
  -2   2   8        789.95        874.00         7.21 o                         
  -1   2   8        574.36        683.35         5.22 o                         
   0   2   8        187.10        215.97         2.60 o                         
   1   2   8        573.03        687.19         5.36 o                         
   2   2   8        790.55        867.82         6.93 o                         
   3   2   8        579.39        562.50         6.61 o                         
   4   2   8        292.48        285.04         5.24 o                         
   5   2   8        388.23        326.83         8.81 o                         
   6   2   8        190.72        174.76         5.97 o                         
   7   2   8        145.25        147.82         7.63 o                         
   8   2   8         86.48         94.45         6.89 o                         
   9   2   8        156.26        165.75         9.98 o                         
  -9   3   8         30.16         35.83         4.36 o                         
  -8   3   8          8.67          5.23         2.40 o                         
  -7   3   8        146.84        143.10         6.72 o                         
  -6   3   8         55.22         54.58         3.36 o                         
  -5   3   8       1223.23       1181.32        16.88 o                         
  -4   3   8        475.03        442.32         6.41 o                         
  -3   3   8        610.83        623.00         7.76 o                         
  -2   3   8       2304.15       2347.99        14.21 o                         
  -1   3   8       1784.35       2065.12        12.36 o                         
   0   3   8         31.33         49.52         1.27 o                         
   1   3   8       1785.41       2059.42        11.33 o                         
   2   3   8       2308.43       2338.59        16.20 o                         
   3   3   8        609.58        618.23         7.32 o                         
   4   3   8        474.30        442.35         7.06 o                         
   5   3   8       1223.45       1179.22        13.70 o                         
   6   3   8         55.28         61.57         4.52 o                         
   7   3   8        146.70        137.71         7.59 o                         
   8   3   8          8.74         17.11         3.40 o                         
   9   3   8         29.98         37.12         4.81 o                         
  -9   4   8          1.08          6.51         2.98 o                         
  -8   4   8         17.84         22.78         3.46 o                         
  -7   4   8         56.85         58.76         4.67 o                         
  -6   4   8         38.67         44.95         3.30 o                         
  -5   4   8        261.21        250.69         5.96 o                         
  -4   4   8        109.70        136.73         7.47 o                         
  -3   4   8        439.50        435.90         5.79 o                         
  -2   4   8       1546.71       1620.00        11.89 o                         
  -1   4   8       1186.61       1197.01         9.18 o                         
   0   4   8        180.52        183.75         2.79 o                         
   1   4   8       1188.69       1187.44         9.31 o                         
   2   4   8       1547.23       1606.14        12.80 o                         
   3   4   8        439.84        431.10         5.54 o                         
   4   4   8        110.65        151.45         7.09 o                         
   5   4   8        260.65        247.01         9.86 o                         
   6   4   8         38.52         52.47         4.24 o                         
   7   4   8         56.93         59.54         6.58 o                         
   8   4   8         17.83         26.46         3.85 o                         
   9   4   8          1.03          5.04         3.30 o                         
  -9   5   8          1.91          0.78         3.94 o                         
  -8   5   8         49.83         48.15         4.57 o                         
  -7   5   8         24.58         19.77         3.44 o                         
  -6   5   8         49.18         49.79         3.48 o                         
  -5   5   8         50.12         42.62         2.65 o                         
  -4   5   8        168.06        162.87         3.88 o                         
  -3   5   8         22.01         26.45         2.07 o                         
  -2   5   8         39.77         43.46         1.91 o                         
  -1   5   8        926.05        841.69         6.98 o                         
   0   5   8       1750.25       1807.17        10.90 o                         
   1   5   8        929.80        854.25         7.82 o                         
   2   5   8         39.69         40.01         2.19 o                         
   3   5   8         22.27         26.03         1.81 o                         
   4   5   8        167.99        174.06         4.53 o                         
   5   5   8         50.60         45.30         3.42 o                         
   6   5   8         50.03         61.69         7.33 o                         
   7   5   8         24.78         24.52         3.67 o                         
   8   5   8         50.01         56.43         5.49 o                         
   9   5   8          1.95          3.07         3.18 o                         
  -9   6   8          0.54          3.58         4.42 o                         
  -8   6   8         63.15         69.21         5.97 o                         
  -7   6   8         35.80         38.69         4.91 o                         
  -6   6   8         65.95         64.59         4.90 o                         
  -5   6   8        252.44        242.96         6.94 o                         
  -4   6   8         70.63         76.17         3.37 o                         
  -3   6   8        160.30        165.33         4.39 o                         
  -2   6   8        200.17        202.99         3.81 o                         
  -1   6   8        157.97        172.36         3.24 o                         
   0   6   8        179.83        174.95         3.49 o                         
   1   6   8        157.82        170.24         3.37 o                         
   2   6   8        201.94        202.14         4.34 o                         
   3   6   8        159.71        171.17         4.64 o                         
   4   6   8         69.96         75.72         3.44 o                         
   5   6   8        253.63        245.60         8.95 o                         
   6   6   8         65.53         76.83         5.58 o                         
   7   6   8         36.20         43.28         4.69 o                         
   8   6   8         63.02         66.22         6.08 o                         
   9   6   8          0.58          9.21         5.93 o                         
  -9   7   8         30.83         45.88        14.15 o                         
  -8   7   8          5.82         12.47         3.61 o                         
  -7   7   8         16.67         17.02         3.30 o                         
  -6   7   8        152.58        151.23         7.44 o                         
  -5   7   8         38.69         38.82         3.19 o                         
  -4   7   8        107.32         97.62         3.55 o                         
  -3   7   8        380.90        392.18         7.32 o                         
  -2   7   8        324.62        339.28         7.29 o                         
  -1   7   8         94.72         94.95         2.94 o                         
   0   7   8        117.00        110.13         3.11 o                         
   1   7   8         94.06         93.28         2.83 o                         
   2   7   8        324.12        350.59         6.29 o                         
   3   7   8        379.44        407.85         8.28 o                         
   4   7   8        107.14        105.17         4.02 o                         
   5   7   8         39.01         33.56         4.31 o                         
   6   7   8        152.65        157.93         7.98 o                         
   7   7   8         16.37         22.23         3.78 o                         
   8   7   8          5.85          8.90         3.08 o                         
   9   7   8         31.06         40.50        13.09 o                         
  -8   8   8        100.35        109.65         8.26 o                         
  -7   8   8         58.10         71.47         6.60 o                         
  -6   8   8        110.21        105.06         6.48 o                         
  -5   8   8        162.41        160.38         9.00 o                         
  -4   8   8         10.78         13.58         2.50 o                         
  -3   8   8       1126.81       1044.03        14.32 o                         
  -2   8   8        220.13        206.10         5.34 o                         
  -1   8   8        343.41        352.89         5.73 o                         
   0   8   8        270.14        263.71         5.07 o                         
   1   8   8        344.48        355.87         5.79 o                         
   2   8   8        220.30        216.44         5.32 o                         
   3   8   8       1124.35       1042.69        13.21 o                         
   4   8   8         10.88         14.58         2.12 o                         
   5   8   8        164.00        153.93         7.63 o                         
   6   8   8        109.70        101.88         6.72 o                         
   7   8   8         58.67         65.72         5.93 o                         
   8   8   8         99.99        104.28         9.47 o                         
  -8   9   8        128.92        124.84        14.80 o                         
  -7   9   8        140.25        156.79         9.52 o                         
  -6   9   8         38.70         39.62         6.06 o                         
  -5   9   8        169.17        184.35        10.35 o                         
  -4   9   8        115.61        114.66         6.45 o                         
  -3   9   8         65.17         61.13         3.89 o                         
  -2   9   8        213.56        202.54         5.39 o                         
  -1   9   8         79.83         77.70         3.05 o                         
   0   9   8       1004.63        983.95        14.47 o                         
   1   9   8         79.38         73.38         3.09 o                         
   2   9   8        213.70        197.28         6.01 o                         
   3   9   8         65.25         59.19         4.23 o                         
   4   9   8        115.80        108.56         5.50 o                         
   5   9   8        168.85        175.10         8.36 o                         
   6   9   8         38.75         37.17         4.49 o                         
   7   9   8        140.67        156.74         8.80 o                         
   8   9   8        129.06        126.76         9.91 o                         
  -8  10   8          4.00         33.67        11.84 o                         
  -7  10   8          1.20          6.12         3.49 o                         
  -6  10   8        155.12        144.06         9.61 o                         
  -5  10   8        152.93        144.48         9.17 o                         
  -4  10   8        107.26        103.46         5.75 o                         
  -3  10   8         47.14         44.68         3.60 o                         
  -2  10   8        122.49        118.90         7.15 o                         
  -1  10   8         95.30         97.44         3.76 o                         
   0  10   8          1.70          3.92         1.53 o                         
   1  10   8         95.06         94.95         3.73 o                         
   2  10   8        122.67        121.16         5.34 o                         
   3  10   8         47.56         50.49         4.07 o                         
   4  10   8        106.72        103.84         5.63 o                         
   5  10   8        153.27        141.02         7.84 o                         
   6  10   8        155.47        149.25         8.41 o                         
   7  10   8          1.19         -0.26         2.57 o                         
  -7  11   8        181.25        183.54        14.48 o                         
  -6  11   8          5.61         11.72         4.18 o                         
  -5  11   8        151.90        143.93         9.36 o                         
  -4  11   8          9.45          9.26         3.00 o                         
  -3  11   8        124.63        134.17         6.18 o                         
  -2  11   8         23.94         25.13         2.91 o                         
  -1  11   8        462.41        453.99         9.07 o                         
   0  11   8        273.71        282.67         7.99 o                         
   1  11   8        462.91        462.68        10.56 o                         
   2  11   8         23.96         22.39         3.34 o                         
   3  11   8        124.36        132.73         6.59 o                         
   4  11   8          9.36          7.72         2.51 o                         
   5  11   8        152.07        139.39         9.33 o                         
   6  11   8          5.69          6.08         3.20 o                         
   7  11   8        181.59        164.19        11.06 o                         
  -6  12   8         59.96         64.99         7.24 o                         
  -5  12   8         11.26         16.91         4.68 o                         
  -4  12   8        156.92        170.93         9.26 o                         
  -3  12   8        350.82        337.79        14.90 o                         
  -2  12   8         13.40         16.44         2.43 o                         
  -1  12   8         43.56         43.65         3.17 o                         
   0  12   8         65.90         68.63         5.26 o                         
   1  12   8         43.65         44.02         4.88 o                         
   2  12   8         13.48         15.51         3.10 o                         
   3  12   8        349.96        344.08        10.90 o                         
   4  12   8        157.65        164.68         8.67 o                         
   5  12   8         11.00         19.91         4.79 o                         
   6  12   8         60.02         57.35         6.17 o                         
   7  12   8        103.04         78.34        16.84 o                         
  -6  13   8         22.82         24.73         9.59 o                         
  -5  13   8         94.09         92.04         8.26 o                         
  -4  13   8         20.80         23.51         4.37 o                         
  -3  13   8         81.19         82.48         5.39 o                         
  -2  13   8         64.58         69.45         4.75 o                         
  -1  13   8        481.69        494.81        11.01 o                         
   0  13   8        106.22        104.75         6.10 o                         
   1  13   8        482.92        481.97        15.50 o                         
   2  13   8         64.82         75.51         6.02 o                         
   3  13   8         80.61         85.35         5.77 o                         
   4  13   8         20.90         26.27         4.12 o                         
   5  13   8         94.57        102.67        12.27 o                         
   6  13   8         22.95         30.63         8.49 o                         
  -5  14   8         89.87        110.74        13.75 o                         
  -4  14   8        213.92        225.21        13.83 o                         
  -3  14   8         29.20         27.16         4.03 o                         
  -2  14   8         16.17         16.73         3.36 o                         
  -1  14   8          4.28         13.85         3.53 o                         
   0  14   8        138.72        135.04         6.99 o                         
   1  14   8          4.23          7.60         2.67 o                         
   2  14   8         16.22         19.46         3.77 o                         
   3  14   8         29.47         28.89         3.95 o                         
   4  14   8        213.85        209.61        11.62 o                         
   5  14   8         89.71         88.66        10.25 o                         
  -4  15   8         29.08         26.36         7.33 o                         
  -3  15   8          4.55          5.83         2.82 o                         
  -2  15   8         16.75         19.61         3.43 o                         
  -1  15   8         15.57         13.00         4.12 o                         
   0  15   8         47.15         38.81         6.86 o                         
   1  15   8         15.47         20.60         4.71 o                         
   2  15   8         16.84         18.13         3.77 o                         
   3  15   8          4.50          3.61         2.86 o                         
   4  15   8         29.35         27.03        14.61 o                         
  -3  16   8         45.29         35.25        10.37 o                         
  -2  16   8         91.57         89.52        12.98 o                         
  -1  16   8          4.38         12.80         3.98 o                         
   0  16   8          4.01         13.64         4.24 o                         
   1  16   8          4.57          3.97         3.77 o                         
   2  16   8         92.12         93.75        11.51 o                         
   3  16   8         44.80         51.88        13.60 o                         
  -1  17   8         42.01         39.39        13.34 o                         
   0  17   8          0.69          6.05         7.22 o                         
   1   0   9       2794.01       2660.67        12.75 o                         
   2   0   9          9.18          8.35         0.82 o                         
   3   0   9         80.63        113.49         3.27 o                         
   4   0   9         29.63         29.55         1.63 o                         
   5   0   9        868.97        795.80         9.03 o                         
   6   0   9          0.78          7.82         1.73 o                         
   7   0   9          1.34          6.00         1.94 o                         
   8   0   9        143.99        159.66         8.43 o                         
   9   0   9          0.49         -1.04         2.93 o                         
  -9   1   9          5.03          6.40         4.51 o                         
  -8   1   9        108.94        105.93         6.37 o                         
  -7   1   9         52.00         51.60         3.67 o                         
  -6   1   9         39.35         41.18         2.67 o                         
  -5   1   9         27.67         25.84         2.02 o                         
  -4   1   9         47.55         44.39         1.65 o                         
  -3   1   9        542.62        562.59         8.09 o                         
  -2   1   9        565.88        631.23         5.74 o                         
  -1   1   9         75.25         63.68         1.53 o                         
   0   1   9       3429.30       3542.96        15.72 o                         
   1   1   9         75.53         65.18         1.47 o                         
   2   1   9        567.72        635.54         5.54 o                         
   3   1   9        541.17        558.13         6.39 o                         
   4   1   9         47.61         45.43         1.86 o                         
   5   1   9         27.10         20.74         1.37 o                         
   6   1   9         38.94         35.44         3.52 o                         
   7   1   9         52.02         51.21         3.56 o                         
   8   1   9        108.64        106.78         7.03 o                         
   9   1   9          4.88          8.09         3.33 o                         
  -9   2   9        215.53        224.68        10.64 o                         
  -8   2   9        112.92        116.42         6.21 o                         
  -7   2   9         92.42         91.21         5.25 o                         
  -6   2   9        383.68        377.79         8.10 o                         
  -5   2   9        145.51        128.36         3.42 o                         
  -4   2   9        474.07        481.91         6.95 o                         
  -3   2   9       1034.84       1057.47         9.17 o                         
  -2   2   9        941.75        874.09         7.17 o                         
  -1   2   9       1361.20       1499.91         9.34 o                         
   0   2   9       1345.99       1579.51         9.06 o                         
   1   2   9       1358.87       1504.84         9.02 o                         
   2   2   9        940.39        880.28         7.40 o                         
   3   2   9       1034.78       1047.10        10.25 o                         
   4   2   9        473.58        488.03         6.39 o                         
   5   2   9        145.21        123.76         3.71 o                         
   6   2   9        383.70        355.42         8.36 o                         
   7   2   9         92.55         92.72         6.71 o                         
   8   2   9        112.01        128.34         8.45 o                         
   9   2   9        215.20        223.74        10.73 o                         
  -9   3   9         71.78         82.17         7.40 o                         
  -8   3   9         15.33         13.78         2.77 o                         
  -7   3   9        473.97        450.03        11.98 o                         
  -6   3   9         51.90         61.36         3.40 o                         
  -5   3   9        668.14        646.41         9.45 o                         
  -4   3   9        288.32        286.84         6.51 o                         
  -3   3   9       1193.43       1356.91        22.83 o                         
  -2   3   9       1124.73       1202.48         9.67 o                         
  -1   3   9        904.39        921.13         7.08 o                         
   0   3   9       3654.20       3923.92        17.60 o                         
   1   3   9        907.08        937.91         6.94 o                         
   2   3   9       1121.70       1206.58         9.35 o                         
   3   3   9       1193.12       1374.52        24.60 o                         
   4   3   9        285.33        283.55         5.46 o                         
   5   3   9        669.05        632.77         9.43 o                         
   6   3   9         52.14         63.87         4.56 o                         
   7   3   9        473.68        467.09        12.77 o                         
   8   3   9         15.65         18.14         3.65 o                         
   9   3   9         71.99         85.21         7.96 o                         
  -9   4   9         44.60         47.85         6.14 o                         
  -8   4   9        105.82        105.25         6.00 o                         
  -7   4   9         19.99         12.71         2.67 o                         
  -6   4   9          1.15          4.07         2.39 o                         
  -5   4   9         80.16         74.26         2.85 o                         
  -4   4   9        527.62        524.68         8.76 o                         
  -3   4   9        537.86        535.39         8.11 o                         
  -2   4   9          5.11          7.03         1.38 o                         
  -1   4   9          8.43          5.86         0.83 o                         
   0   4   9        243.64        237.39         3.24 o                         
   1   4   9          8.50          6.89         0.71 o                         
   2   4   9          5.36          6.51         1.02 o                         
   3   4   9        537.66        543.34         7.58 o                         
   4   4   9        528.25        516.19         7.28 o                         
   5   4   9         80.19         81.05         3.62 o                         
   6   4   9          1.18          2.65         2.13 o                         
   7   4   9         20.00         27.38         3.67 o                         
   8   4   9        106.68        116.76         9.72 o                         
   9   4   9         44.54         52.00         8.41 o                         
  -9   5   9         72.28         68.51         9.48 o                         
  -8   5   9         44.53         44.46         5.46 o                         
  -7   5   9         23.99         20.72         3.25 o                         
  -6   5   9        391.12        400.82        11.59 o                         
  -5   5   9         82.12         71.62         2.90 o                         
  -4   5   9        144.37        130.12         5.20 o                         
  -3   5   9         69.76         72.09         3.52 o                         
  -2   5   9        587.56        606.11         8.51 o                         
  -1   5   9       1025.32       1034.87         9.70 o                         
   0   5   9        203.40        184.63         3.20 o                         
   1   5   9       1026.09       1042.46         9.01 o                         
   2   5   9        584.77        612.17         7.75 o                         
   3   5   9         69.57         69.99         3.29 o                         
   4   5   9        144.85        134.64         3.92 o                         
   5   5   9         82.58         77.02         3.70 o                         
   6   5   9        391.12        402.13        12.05 o                         
   7   5   9         23.75         28.28         4.37 o                         
   8   5   9         44.66         45.53         5.70 o                         
   9   5   9         72.02         67.99         7.95 o                         
  -9   6   9         21.40         25.48         6.51 o                         
  -8   6   9          5.41          8.06         3.42 o                         
  -7   6   9         13.53         10.30         2.98 o                         
  -6   6   9        168.67        177.42         7.85 o                         
  -5   6   9         27.21         28.97         1.73 o                         
  -4   6   9        311.75        317.41         7.94 o                         
  -3   6   9        257.01        317.80         6.42 o                         
  -2   6   9       1419.13       1453.86        14.90 o                         
  -1   6   9        180.89        188.50         3.05 o                         
   0   6   9         83.25        102.42         2.59 o                         
   1   6   9        179.12        184.50         3.72 o                         
   2   6   9       1423.41       1468.44        13.64 o                         
   3   6   9        257.68        317.76         7.79 o                         
   4   6   9        312.19        318.75         7.47 o                         
   5   6   9         27.43         27.05         3.51 o                         
   6   6   9        168.59        177.00         8.27 o                         
   7   6   9         13.57         14.51         3.40 o                         
   8   6   9          5.52          9.06         5.35 o                         
   9   6   9         21.40         25.58         9.85 o                         
  -9   7   9         96.97         86.07        18.62 o                         
  -8   7   9          4.32         15.18         3.93 o                         
  -7   7   9         21.08         24.21         4.28 o                         
  -6   7   9        102.74         95.17         6.00 o                         
  -5   7   9         36.23         44.63         3.14 o                         
  -4   7   9        194.47        186.02         5.63 o                         
  -3   7   9        607.11        556.42         8.37 o                         
  -2   7   9        917.70        897.40        11.72 o                         
  -1   7   9       1855.68       1771.18        15.90 o                         
   0   7   9         51.63         51.33         2.24 o                         
   1   7   9       1858.61       1776.48        14.84 o                         
   2   7   9        917.66        900.60        10.90 o                         
   3   7   9        606.74        591.25        10.19 o                         
   4   7   9        194.29        171.77         6.28 o                         
   5   7   9         36.78         41.13         4.18 o                         
   6   7   9        103.06        103.16         6.56 o                         
   7   7   9         20.92         28.94         4.13 o                         
   8   7   9          4.38         10.84         3.69 o                         
  -8   8   9         22.52         35.16         5.92 o                         
  -7   8   9         23.19         28.55         4.73 o                         
  -6   8   9        205.98        193.70         9.69 o                         
  -5   8   9        102.98         90.63         6.55 o                         
  -4   8   9        161.04        152.97         5.69 o                         
  -3   8   9        109.22        102.89         4.20 o                         
  -2   8   9        318.94        292.79         6.12 o                         
  -1   8   9        279.82        251.74         4.75 o                         
   0   8   9        455.40        451.08         7.36 o                         
   1   8   9        280.32        259.46         6.58 o                         
   2   8   9        318.10        282.56         6.07 o                         
   3   8   9        109.57        111.13         5.88 o                         
   4   8   9        160.60        153.30         6.25 o                         
   5   8   9        102.91         98.29         6.23 o                         
   6   8   9        206.07        198.13         9.19 o                         
   7   8   9         23.12         33.38         4.44 o                         
   8   8   9         22.70         36.55         5.53 o                         
  -8   9   9          1.85         -1.19         6.91 o                         
  -7   9   9          2.04          9.04         3.62 o                         
  -6   9   9         32.77         67.15         7.20 o                         
  -5   9   9         29.51         22.06         4.81 o                         
  -4   9   9         39.09         27.63         4.02 o                         
  -3   9   9         10.58         12.22         2.04 o                         
  -2   9   9         52.66         52.92         2.79 o                         
  -1   9   9        137.69        144.63         4.05 o                         
   0   9   9       1424.41       1377.03        15.84 o                         
   1   9   9        137.26        143.57         4.46 o                         
   2   9   9         52.50         49.38         3.15 o                         
   3   9   9         10.84         13.08         1.85 o                         
   4   9   9         38.90         31.17         2.80 o                         
   5   9   9         29.65         33.54         4.27 o                         
   6   9   9         32.72         57.47         5.48 o                         
   7   9   9          2.15          3.44         2.90 o                         
   8   9   9          1.83          4.53        14.92 o                         
  -8  10   9          4.27         12.13         8.25 o                         
  -7  10   9         75.07         73.51         6.91 o                         
  -6  10   9        158.35        155.18        10.12 o                         
  -5  10   9         75.07         80.74         7.14 o                         
  -4  10   9         37.63         40.00         4.53 o                         
  -3  10   9         52.95         49.53         3.87 o                         
  -2  10   9        214.22        212.45         6.02 o                         
  -1  10   9         70.58         69.93         3.49 o                         
   0  10   9          1.02          3.08         1.50 o                         
   1  10   9         70.17         68.89         3.82 o                         
   2  10   9        214.76        213.71         8.48 o                         
   3  10   9         53.79         54.93         4.30 o                         
   4  10   9         37.44         42.72         3.92 o                         
   5  10   9         74.63         74.34         5.87 o                         
   6  10   9        158.44        147.16         8.44 o                         
   7  10   9         75.40         65.43         6.02 o                         
  -7  11   9          0.11          6.95         4.69 o                         
  -6  11   9         86.00         87.57         8.78 o                         
  -5  11   9          9.09         11.01         4.03 o                         
  -4  11   9        182.96        189.26         9.26 o                         
  -3  11   9         71.90         67.18         5.00 o                         
  -2  11   9         37.84         46.64         3.08 o                         
  -1  11   9         49.45         54.68         3.31 o                         
   0  11   9         25.00         20.70         3.36 o                         
   1  11   9         49.80         53.09         4.80 o                         
   2  11   9         37.83         46.20         6.24 o                         
   3  11   9         71.53         72.93         5.44 o                         
   4  11   9        183.95        176.18        11.41 o                         
   5  11   9          9.23         10.72         3.17 o                         
   6  11   9         85.43         98.81         7.16 o                         
   7  11   9          0.10          0.37         3.58 o                         
  -6  12   9        182.89        198.33        11.90 o                         
  -5  12   9         55.46         58.40         6.74 o                         
  -4  12   9        340.17        345.46        13.03 o                         
  -3  12   9         33.01         50.18         4.47 o                         
  -2  12   9         79.43         84.13         4.79 o                         
  -1  12   9         67.30         67.88         3.79 o                         
   0  12   9        150.85        191.09         6.93 o                         
   1  12   9         67.18         72.58         6.00 o                         
   2  12   9         78.62         86.27         6.09 o                         
   3  12   9         32.77         35.68         4.16 o                         
   4  12   9        338.46        349.21        12.65 o                         
   5  12   9         55.77         53.74         7.95 o                         
   6  12   9        183.43        224.06        10.83 o                         
   7  12   9         14.42          2.92         6.98 o                         
  -6  13   9        175.77        171.62        26.59 o                         
  -5  13   9         10.20          8.54         3.57 o                         
  -4  13   9        188.24        193.24         9.05 o                         
  -3  13   9        134.66        142.34         7.04 o                         
  -2  13   9         69.11         75.86         5.05 o                         
  -1  13   9          5.74         11.83         2.62 o                         
   0  13   9        165.96        159.78         7.88 o                         
   1  13   9          5.60          9.13         3.07 o                         
   2  13   9         68.87         76.38         5.66 o                         
   3  13   9        135.16        141.20         7.41 o                         
   4  13   9        188.49        191.04         9.69 o                         
   5  13   9         10.39         11.12         3.44 o                         
   6  13   9        176.01        213.83        27.36 o                         
  -5  14   9         60.46         64.04        10.50 o                         
  -4  14   9         60.47         74.98         7.09 o                         
  -3  14   9         17.88         14.27         3.18 o                         
  -2  14   9         74.22         71.45         5.75 o                         
  -1  14   9         60.06         63.99         5.96 o                         
   0  14   9         63.50         49.47         5.80 o                         
   1  14   9         60.61         62.08         5.31 o                         
   2  14   9         73.52         76.89         5.67 o                         
   3  14   9         17.97         23.60         3.77 o                         
   4  14   9         60.38         60.21         6.02 o                         
   5  14   9         60.63         83.09        17.33 o                         
  -4  15   9         27.32         35.40        13.10 o                         
  -3  15   9         77.54         91.71         7.98 o                         
  -2  15   9         10.12          8.80         3.11 o                         
  -1  15   9        129.36        128.02         8.40 o                         
   0  15   9         30.56         66.15         6.66 o                         
   1  15   9        129.87        139.86         9.21 o                         
   2  15   9         10.04          4.86         3.07 o                         
   3  15   9         77.61         94.35         7.69 o                         
   4  15   9         27.23         33.44        11.02 o                         
  -3  16   9          5.64         -6.49         6.70 o                         
  -2  16   9         48.35         36.67         9.43 o                         
  -1  16   9         74.24         73.33         8.38 o                         
   0  16   9        246.26        264.99        14.77 o                         
   1  16   9         73.98         75.02         8.07 o                         
   2  16   9         48.55         49.46         7.39 o                         
   3  16   9          5.64         17.07         9.10 o                         
   0   0  10         52.19         81.93         4.09 o                         
   1   0  10        124.57        143.78         2.07 o                         
   2   0  10        543.30        529.81         5.04 o                         
   3   0  10        182.31        202.84         3.48 o                         
   4   0  10         79.20         61.20         2.15 o                         
   5   0  10         57.00         66.61         2.61 o                         
   6   0  10          2.51          3.25         1.57 o                         
   7   0  10        643.59        633.53        12.79 o                         
   8   0  10         23.17         26.44         4.23 o                         
   9   0  10         32.89         30.24         4.52 o                         
  -9   1  10        111.08        114.37         7.67 o                         
  -8   1  10         33.92         40.14         4.33 o                         
  -7   1  10         40.97         38.04         3.89 o                         
  -6   1  10         40.97         42.78         3.80 o                         
  -5   1  10         47.64         46.15         3.04 o                         
  -4   1  10        206.45        189.78         4.42 o                         
  -3   1  10         21.67         23.42         1.66 o                         
  -2   1  10        118.48        100.01         2.23 o                         
  -1   1  10        946.16        955.10         6.38 o                         
   0   1  10         14.49         15.80         0.91 o                         
   1   1  10        946.31        956.41         5.95 o                         
   2   1  10        119.03        102.48         1.90 o                         
   3   1  10         21.87         24.21         1.26 o                         
   4   1  10        207.02        190.41         3.82 o                         
   5   1  10         47.29         43.27         2.07 o                         
   6   1  10         40.93         35.03         3.19 o                         
   7   1  10         40.86         39.72         3.72 o                         
   8   1  10         34.32         45.26         4.84 o                         
   9   1  10        110.77        116.14        10.48 o                         
  -9   2  10          0.08          1.60         3.47 o                         
  -8   2  10        496.84        507.06        12.80 o                         
  -7   2  10        210.07        214.56         7.80 o                         
  -6   2  10        252.32        261.44         7.95 o                         
  -5   2  10         61.63         54.19         3.37 o                         
  -4   2  10        421.53        390.23         6.37 o                         
  -3   2  10         44.50         34.27         1.94 o                         
  -2   2  10        959.64       1005.81         7.76 o                         
  -1   2  10         76.75         70.06         1.89 o                         
   0   2  10        151.20        145.87         2.30 o                         
   1   2  10         76.87         68.85         1.48 o                         
   2   2  10        959.50       1016.39         8.87 o                         
   3   2  10         44.56         36.93         1.73 o                         
   4   2  10        422.43        392.97         5.43 o                         
   5   2  10         61.92         52.37         2.37 o                         
   6   2  10        252.75        262.61         8.95 o                         
   7   2  10        210.14        210.45         9.23 o                         
   8   2  10        498.27        524.98        14.36 o                         
   9   2  10          0.08          5.44         3.42 o                         
  -9   3  10         46.86         54.79         7.22 o                         
  -8   3  10          1.93          3.96         2.51 o                         
  -7   3  10        593.20        583.71        13.14 o                         
  -6   3  10          6.79          2.90         2.06 o                         
  -5   3  10        945.72        886.05        13.20 o                         
  -4   3  10        436.04        461.06         8.42 o                         
  -3   3  10        977.68        992.46         9.60 o                         
  -2   3  10       1850.27       1915.60        14.81 o                         
  -1   3  10         62.13         58.82         1.58 o                         
   0   3  10        740.00        822.51         6.21 o                         
   1   3  10         62.76         62.39         1.70 o                         
   2   3  10       1850.32       1908.95        12.66 o                         
   3   3  10        977.98        988.39         8.29 o                         
   4   3  10        435.50        444.58         7.71 o                         
   5   3  10        944.06        894.36        10.75 o                         
   6   3  10          6.76          5.79         2.24 o                         
   7   3  10        593.53        602.44        14.56 o                         
   8   3  10          2.01          7.45         3.07 o                         
   9   3  10         46.64         46.52         6.68 o                         
  -9   4  10         70.42         72.43         9.37 o                         
  -8   4  10         14.95         21.33         3.54 o                         
  -7   4  10        136.57        145.68         6.96 o                         
  -6   4  10          6.77          8.71         2.85 o                         
  -5   4  10         33.47         33.99         2.70 o                         
  -4   4  10         83.81         73.62         3.03 o                         
  -3   4  10         25.74         24.98         1.85 o                         
  -2   4  10        149.73        130.87         4.38 o                         
  -1   4  10       1009.37       1038.53         8.84 o                         
   0   4  10        534.66        580.50         5.45 o                         
   1   4  10       1009.85       1026.44         7.57 o                         
   2   4  10        150.14        136.23         3.58 o                         
   3   4  10         25.94         29.24         2.14 o                         
   4   4  10         83.35         73.67         3.57 o                         
   5   4  10         33.62         36.37         2.46 o                         
   6   4  10          6.72         12.26         2.71 o                         
   7   4  10        136.35        134.93         7.08 o                         
   8   4  10         15.02         15.22         3.99 o                         
   9   4  10         70.53         70.02         8.13 o                         
  -9   5  10         28.30         44.59         7.92 o                         
  -8   5  10          1.86          4.42         2.82 o                         
  -7   5  10        130.71        140.16         6.92 o                         
  -6   5  10         89.11         77.23         5.30 o                         
  -5   5  10         35.58         38.57         3.62 o                         
  -4   5  10        214.02        200.75         5.75 o                         
  -3   5  10          2.44          3.64         1.11 o                         
  -2   5  10        192.62        184.71         4.57 o                         
  -1   5  10          9.15          9.66         1.38 o                         
   0   5  10        618.36        675.59         7.51 o                         
   1   5  10          9.09          9.99         1.06 o                         
   2   5  10        191.42        180.88         3.66 o                         
   3   5  10          2.40          2.60         1.06 o                         
   4   5  10        213.48        202.38         4.60 o                         
   5   5  10         35.20         31.13         3.48 o                         
   6   5  10         89.60         84.54         5.70 o                         
   7   5  10        130.00        131.93         9.03 o                         
   8   5  10          1.77          3.82         4.30 o                         
   9   5  10         28.16         36.64         8.91 o                         
  -9   6  10         25.68         30.90         8.27 o                         
  -8   6  10         19.64         23.12         4.02 o                         
  -7   6  10         13.38         20.84         4.03 o                         
  -6   6  10        106.32        106.76         6.17 o                         
  -5   6  10        112.14        124.43         5.70 o                         
  -4   6  10         44.41         54.58         3.14 o                         
  -3   6  10        329.86        316.80         7.70 o                         
  -2   6  10       1068.24       1071.12        13.90 o                         
  -1   6  10        277.14        289.47         4.09 o                         
   0   6  10        616.89        630.01         7.16 o                         
   1   6  10        276.44        302.87         4.93 o                         
   2   6  10       1069.69       1072.70        10.77 o                         
   3   6  10        329.35        311.39         6.11 o                         
   4   6  10         44.37         49.41         2.68 o                         
   5   6  10        112.08        117.34         6.44 o                         
   6   6  10        105.10        107.11         6.55 o                         
   7   6  10         13.32         19.67         3.68 o                         
   8   6  10         19.61         14.79         3.85 o                         
  -8   7  10         36.58         39.91         4.92 o                         
  -7   7  10          0.64          6.82         3.48 o                         
  -6   7  10         73.57         72.42         6.09 o                         
  -5   7  10        332.77        312.94         9.18 o                         
  -4   7  10          2.07          3.09         2.26 o                         
  -3   7  10       1306.67       1190.28        14.25 o                         
  -2   7  10        352.53        350.27         8.81 o                         
  -1   7  10       1809.79       1719.62        16.32 o                         
   0   7  10        653.25        632.61         7.48 o                         
   1   7  10       1807.49       1742.05        15.66 o                         
   2   7  10        352.10        360.83         6.29 o                         
   3   7  10       1305.18       1198.63        15.35 o                         
   4   7  10          2.18          2.66         1.72 o                         
   5   7  10        332.09        331.20        10.90 o                         
   6   7  10         73.22         67.00         5.74 o                         
   7   7  10          0.64          7.33         3.05 o                         
   8   7  10         36.36         47.77         5.94 o                         
  -8   8  10        184.68        196.23        12.02 o                         
  -7   8  10         50.54         58.32         6.06 o                         
  -6   8  10         24.34         30.13         4.53 o                         
  -5   8  10         89.66         94.19         6.22 o                         
  -4   8  10        122.31        109.57         8.52 o                         
  -3   8  10        117.08        113.78         5.70 o                         
  -2   8  10        347.93        328.20         5.71 o                         
  -1   8  10          6.45          3.98         1.45 o                         
   0   8  10       1862.38       1827.30        19.03 o                         
   1   8  10          6.30          5.82         1.38 o                         
   2   8  10        347.68        330.77         6.43 o                         
   3   8  10        116.85        120.89         4.31 o                         
   4   8  10        121.68        112.71         5.83 o                         
   5   8  10         90.20        102.74         6.48 o                         
   6   8  10         24.29         22.91         3.69 o                         
   7   8  10         50.56         60.37         5.65 o                         
   8   8  10        184.94        187.89        11.15 o                         
  -8   9  10         12.15         16.58        10.84 o                         
  -7   9  10         14.98         35.33         6.51 o                         
  -6   9  10         84.28         86.78         7.02 o                         
  -5   9  10        131.01        144.72         8.29 o                         
  -4   9  10         58.19         61.05         5.30 o                         
  -3   9  10        411.51        386.01        11.69 o                         
  -2   9  10        161.11        164.44         4.40 o                         
  -1   9  10        306.47        284.11         6.20 o                         
   0   9  10         75.64         85.56         3.57 o                         
   1   9  10        306.59        302.94         7.09 o                         
   2   9  10        160.90        162.20         5.24 o                         
   3   9  10        410.91        415.09         8.96 o                         
   4   9  10         57.58         62.15         4.44 o                         
   5   9  10        131.28        138.05         7.61 o                         
   6   9  10         83.93         88.48         6.52 o                         
   7   9  10         15.09         15.88         3.43 o                         
   8   9  10         12.31         17.33         9.13 o                         
  -7  10  10         56.85         63.19         6.97 o                         
  -6  10  10         26.45         33.49         4.80 o                         
  -5  10  10         94.75         99.90         7.21 o                         
  -4  10  10         76.17         80.03         6.24 o                         
  -3  10  10         21.05         24.71         3.72 o                         
  -2  10  10        211.10        216.04         7.02 o                         
  -1  10  10        203.60        189.78         5.53 o                         
   0  10  10         28.23         30.44         3.47 o                         
   1  10  10        202.26        203.61         7.30 o                         
   2  10  10        211.68        224.47         8.01 o                         
   3  10  10         20.67         19.11         3.00 o                         
   4  10  10         76.45         77.75         5.12 o                         
   5  10  10         95.20         81.84         6.77 o                         
   6  10  10         26.40         33.55         5.98 o                         
   7  10  10         56.45         66.02         6.25 o                         
  -7  11  10         45.24         35.82         7.16 o                         
  -6  11  10         52.97         53.07         7.79 o                         
  -5  11  10         39.28         47.65         6.00 o                         
  -4  11  10        171.23        162.62         8.78 o                         
  -3  11  10          7.57          9.35         2.69 o                         
  -2  11  10         46.83         48.83         3.76 o                         
  -1  11  10        102.72        111.14         4.51 o                         
   0  11  10         49.69         49.06         4.15 o                         
   1  11  10        102.72        113.67         6.22 o                         
   2  11  10         47.12         46.26         4.17 o                         
   3  11  10          7.45          6.01         2.73 o                         
   4  11  10        171.34        164.79         8.08 o                         
   5  11  10         38.76         37.24         4.61 o                         
   6  11  10         53.10         51.40         6.41 o                         
   7  11  10         45.40         35.16        13.18 o                         
  -6  12  10        101.04        117.26        11.49 o                         
  -5  12  10         93.85        116.48         8.92 o                         
  -4  12  10        235.89        237.38        10.86 o                         
  -3  12  10         46.42         58.01         4.79 o                         
  -2  12  10        122.64        134.22         5.99 o                         
  -1  12  10         93.95         84.33         4.59 o                         
   0  12  10        169.94        156.50         6.71 o                         
   1  12  10         93.92         95.41         6.02 o                         
   2  12  10        122.99        126.28         6.71 o                         
   3  12  10         46.69         44.75         4.34 o                         
   4  12  10        236.06        243.68        10.67 o                         
   5  12  10         93.14         86.48         6.83 o                         
   6  12  10        101.51         98.21         8.00 o                         
  -6  13  10         97.18         84.88        19.89 o                         
  -5  13  10        180.85        168.96        10.98 o                         
  -4  13  10        208.47        211.34         9.54 o                         
  -3  13  10         14.35         18.36         3.06 o                         
  -2  13  10        349.05        341.86        11.63 o                         
  -1  13  10        259.38        249.57         8.75 o                         
   0  13  10         19.96         26.03         4.81 o                         
   1  13  10        259.72        269.90        11.85 o                         
   2  13  10        349.77        368.79        11.78 o                         
   3  13  10         14.19         22.47         3.68 o                         
   4  13  10        209.54        228.64        13.59 o                         
   5  13  10        180.46        175.45         9.69 o                         
   6  13  10         96.87         85.50        17.53 o                         
  -5  14  10         42.25         38.75        10.47 o                         
  -4  14  10          2.46         -0.67         3.04 o                         
  -3  14  10         33.53         48.31         5.46 o                         
  -2  14  10         86.65         76.01         6.35 o                         
  -1  14  10         16.36         17.91         3.79 o                         
   0  14  10         17.57         22.63         5.16 o                         
   1  14  10         16.41         29.85         4.73 o                         
   2  14  10         86.59         81.59         6.97 o                         
   3  14  10         33.55         36.79         4.11 o                         
   4  14  10          2.49          2.71         2.92 o                         
   5  14  10         42.28         42.46         8.81 o                         
  -4  15  10         35.55         41.69        11.66 o                         
  -3  15  10         20.19          4.58         5.56 o                         
  -2  15  10          4.22          3.33         4.21 o                         
  -1  15  10          2.64          7.35         4.09 o                         
   0  15  10         11.65         10.76         3.71 o                         
   1  15  10          2.57          9.87         4.05 o                         
   2  15  10          4.15          4.62         3.70 o                         
   3  15  10         20.38         27.12         5.19 o                         
   4  15  10         35.21         42.31        12.23 o                         
  -3  16  10         32.17         38.48        10.50 o                         
  -2  16  10         59.19         40.78        14.35 o                         
  -1  16  10         46.44         53.41        10.60 o                         
   0  16  10         44.26         53.00         8.09 o                         
   1  16  10         46.03         25.39         7.58 o                         
   2  16  10         59.00         56.54         8.06 o                         
   1   0  11         65.06         69.41         1.72 o                         
   2   0  11       1000.59       1030.90         7.54 o                         
   3   0  11        354.32        327.56         4.52 o                         
   4   0  11        124.62        125.18         3.38 o                         
   5   0  11         42.37         39.86         2.16 o                         
   6   0  11        166.69        167.73         6.10 o                         
   7   0  11         21.97         25.03         3.44 o                         
   8   0  11         13.17         10.99         3.05 o                         
   9   0  11          0.95         -0.74         3.42 o                         
  -9   1  11          4.52          8.10         3.93 o                         
  -8   1  11         21.58         11.42         2.87 o                         
  -7   1  11         63.76         63.14         4.84 o                         
  -6   1  11         30.02         30.40         3.34 o                         
  -5   1  11         64.83         65.51         3.21 o                         
  -4   1  11        136.69        135.51         3.85 o                         
  -3   1  11        363.82        357.89         5.54 o                         
  -2   1  11        310.50        297.95         3.74 o                         
  -1   1  11        858.03        893.28         6.41 o                         
   0   1  11        661.90        627.33         4.86 o                         
   1   1  11        858.67        891.44         6.13 o                         
   2   1  11        310.31        294.61         3.32 o                         
   3   1  11        362.06        349.78         5.30 o                         
   4   1  11        136.62        128.70         3.03 o                         
   5   1  11         65.68         62.26         2.71 o                         
   6   1  11         30.12         29.58         2.95 o                         
   7   1  11         63.08         64.54         4.84 o                         
   8   1  11         21.40         18.20         3.95 o                         
   9   1  11          4.56          3.32         3.82 o                         
  -9   2  11         72.22         75.56         9.56 o                         
  -8   2  11         82.92         84.44         5.84 o                         
  -7   2  11        236.35        224.61         8.59 o                         
  -6   2  11         16.28         15.26         2.75 o                         
  -5   2  11        262.10        251.41         6.90 o                         
  -4   2  11       1759.51       1732.68        16.02 o                         
  -3   2  11       1365.91       1312.13        11.89 o                         
  -2   2  11       1309.29       1356.44        10.98 o                         
  -1   2  11       1430.94       1383.81         9.81 o                         
   0   2  11        427.68        498.70         4.92 o                         
   1   2  11       1428.78       1374.99         8.50 o                         
   2   2  11       1308.96       1351.14        10.57 o                         
   3   2  11       1370.76       1324.92        11.17 o                         
   4   2  11       1758.85       1711.62        14.94 o                         
   5   2  11        262.20        240.80         5.46 o                         
   6   2  11         16.25         20.10         2.79 o                         
   7   2  11        235.24        234.49        13.34 o                         
   8   2  11         83.26         88.30         6.06 o                         
   9   2  11         71.49         72.98         9.51 o                         
  -9   3  11         66.80         63.66         8.86 o                         
  -8   3  11         59.64         75.04         5.62 o                         
  -7   3  11         10.50         13.11         3.02 o                         
  -6   3  11        138.98        135.04         6.24 o                         
  -5   3  11         63.99         57.18         3.38 o                         
  -4   3  11        203.75        207.36         5.24 o                         
  -3   3  11        349.89        366.13         5.63 o                         
  -2   3  11        649.15        644.64         8.68 o                         
  -1   3  11        372.44        419.86         5.07 o                         
   0   3  11        673.37        688.24         6.02 o                         
   1   3  11        373.54        420.69         4.38 o                         
   2   3  11        648.16        640.93         7.49 o                         
   3   3  11        349.34        354.88         6.45 o                         
   4   3  11        203.38        203.45         4.75 o                         
   5   3  11         64.44         52.55         2.49 o                         
   6   3  11        138.44        138.11         6.46 o                         
   7   3  11         10.33         16.96         3.74 o                         
   8   3  11         59.69         78.73         6.55 o                         
   9   3  11         67.03         76.39        11.56 o                         
  -9   4  11        126.16        134.38        13.36 o                         
  -8   4  11         74.00         68.58         5.46 o                         
  -7   4  11         19.74         17.47         3.00 o                         
  -6   4  11         30.18         35.61         3.59 o                         
  -5   4  11         59.59         50.69         5.07 o                         
  -4   4  11         40.97         42.65         3.77 o                         
  -3   4  11        545.27        557.97         8.97 o                         
  -2   4  11       1119.05       1095.14        17.92 o                         
  -1   4  11        484.13        498.48         5.84 o                         
   0   4  11        553.27        574.37         5.76 o                         
   1   4  11        482.43        497.84         5.32 o                         
   2   4  11       1118.01       1082.98        11.51 o                         
   3   4  11        547.07        550.26         7.48 o                         
   4   4  11         40.68         41.85         2.76 o                         
   5   4  11         59.31         51.26         3.89 o                         
   6   4  11         30.26         32.00         3.42 o                         
   7   4  11         19.95         22.87         3.89 o                         
   8   4  11         73.27         62.34         6.15 o                         
   9   4  11        125.89        136.50        15.44 o                         
  -9   5  11          7.48         22.48        10.18 o                         
  -8   5  11          8.46          8.88         2.98 o                         
  -7   5  11        131.05        133.04         7.55 o                         
  -6   5  11         84.87         83.25         5.46 o                         
  -5   5  11         61.29         63.10         4.12 o                         
  -4   5  11        112.12        113.67         4.36 o                         
  -3   5  11        115.54        116.73         5.31 o                         
  -2   5  11        341.73        339.00         6.52 o                         
  -1   5  11         16.99         14.75         1.45 o                         
   0   5  11       1020.85        966.69         8.98 o                         
   1   5  11         16.51         14.86         1.11 o                         
   2   5  11        342.68        340.93         5.44 o                         
   3   5  11        116.70        112.72         3.47 o                         
   4   5  11        112.38        109.90         4.18 o                         
   5   5  11         61.59         66.18         4.79 o                         
   6   5  11         83.90         83.25         5.71 o                         
   7   5  11        131.10        134.47         8.81 o                         
   8   5  11          8.41          8.62         3.59 o                         
   9   5  11          7.47          2.41         6.39 o                         
  -8   6  11         30.87         30.76         4.78 o                         
  -7   6  11         60.06         66.87         5.69 o                         
  -6   6  11         20.93         28.97         4.31 o                         
  -5   6  11        113.41        105.62         5.36 o                         
  -4   6  11          8.43          7.33         1.47 o                         
  -3   6  11        388.31        353.40         9.47 o                         
  -2   6  11        234.28        226.89         5.95 o                         
  -1   6  11        586.04        569.19         9.31 o                         
   0   6  11         67.84         61.77         2.13 o                         
   1   6  11        585.87        586.40         7.24 o                         
   2   6  11        235.65        222.63         4.76 o                         
   3   6  11        388.18        363.64         7.23 o                         
   4   6  11          8.44          9.09         1.79 o                         
   5   6  11        113.39        106.61         6.16 o                         
   6   6  11         21.11         12.54         3.71 o                         
   7   6  11         60.52         59.11         6.52 o                         
   8   6  11         30.91         25.81         7.52 o                         
  -8   7  11         98.60        107.00         8.00 o                         
  -7   7  11         47.36         61.60         6.11 o                         
  -6   7  11         25.27         32.01         4.79 o                         
  -5   7  11         51.25         54.96         4.77 o                         
  -4   7  11         14.57         14.53         2.37 o                         
  -3   7  11        124.51        123.78         6.04 o                         
  -2   7  11        316.37        307.16         7.40 o                         
  -1   7  11        119.62        123.49         2.68 o                         
   0   7  11        232.64        220.43         4.49 o                         
   1   7  11        119.36        117.41         3.43 o                         
   2   7  11        317.31        297.74         5.79 o                         
   3   7  11        123.86        125.65         4.46 o                         
   4   7  11         15.10         16.90         2.04 o                         
   5   7  11         51.50         58.67         5.43 o                         
   6   7  11         25.55         30.77         4.12 o                         
   7   7  11         47.42         59.34         5.49 o                         
   8   7  11         98.62         99.89        12.04 o                         
  -8   8  11         48.01         51.20        10.80 o                         
  -7   8  11         76.25         75.15         6.66 o                         
  -6   8  11        126.97        130.89         8.20 o                         
  -5   8  11         14.63         17.40         3.41 o                         
  -4   8  11        244.61        234.71         9.48 o                         
  -3   8  11         81.25         82.98         5.49 o                         
  -2   8  11        212.60        201.55         5.68 o                         
  -1   8  11       1141.45       1108.75        11.42 o                         
   0   8  11       1221.39       1147.71        12.46 o                         
   1   8  11       1144.53       1124.56        13.98 o                         
   2   8  11        213.27        201.16         4.92 o                         
   3   8  11         80.63         85.83         4.48 o                         
   4   8  11        244.40        223.84         6.99 o                         
   5   8  11         14.59         15.62         3.18 o                         
   6   8  11        127.51        138.02        11.12 o                         
   7   8  11         75.88         82.46         7.26 o                         
   8   8  11         48.12         61.55        10.16 o                         
  -8   9  11         56.08         46.99        13.76 o                         
  -7   9  11         20.50         21.78         4.38 o                         
  -6   9  11         12.53         16.19         3.95 o                         
  -5   9  11         52.23         52.24         4.89 o                         
  -4   9  11         14.02         19.77         3.65 o                         
  -3   9  11         48.35         54.72         4.65 o                         
  -2   9  11        522.72        514.50        10.48 o                         
  -1   9  11        270.55        240.14         5.34 o                         
   0   9  11         70.90         65.48         3.05 o                         
   1   9  11        270.27        248.46         6.85 o                         
   2   9  11        523.18        522.78         9.89 o                         
   3   9  11         48.39         57.50         3.52 o                         
   4   9  11         14.03         22.23         3.78 o                         
   5   9  11         51.83         57.00         5.17 o                         
   6   9  11         12.53         17.73         3.68 o                         
   7   9  11         20.57         27.52         4.85 o                         
  -7  10  11         73.23         72.51         9.27 o                         
  -6  10  11         46.45         48.93         5.51 o                         
  -5  10  11         64.64         72.46         6.27 o                         
  -4  10  11         72.41         67.92         5.83 o                         
  -3  10  11         49.19         45.28         4.16 o                         
  -2  10  11          4.73          6.08         2.03 o                         
  -1  10  11         53.87         54.47         3.09 o                         
   0  10  11        441.29        426.13        11.85 o                         
   1  10  11         53.43         51.34         4.38 o                         
   2  10  11          4.81          3.79         2.31 o                         
   3  10  11         49.50         55.97         4.50 o                         
   4  10  11         73.19         74.38         5.00 o                         
   5  10  11         64.69         66.83         5.74 o                         
   6  10  11         46.41         36.01         4.75 o                         
   7  10  11         73.31         88.76         8.48 o                         
  -6  11  11         18.64          9.24         3.98 o                         
  -5  11  11         10.01         10.98         3.34 o                         
  -4  11  11        150.36        143.09         8.28 o                         
  -3  11  11        429.16        391.21        10.96 o                         
  -2  11  11        106.08         99.95         5.17 o                         
  -1  11  11        325.19        317.24         8.53 o                         
   0  11  11        158.89        176.73         6.86 o                         
   1  11  11        324.74        324.03        10.64 o                         
   2  11  11        105.79         97.05         5.70 o                         
   3  11  11        428.81        416.64        10.90 o                         
   4  11  11        149.79        157.86         8.48 o                         
   5  11  11          9.99         13.66         3.59 o                         
   6  11  11         18.75         18.23         3.72 o                         
   7  11  11         44.48         73.01        15.72 o                         
  -6  12  11         18.69         19.04         6.79 o                         
  -5  12  11        109.33        108.17         8.65 o                         
  -4  12  11         46.79         47.97         5.00 o                         
  -3  12  11         69.93         81.54         5.31 o                         
  -2  12  11          6.83          6.27         2.25 o                         
  -1  12  11        226.50        224.75         8.13 o                         
   0  12  11        173.32        182.74         7.48 o                         
   1  12  11        226.37        206.78         8.80 o                         
   2  12  11          6.87         10.19         2.85 o                         
   3  12  11         70.27         87.78         6.73 o                         
   4  12  11         46.20         57.29         5.63 o                         
   5  12  11        110.21        127.15         8.11 o                         
   6  12  11         18.88         27.12         7.34 o                         
  -6  13  11        142.90        153.88        25.32 o                         
  -5  13  11        160.47        158.81        12.30 o                         
  -4  13  11         86.46         83.17         5.79 o                         
  -3  13  11         97.13        100.41         6.15 o                         
  -2  13  11         71.35         84.76         5.13 o                         
  -1  13  11         77.58         71.77         5.67 o                         
   0  13  11          1.05          2.73         2.99 o                         
   1  13  11         77.81         78.98         6.69 o                         
   2  13  11         71.32         74.27         6.19 o                         
   3  13  11         96.44         99.03         5.91 o                         
   4  13  11         86.35         98.89         7.26 o                         
   5  13  11        160.79        171.96        11.11 o                         
  -5  14  11          9.47         20.77         8.79 o                         
  -4  14  11        172.58        149.94        15.19 o                         
  -3  14  11         38.67         40.38         5.29 o                         
  -2  14  11         79.50         82.46         6.55 o                         
  -1  14  11         46.50         51.89         6.01 o                         
   0  14  11          2.39          8.92         3.74 o                         
   1  14  11         46.63         38.70         5.15 o                         
   2  14  11         79.73         83.41         7.09 o                         
   3  14  11         38.60         48.71         4.79 o                         
   4  14  11        172.32        147.12        12.09 o                         
   5  14  11          9.35         17.19         6.65 o                         
  -4  15  11         18.83         30.85        10.53 o                         
  -3  15  11         26.05         35.79        10.24 o                         
  -2  15  11         18.61         17.54         4.71 o                         
  -1  15  11         30.96         30.79         5.21 o                         
   0  15  11          0.48          7.79         3.88 o                         
   1  15  11         31.30         29.46         5.92 o                         
   2  15  11         18.81         14.02         3.48 o                         
   3  15  11         26.09         26.51         7.58 o                         
  -1  16  11          6.77          2.04         5.92 o                         
   0  16  11         65.89         72.22        11.36 o                         
   1  16  11          6.90         11.70         5.38 o                         
   2  16  11         56.51         54.78         7.77 o                         
   1   0  12          6.57          8.32         0.86 o                         
   2   0  12        352.73        354.66         4.00 o                         
   3   0  12         77.89         84.72         2.25 o                         
   4   0  12          7.42         16.77         1.73 o                         
   5   0  12         31.86         35.09         2.25 o                         
   6   0  12        195.90        212.15         7.76 o                         
   7   0  12          0.20          2.90         2.33 o                         
   8   0  12        129.45        146.02         8.24 o                         
   9   0  12          7.63          8.07         4.60 o                         
  -9   1  12         55.59         44.17         8.28 o                         
  -8   1  12         43.91         45.86         4.55 o                         
  -7   1  12         44.56         56.74         5.10 o                         
  -6   1  12        225.84        235.57         7.73 o                         
  -5   1  12         79.67         72.16         6.17 o                         
  -4   1  12       1128.50       1057.83        11.64 o                         
  -3   1  12        172.17        180.51         4.30 o                         
  -2   1  12        555.63        538.56         5.85 o                         
  -1   1  12        343.16        332.03         3.81 o                         
   0   1  12         93.01         71.98         1.63 o                         
   1   1  12        341.90        328.55         3.72 o                         
   2   1  12        558.04        543.72         4.83 o                         
   3   1  12        170.89        175.51         3.60 o                         
   4   1  12       1128.37       1075.88        10.90 o                         
   5   1  12         79.74         70.14         3.61 o                         
   6   1  12        226.55        221.63         7.00 o                         
   7   1  12         44.54         45.83         4.28 o                         
   8   1  12         43.84         46.70         4.95 o                         
   9   1  12         55.52         60.57        13.78 o                         
  -9   2  12         14.10          2.41         7.85 o                         
  -8   2  12        317.06        305.40        11.68 o                         
  -7   2  12         77.55         83.64         5.45 o                         
  -6   2  12         68.54         62.40         4.50 o                         
  -5   2  12        333.21        301.18         7.60 o                         
  -4   2  12        183.95        181.59         4.45 o                         
  -3   2  12        560.02        574.18         7.17 o                         
  -2   2  12        242.10        257.30         3.85 o                         
  -1   2  12        355.53        347.70         4.37 o                         
   0   2  12        982.88       1010.47         7.52 o                         
   1   2  12        355.89        347.85         3.54 o                         
   2   2  12        241.88        253.90         3.99 o                         
   3   2  12        558.70        571.73         5.87 o                         
   4   2  12        183.83        180.17         3.97 o                         
   5   2  12        333.66        300.65         7.47 o                         
   6   2  12         68.47         63.60         5.82 o                         
   7   2  12         76.90         78.54         6.36 o                         
   8   2  12        316.80        306.05        11.14 o                         
   9   2  12         14.17          8.51         5.45 o                         
  -9   3  12         75.50         75.23        11.76 o                         
  -8   3  12        195.45        190.29         9.34 o                         
  -7   3  12          4.85         13.03         2.92 o                         
  -6   3  12         28.39         54.50         4.02 o                         
  -5   3  12         46.78         45.90         3.80 o                         
  -4   3  12       1463.17       1404.14        14.94 o                         
  -3   3  12       1618.94       1634.56        13.62 o                         
  -2   3  12        389.76        407.27         5.05 o                         
  -1   3  12        631.80        680.18         6.73 o                         
   0   3  12        196.00        197.49         3.33 o                         
   1   3  12        631.03        676.21         6.06 o                         
   2   3  12        388.74        401.86         5.91 o                         
   3   3  12       1621.93       1655.90        16.79 o                         
   4   3  12       1464.59       1393.04        14.72 o                         
   5   3  12         46.64         38.59         4.00 o                         
   6   3  12         28.26         48.82         4.85 o                         
   7   3  12          5.02          6.35         3.92 o                         
   8   3  12        196.06        208.16         9.79 o                         
   9   3  12         75.61         69.93        11.25 o                         
  -8   4  12          5.23          8.12         3.20 o                         
  -7   4  12         38.42         38.45         4.10 o                         
  -6   4  12          6.25          2.78         1.99 o                         
  -5   4  12          5.37          7.86         2.14 o                         
  -4   4  12        109.47        133.20         7.37 o                         
  -3   4  12        728.50        718.62        12.82 o                         
  -2   4  12        640.57        636.53         9.17 o                         
  -1   4  12       2184.13       2154.32        15.90 o                         
   0   4  12       1618.64       1699.48        13.26 o                         
   1   4  12       2184.24       2172.22        13.84 o                         
   2   4  12        642.81        632.93         7.24 o                         
   3   4  12        725.42        727.88         9.72 o                         
   4   4  12        109.64        127.27         6.40 o                         
   5   4  12          5.14          5.99         2.38 o                         
   6   4  12          6.23         10.13         3.20 o                         
   7   4  12         38.94         43.77         5.57 o                         
   8   4  12          5.26         11.64         5.81 o                         
   9   4  12        161.02        152.31        29.33 o                         
  -8   5  12         37.99         46.66         4.77 o                         
  -7   5  12         56.24         57.71         5.19 o                         
  -6   5  12         24.59         22.22         3.41 o                         
  -5   5  12         22.18         23.52         2.81 o                         
  -4   5  12         11.86         11.29         1.92 o                         
  -3   5  12        117.08        113.62         4.51 o                         
  -2   5  12        120.34        114.88         3.67 o                         
  -1   5  12        909.89        889.43        10.78 o                         
   0   5  12       1215.13       1150.55         9.79 o                         
   1   5  12        910.22        865.72         8.04 o                         
   2   5  12        119.84        109.15         2.93 o                         
   3   5  12        117.08        121.79         3.25 o                         
   4   5  12         11.59         12.16         1.71 o                         
   5   5  12         22.19         24.88         3.48 o                         
   6   5  12         24.65         23.76         3.37 o                         
   7   5  12         56.30         46.94         5.51 o                         
   8   5  12         38.13         44.12         5.71 o                         
  -8   6  12          6.89         11.53         3.39 o                         
  -7   6  12          4.96         10.94         3.26 o                         
  -6   6  12         45.57         55.36         5.50 o                         
  -5   6  12          5.22          5.16         2.71 o                         
  -4   6  12        162.78        165.99         4.93 o                         
  -3   6  12        114.22        138.23         6.20 o                         
  -2   6  12        516.69        491.98         8.14 o                         
  -1   6  12        146.74        138.30         4.06 o                         
   0   6  12         18.92         20.32         1.44 o                         
   1   6  12        146.72        136.34         3.68 o                         
   2   6  12        514.25        491.66         7.67 o                         
   3   6  12        114.47        124.40         3.67 o                         
   4   6  12        162.54        168.99         6.40 o                         
   5   6  12          5.30          0.88         2.32 o                         
   6   6  12         45.33         46.73         5.06 o                         
   7   6  12          4.91          9.48         3.73 o                         
   8   6  12          6.81         10.10         3.92 o                         
  -8   7  12         14.67         15.72         4.51 o                         
  -7   7  12         44.01         56.14         5.85 o                         
  -6   7  12        152.94        162.55         9.07 o                         
  -5   7  12        280.07        307.46        10.59 o                         
  -4   7  12         65.84         71.66         5.08 o                         
  -3   7  12         81.29         68.65         4.90 o                         
  -2   7  12         71.20         63.12         3.25 o                         
  -1   7  12        199.60        185.50         4.75 o                         
   0   7  12        149.04        135.85         3.20 o                         
   1   7  12        199.13        194.83         4.61 o                         
   2   7  12         70.39         65.08         3.16 o                         
   3   7  12         81.07         76.24         2.70 o                         
   4   7  12         66.19         79.10         3.85 o                         
   5   7  12        278.55        279.31        10.12 o                         
   6   7  12        153.39        169.46        10.34 o                         
   7   7  12         44.14         58.17         7.82 o                         
   8   7  12         14.68         13.64         5.09 o                         
  -8   8  12          2.92         13.58         9.49 o                         
  -7   8  12          1.45          6.65         3.39 o                         
  -6   8  12          0.38          4.98         3.11 o                         
  -5   8  12         60.79         67.14         5.41 o                         
  -4   8  12        186.56        196.87        12.12 o                         
  -3   8  12        746.63        721.76        15.91 o                         
  -2   8  12        597.96        577.51        10.83 o                         
  -1   8  12        229.01        219.15         5.53 o                         
   0   8  12         33.26         42.19         2.61 o                         
   1   8  12        230.29        218.46         5.09 o                         
   2   8  12        598.02        584.02         9.28 o                         
   3   8  12        746.06        734.39        12.89 o                         
   4   8  12        187.67        205.88         7.41 o                         
   5   8  12         60.44         64.49         5.44 o                         
   6   8  12          0.38          2.12         2.52 o                         
   7   8  12          1.38          5.62         3.35 o                         
  -7   9  12         19.69         22.06         4.46 o                         
  -6   9  12          2.55         11.00         3.84 o                         
  -5   9  12         55.19         54.21         5.09 o                         
  -4   9  12        423.99        431.40        13.38 o                         
  -3   9  12         28.30         25.15         3.41 o                         
  -2   9  12         33.87         42.21         3.32 o                         
  -1   9  12         79.17         84.56         3.43 o                         
   0   9  12         17.20         19.71         2.30 o                         
   1   9  12         78.47         81.79         5.11 o                         
   2   9  12         33.79         38.59         2.78 o                         
   3   9  12         28.26         27.81         2.96 o                         
   4   9  12        423.59        433.68        11.52 o                         
   5   9  12         54.71         44.93         4.65 o                         
   6   9  12          2.56          3.49         2.78 o                         
   7   9  12         20.06         24.19         4.83 o                         
  -7  10  12         43.43         22.92         7.95 o                         
  -6  10  12         15.49         15.83         3.76 o                         
  -5  10  12          3.28          5.44         2.76 o                         
  -4  10  12         32.08         33.69         4.45 o                         
  -3  10  12         47.06         44.53         3.87 o                         
  -2  10  12        117.74        117.13         5.31 o                         
  -1  10  12         33.90         25.53         2.83 o                         
   0  10  12         26.22         29.98         3.18 o                         
   1  10  12         34.25         31.32         3.70 o                         
   2  10  12        117.30        119.51         6.07 o                         
   3  10  12         46.52         47.11         3.74 o                         
   4  10  12         31.31         33.77         3.68 o                         
   5  10  12          3.30          7.69         3.18 o                         
   6  10  12         15.23         16.51         3.62 o                         
   7  10  12         43.32         32.56         7.96 o                         
  -6  11  12         77.11         83.60         7.34 o                         
  -5  11  12         27.38         26.30         4.37 o                         
  -4  11  12         32.15         45.60         4.69 o                         
  -3  11  12         95.78        100.20         5.74 o                         
  -2  11  12         76.38         71.02         4.77 o                         
  -1  11  12        277.78        285.39         8.53 o                         
   0  11  12         15.55          9.28         2.43 o                         
   1  11  12        278.45        273.06         9.96 o                         
   2  11  12         76.33         79.55         5.35 o                         
   3  11  12         96.19        105.64         5.62 o                         
   4  11  12         32.12         40.79         4.80 o                         
   5  11  12         27.38         24.29         4.07 o                         
   6  11  12         76.96         80.29         6.77 o                         
  -6  12  12         28.57         42.14         8.94 o                         
  -5  12  12         98.10        110.14        10.90 o                         
  -4  12  12         40.82         46.72         5.66 o                         
  -3  12  12         24.34         37.53         3.87 o                         
  -2  12  12          0.51          2.92         2.05 o                         
  -1  12  12         23.32         23.33         3.81 o                         
   0  12  12         39.29         55.56         4.96 o                         
   1  12  12         23.58         16.92         3.14 o                         
   2  12  12          0.51          1.95         2.60 o                         
   3  12  12         24.25         34.64         3.83 o                         
   4  12  12         41.01         46.58         5.14 o                         
   5  12  12         97.37        124.54         9.13 o                         
   6  12  12         28.69         33.66        12.69 o                         
  -5  13  12        174.43        189.71        13.43 o                         
  -4  13  12         18.67         14.55         3.25 o                         
  -3  13  12        104.66        109.15         6.89 o                         
  -2  13  12         90.53         89.13         5.85 o                         
  -1  13  12          2.58          5.46         2.79 o                         
   0  13  12          2.14          1.89         3.63 o                         
   1  13  12          2.57          6.29         2.89 o                         
   2  13  12         90.60         98.39         7.49 o                         
   3  13  12        104.71        122.18         6.52 o                         
   4  13  12         18.51         21.34         4.05 o                         
   5  13  12        174.18        169.73        16.05 o                         
  -4  14  12         19.85         33.80        10.16 o                         
  -3  14  12          1.98          9.16         3.25 o                         
  -2  14  12         24.68         24.66         4.20 o                         
  -1  14  12         84.98         86.25         7.65 o                         
   0  14  12        174.72        174.68        10.32 o                         
   1  14  12         85.17         88.93         7.46 o                         
   2  14  12         24.57         27.06         4.61 o                         
   3  14  12          1.99          6.78         3.20 o                         
   4  14  12         19.87         18.22         6.45 o                         
  -3  15  12          2.18          6.62         5.53 o                         
  -2  15  12         18.79         21.68        11.60 o                         
  -1  15  12        114.07        111.42         8.91 o                         
   0  15  12         74.63         97.61         8.14 o                         
   1  15  12        113.74         98.37         8.00 o                         
   2  15  12         18.91         21.15         4.69 o                         
   3  15  12          2.17          6.20         4.99 o                         
   0  16  12          0.71          2.20         6.16 o                         
   1  16  12         76.29         70.29        11.20 o                         
   1   0  13       1483.40       1489.08        10.56 o                         
   2   0  13         65.58         66.91         1.97 o                         
   3   0  13        296.23        286.18         4.88 o                         
   4   0  13          1.77          0.74         1.29 o                         
   5   0  13          9.97          4.22         1.95 o                         
   6   0  13          6.33          9.80         2.41 o                         
   7   0  13         69.93         76.01         5.00 o                         
   8   0  13         52.10         61.71         5.50 o                         
   9   0  13         30.51         37.09        10.91 o                         
  -9   1  13         20.45         16.47        10.03 o                         
  -8   1  13        231.80        232.71        10.20 o                         
  -7   1  13          9.24          8.06         2.47 o                         
  -6   1  13         22.32         25.80         3.19 o                         
  -5   1  13        224.67        219.91         7.23 o                         
  -4   1  13        322.78        332.02         6.20 o                         
  -3   1  13        234.77        217.80         4.67 o                         
  -2   1  13        332.05        319.65         4.35 o                         
  -1   1  13        293.34        274.28         3.60 o                         
   0   1  13        890.18        889.80         6.61 o                         
   1   1  13        293.74        278.44         3.49 o                         
   2   1  13        334.32        319.03         3.75 o                         
   3   1  13        234.15        219.47         3.94 o                         
   4   1  13        323.04        328.88         5.53 o                         
   5   1  13        225.05        213.08         7.50 o                         
   6   1  13         22.42         21.76         2.81 o                         
   7   1  13          9.29          9.09         2.66 o                         
   8   1  13        231.37        238.08        10.62 o                         
   9   1  13         20.42         35.69        11.04 o                         
  -9   2  13         53.69         40.06        13.42 o                         
  -8   2  13        146.91        145.18         8.20 o                         
  -7   2  13         23.14         29.28         3.64 o                         
  -6   2  13         63.95         72.76         4.73 o                         
  -5   2  13        178.66        170.87         6.52 o                         
  -4   2  13        363.25        357.81         6.38 o                         
  -3   2  13        294.47        309.52         5.31 o                         
  -2   2  13        186.47        189.95         3.68 o                         
  -1   2  13        629.74        643.14         7.00 o                         
   0   2  13       1056.22       1090.55         8.11 o                         
   1   2  13        632.90        645.04         5.42 o                         
   2   2  13        187.78        188.16         3.68 o                         
   3   2  13        293.80        303.65         3.91 o                         
   4   2  13        362.49        347.32         6.26 o                         
   5   2  13        179.32        166.08         5.61 o                         
   6   2  13         63.61         63.55         5.29 o                         
   7   2  13         23.23         25.75         4.16 o                         
   8   2  13        147.04        143.50         7.74 o                         
   9   2  13         53.81         34.55        10.50 o                         
  -8   3  13          6.30          9.39         3.19 o                         
  -7   3  13        118.52        119.41         7.12 o                         
  -6   3  13         36.14         37.09         3.42 o                         
  -5   3  13        373.71        353.14         8.59 o                         
  -4   3  13         98.72         89.06         3.27 o                         
  -3   3  13        883.68        863.17        10.44 o                         
  -2   3  13        484.39        507.37         5.34 o                         
  -1   3  13         33.84         30.90         1.51 o                         
   0   3  13       1604.46       1658.56        10.72 o                         
   1   3  13         33.74         31.60         1.43 o                         
   2   3  13        483.89        508.23         6.33 o                         
   3   3  13        882.23        860.54        10.72 o                         
   4   3  13         98.78         93.26         4.47 o                         
   5   3  13        372.74        347.10         9.21 o                         
   6   3  13         35.69         41.40         4.50 o                         
   7   3  13        118.67        105.39         8.09 o                         
   8   3  13          6.39          2.69         3.06 o                         
   9   3  13        100.43        107.22        13.39 o                         
  -8   4  13        119.71        112.26         7.43 o                         
  -7   4  13        306.85        298.75        11.18 o                         
  -6   4  13         35.28         41.51         4.60 o                         
  -5   4  13         79.75         71.81         4.09 o                         
  -4   4  13        276.00        255.92         5.33 o                         
  -3   4  13        156.95        150.61         6.35 o                         
  -2   4  13         82.99         85.62         2.73 o                         
  -1   4  13        247.00        213.14         5.05 o                         
   0   4  13         31.71         25.90         1.39 o                         
   1   4  13        247.15        223.97         3.56 o                         
   2   4  13         83.44         83.20         2.56 o                         
   3   4  13        157.05        149.73         4.65 o                         
   4   4  13        275.00        264.29         8.20 o                         
   5   4  13         80.02         74.65         4.57 o                         
   6   4  13         35.66         48.47         5.01 o                         
   7   4  13        307.84        313.43        12.30 o                         
   8   4  13        119.32        122.95         9.62 o                         
   9   4  13         41.49         55.55        10.29 o                         
  -8   5  13         15.42         13.62         3.80 o                         
  -7   5  13          7.12          5.97         2.61 o                         
  -6   5  13         39.50         39.20         4.15 o                         
  -5   5  13         12.33         11.08         3.55 o                         
  -4   5  13         13.97         10.74         2.65 o                         
  -3   5  13        243.39        260.49         6.60 o                         
  -2   5  13         80.30         74.70         2.96 o                         
  -1   5  13        236.49        261.85         5.21 o                         
   0   5  13         44.74         43.09         1.93 o                         
   1   5  13        237.06        259.43         4.49 o                         
   2   5  13         79.82         72.32         2.86 o                         
   3   5  13        243.56        251.94         4.50 o                         
   4   5  13         13.83         11.45         2.17 o                         
   5   5  13         12.60         13.97         2.89 o                         
   6   5  13         39.52         39.75         4.86 o                         
   7   5  13          7.12         11.78         3.99 o                         
   8   5  13         15.29         12.17         3.81 o                         
  -8   6  13         73.60         69.47         7.23 o                         
  -7   6  13         82.93         81.53         6.18 o                         
  -6   6  13         26.86         25.79         3.70 o                         
  -5   6  13         76.77         77.46         5.52 o                         
  -4   6  13         64.52         73.55         5.03 o                         
  -3   6  13        222.79        204.43         6.15 o                         
  -2   6  13        144.20        140.62         4.26 o                         
  -1   6  13        455.80        454.54         7.27 o                         
   0   6  13          2.49          0.91         1.07 o                         
   1   6  13        457.96        448.97         7.34 o                         
   2   6  13        144.95        137.82         3.75 o                         
   3   6  13        223.16        196.24         4.55 o                         
   4   6  13         64.67         73.28         3.54 o                         
   5   6  13         77.69         80.69         5.92 o                         
   6   6  13         27.05         22.99         3.69 o                         
   7   6  13         82.13         80.08         8.32 o                         
   8   6  13         73.87         74.74         8.13 o                         
  -8   7  13         27.67         19.58         5.46 o                         
  -7   7  13         28.22         32.27         4.83 o                         
  -6   7  13         27.95         41.20         5.13 o                         
  -5   7  13         55.46         56.21         4.93 o                         
  -4   7  13        253.98        253.56         9.13 o                         
  -3   7  13         97.93         92.92         4.85 o                         
  -2   7  13         67.91         60.15         3.07 o                         
  -1   7  13        303.41        289.82         6.33 o                         
   0   7  13          3.03          5.46         1.04 o                         
   1   7  13        303.00        296.03         6.52 o                         
   2   7  13         67.91         67.15         2.90 o                         
   3   7  13         98.07         91.74         4.43 o                         
   4   7  13        252.74        252.12         6.58 o                         
   5   7  13         55.30         65.56         5.25 o                         
   6   7  13         28.15         30.89         4.21 o                         
   7   7  13         28.33         22.65         4.67 o                         
   8   7  13         27.60         39.32        11.84 o                         
  -8   8  13         57.25         49.73        14.07 o                         
  -7   8  13         27.95         31.04         4.95 o                         
  -6   8  13          1.26          5.75         3.52 o                         
  -5   8  13         44.22         49.21         4.76 o                         
  -4   8  13        331.90        324.79        10.68 o                         
  -3   8  13        198.35        199.15         6.86 o                         
  -2   8  13       1652.45       1564.47        20.06 o                         
  -1   8  13        162.17        166.75         5.18 o                         
   0   8  13          0.34          2.48         1.14 o                         
   1   8  13        161.47        168.19         5.57 o                         
   2   8  13       1652.19       1580.33        20.29 o                         
   3   8  13        196.74        192.18         6.37 o                         
   4   8  13        333.75        327.73         8.77 o                         
   5   8  13         44.16         43.39         4.96 o                         
   6   8  13          1.23          6.30         2.81 o                         
   7   8  13         28.09         27.95         4.93 o                         
  -7   9  13         11.13          8.66         4.91 o                         
  -6   9  13        234.20        235.99        11.41 o                         
  -5   9  13         49.81         43.97         4.62 o                         
  -4   9  13         25.03         28.29         3.91 o                         
  -3   9  13         73.97         74.51         4.76 o                         
  -2   9  13        456.82        432.25        10.62 o                         
  -1   9  13        137.41        133.26         5.34 o                         
   0   9  13          1.44          3.69         1.73 o                         
   1   9  13        137.51        126.91         6.52 o                         
   2   9  13        457.09        455.58         9.33 o                         
   3   9  13         74.71         69.22         4.46 o                         
   4   9  13         25.07         27.39         3.38 o                         
   5   9  13         50.01         54.44         5.06 o                         
   6   9  13        234.51        222.44        10.25 o                         
   7   9  13         11.19         14.13         4.56 o                         
  -7  10  13          4.07          9.85         5.94 o                         
  -6  10  13         54.63         53.79         7.35 o                         
  -5  10  13         51.42         50.08         5.06 o                         
  -4  10  13         33.25         42.02         4.81 o                         
  -3  10  13        121.57        126.30         6.26 o                         
  -2  10  13          4.12          4.92         2.09 o                         
  -1  10  13        106.90         98.96         4.85 o                         
   0  10  13          0.87          2.77         1.81 o                         
   1  10  13        107.53         95.23         5.93 o                         
   2  10  13          4.19          7.17         2.35 o                         
   3  10  13        122.42        115.91         5.65 o                         
   4  10  13         33.43         45.53         5.16 o                         
   5  10  13         51.67         53.44         6.16 o                         
   6  10  13         54.45         48.82         6.16 o                         
  -6  11  13         41.52         35.38         6.67 o                         
  -5  11  13         16.16         20.67         3.81 o                         
  -4  11  13         63.12         60.93         5.75 o                         
  -3  11  13        232.00        216.48         8.81 o                         
  -2  11  13        123.74        118.10         5.82 o                         
  -1  11  13         75.97         82.64         6.21 o                         
   0  11  13        144.85        147.62         7.57 o                         
   1  11  13         76.07         78.21         5.61 o                         
   2  11  13        123.34        116.84         6.68 o                         
   3  11  13        232.36        211.57         9.62 o                         
   4  11  13         62.66         75.41         6.08 o                         
   5  11  13         16.23         17.00         3.61 o                         
   6  11  13         41.95         46.22         8.67 o                         
  -6  12  13        119.81        127.59        20.90 o                         
  -5  12  13         68.78         77.00         5.90 o                         
  -4  12  13         19.07         25.12         3.75 o                         
  -3  12  13        108.66        119.45         6.43 o                         
  -2  12  13         38.30         41.51         4.16 o                         
  -1  12  13         63.55         71.74         5.83 o                         
   0  12  13         19.80         27.58         3.89 o                         
   1  12  13         63.36         68.85         5.54 o                         
   2  12  13         38.86         44.38         5.02 o                         
   3  12  13        108.97        103.57         6.55 o                         
   4  12  13         19.13         14.62         5.09 o                         
   5  12  13         68.79         76.16         6.64 o                         
  -5  13  13        267.85        254.31        18.17 o                         
  -4  13  13         31.83         27.32         4.29 o                         
  -3  13  13        184.82        203.34         9.25 o                         
  -2  13  13        132.37        135.12         7.29 o                         
  -1  13  13         34.42         26.32         3.90 o                         
   0  13  13         47.42         59.81         5.55 o                         
   1  13  13         34.28         36.45         4.92 o                         
   2  13  13        132.65        143.85         8.95 o                         
   3  13  13        184.66        175.63         8.62 o                         
   4  13  13         31.84         26.10         4.21 o                         
   5  13  13        268.18        276.67        20.71 o                         
  -4  14  13         13.73          3.72         4.89 o                         
  -3  14  13         99.40        110.63         9.54 o                         
  -2  14  13         20.86         27.75         5.92 o                         
  -1  14  13         12.43         17.81         4.38 o                         
   0  14  13         70.86         69.49         6.90 o                         
   1  14  13         12.29         13.93         3.79 o                         
   2  14  13         20.93         14.42         3.66 o                         
   3  14  13         99.27        125.98         9.98 o                         
   4  14  13         13.59         11.64         6.35 o                         
  -2  15  13          2.62          7.32         7.29 o                         
  -1  15  13         14.19         24.62         7.35 o                         
   0  15  13          3.00          6.00         4.73 o                         
   1  15  13         14.13         32.16         6.66 o                         
   2  15  13          2.62          2.40         5.71 o                         
   0  16  13        104.00        124.83        20.43 o                         
   1   0  14         74.57         81.78         2.06 o                         
   2   0  14        266.82        263.83         4.03 o                         
   3   0  14        257.90        233.67         4.46 o                         
   4   0  14         68.38         68.14         3.21 o                         
   5   0  14         68.89         65.54         3.95 o                         
   6   0  14         15.53         11.97         2.46 o                         
   7   0  14         12.47         25.68         3.18 o                         
   8   0  14         35.53         26.68         4.45 o                         
  -8   1  14         22.87         24.87         3.94 o                         
  -7   1  14         49.82         51.49         4.48 o                         
  -6   1  14         38.12         40.49         3.71 o                         
  -5   1  14          0.39          0.33         1.77 o                         
  -4   1  14         12.69         15.61         1.62 o                         
  -3   1  14        730.67        704.66         8.03 o                         
  -2   1  14         60.14         63.44         2.34 o                         
  -1   1  14         55.86         59.62         1.68 o                         
   0   1  14        331.07        285.88         3.88 o                         
   1   1  14         56.72         61.42         1.79 o                         
   2   1  14         59.66         66.01         1.84 o                         
   3   1  14        730.92        710.51         7.88 o                         
   4   1  14         12.82         14.58         1.42 o                         
   5   1  14          0.41          3.29         2.20 o                         
   6   1  14         38.72         38.46         3.44 o                         
   7   1  14         49.66         50.81         4.66 o                         
   8   1  14         23.11         22.51         3.96 o                         
  -8   2  14         94.72         93.85         7.46 o                         
  -7   2  14         51.29         63.01         5.36 o                         
  -6   2  14         97.07        101.70         5.57 o                         
  -5   2  14          5.80          4.95         1.94 o                         
  -4   2  14        761.20        748.75        11.55 o                         
  -3   2  14        864.48        855.80         9.55 o                         
  -2   2  14         88.62         83.35         2.62 o                         
  -1   2  14        489.54        524.04         5.98 o                         
   0   2  14        216.90        204.67         3.22 o                         
   1   2  14        487.84        519.40         4.93 o                         
   2   2  14         87.88         80.08         2.10 o                         
   3   2  14        862.62        848.68        10.31 o                         
   4   2  14        762.46        754.33         9.09 o                         
   5   2  14          5.81          8.99         2.61 o                         
   6   2  14         97.32         94.91         6.32 o                         
   7   2  14         51.75         56.29         5.13 o                         
   8   2  14         94.61        101.46         6.57 o                         
  -8   3  14         86.27         86.98         7.85 o                         
  -7   3  14        127.06        114.52         7.04 o                         
  -6   3  14        155.65        156.58         7.59 o                         
  -5   3  14         26.03         31.26         2.84 o                         
  -4   3  14        553.91        528.05         8.11 o                         
  -3   3  14        436.40        417.86         6.45 o                         
  -2   3  14          7.79          5.70         1.15 o                         
  -1   3  14        391.33        394.38         5.16 o                         
   0   3  14        300.27        260.19         3.77 o                         
   1   3  14        389.83        393.67         5.09 o                         
   2   3  14          7.78          8.05         1.13 o                         
   3   3  14        435.16        411.74         5.93 o                         
   4   3  14        553.33        535.49         8.92 o                         
   5   3  14         26.21         31.45         2.95 o                         
   6   3  14        155.34        158.84         8.16 o                         
   7   3  14        125.85        116.60         7.65 o                         
   8   3  14         85.94         82.30         6.39 o                         
  -8   4  14        143.89        161.32         9.83 o                         
  -7   4  14        288.36        283.81        10.96 o                         
  -6   4  14        129.10        131.10         7.04 o                         
  -5   4  14          3.33          2.19         2.01 o                         
  -4   4  14         10.42         12.97         2.53 o                         
  -3   4  14        283.47        280.18         5.94 o                         
  -2   4  14         76.25         76.58         3.21 o                         
  -1   4  14        276.67        270.97         4.89 o                         
   0   4  14       1046.14       1001.19         8.54 o                         
   1   4  14        276.72        268.98         4.40 o                         
   2   4  14         76.32         75.51         2.43 o                         
   3   4  14        284.06        289.81         6.56 o                         
   4   4  14         10.36         13.24         3.25 o                         
   5   4  14          3.20          8.84         2.24 o                         
   6   4  14        128.24        134.22         7.65 o                         
   7   4  14        288.56        291.53        13.98 o                         
   8   4  14        143.81        156.66        10.16 o                         
  -8   5  14         69.22         74.36         8.35 o                         
  -7   5  14        189.54        203.48        10.55 o                         
  -6   5  14          4.28          9.48         2.86 o                         
  -5   5  14        320.65        331.77        10.22 o                         
  -4   5  14         66.66         63.50         4.75 o                         
  -3   5  14        127.08        123.58         5.09 o                         
  -2   5  14        152.08        155.91         4.11 o                         
  -1   5  14         67.98         67.93         2.69 o                         
   0   5  14        131.90        136.98         3.65 o                         
   1   5  14         67.20         72.10         2.50 o                         
   2   5  14        152.47        157.46         4.42 o                         
   3   5  14        127.50        124.21         4.33 o                         
   4   5  14         66.75         65.41         4.05 o                         
   5   5  14        319.86        329.80        10.39 o                         
   6   5  14          4.17          8.36         3.36 o                         
   7   5  14        189.31        193.86        10.69 o                         
   8   5  14         69.50         64.81         8.77 o                         
  -8   6  14         14.32         13.47         5.11 o                         
  -7   6  14         79.88         77.57         9.07 o                         
  -6   6  14          2.80          3.50         2.45 o                         
  -5   6  14         25.88         34.34         4.32 o                         
  -4   6  14         79.03         71.23         5.34 o                         
  -3   6  14        100.64         93.89         5.24 o                         
  -2   6  14         56.61         48.31         2.58 o                         
  -1   6  14       1252.25       1156.39        11.90 o                         
   0   6  14        176.99        166.24         3.75 o                         
   1   6  14       1253.75       1130.75        11.24 o                         
   2   6  14         56.51         48.30         2.21 o                         
   3   6  14        100.57         92.64         3.41 o                         
   4   6  14         79.13         73.10         4.10 o                         
   5   6  14         26.39         32.91         5.49 o                         
   6   6  14          2.83          6.35         3.29 o                         
   7   6  14         79.50         84.21         7.48 o                         
   8   6  14         14.49          9.53        12.93 o                         
  -8   7  14         10.14         12.84         6.57 o                         
  -7   7  14         11.54         10.19         3.64 o                         
  -6   7  14         14.40         17.00         3.80 o                         
  -5   7  14        103.37        112.79         6.71 o                         
  -4   7  14         63.38         65.49         5.23 o                         
  -3   7  14        150.82        129.76         5.36 o                         
  -2   7  14        217.58        205.51         6.21 o                         
  -1   7  14        358.63        342.86         6.64 o                         
   0   7  14         90.70         80.91         2.74 o                         
   1   7  14        358.42        337.62         6.78 o                         
   2   7  14        217.31        204.88         4.94 o                         
   3   7  14        151.06        136.84         5.60 o                         
   4   7  14         62.89         56.63         3.84 o                         
   5   7  14        103.15        104.63         6.44 o                         
   6   7  14         14.22         19.93         3.95 o                         
   7   7  14         11.51          8.34         3.51 o                         
   8   7  14         10.07         12.21         5.62 o                         
  -7   8  14         49.36         55.86         6.03 o                         
  -6   8  14          7.36          4.74         2.85 o                         
  -5   8  14          1.23          4.61         2.51 o                         
  -4   8  14         14.21         13.11         2.98 o                         
  -3   8  14         86.26         89.40         4.76 o                         
  -2   8  14          6.88         10.80         2.10 o                         
  -1   8  14         14.30         13.33         2.04 o                         
   0   8  14        432.53        412.96         9.36 o                         
   1   8  14         14.29         15.27         3.26 o                         
   2   8  14          6.64         12.61         2.26 o                         
   3   8  14         85.94         92.50         3.86 o                         
   4   8  14         14.25         14.03         2.32 o                         
   5   8  14          1.21          6.38         2.72 o                         
   6   8  14          7.06          9.04         3.47 o                         
   7   8  14         49.00         66.94         7.59 o                         
  -7   9  14         29.57         15.69         5.08 o                         
  -6   9  14         13.59         13.80         3.63 o                         
  -5   9  14          1.66          5.05         3.00 o                         
  -4   9  14        342.00        338.60        11.27 o                         
  -3   9  14        147.10        154.32         6.68 o                         
  -2   9  14        637.90        638.34        12.63 o                         
  -1   9  14         64.39         66.24         4.37 o                         
   0   9  14         73.11         81.54         4.18 o                         
   1   9  14         64.02         64.68         4.89 o                         
   2   9  14        636.81        662.51        13.12 o                         
   3   9  14        148.00        137.73         5.64 o                         
   4   9  14        341.90        330.96        10.34 o                         
   5   9  14          1.60          0.62         2.82 o                         
   6   9  14         13.62         13.13         4.07 o                         
   7   9  14         29.75         52.40         8.13 o                         
  -7  10  14         36.97         31.92         7.66 o                         
  -6  10  14         71.60         73.79         6.86 o                         
  -5  10  14         97.44        103.58         7.04 o                         
  -4  10  14          2.51          1.42         2.18 o                         
  -3  10  14         15.28         24.31         3.41 o                         
  -2  10  14        297.42        307.66         8.97 o                         
  -1  10  14        122.72        117.32         7.64 o                         
   0  10  14         97.96         95.61         6.14 o                         
   1  10  14        122.87        117.43         6.63 o                         
   2  10  14        297.12        306.04        10.40 o                         
   3  10  14         14.88         14.05         3.77 o                         
   4  10  14          2.35          2.66         2.65 o                         
   5  10  14         96.95        101.97         7.05 o                         
   6  10  14         71.41         75.29         8.00 o                         
  -6  11  14          7.51          4.80         4.24 o                         
  -5  11  14         39.31         48.88         5.18 o                         
  -4  11  14         27.19         29.75         3.62 o                         
  -3  11  14        175.99        179.38         8.02 o                         
  -2  11  14         90.54         93.73         5.83 o                         
  -1  11  14         46.58         46.39         4.75 o                         
   0  11  14        167.26        171.72         8.28 o                         
   1  11  14         46.76         48.54         4.66 o                         
   2  11  14         91.34         80.40         6.32 o                         
   3  11  14        175.70        193.15         8.42 o                         
   4  11  14         27.56         36.17         4.80 o                         
   5  11  14         39.15         42.19         4.97 o                         
   6  11  14          7.58         12.20         5.48 o                         
  -5  12  14         19.36          6.24         5.21 o                         
  -4  12  14         25.40         27.25         4.02 o                         
  -3  12  14         11.57         16.62         3.91 o                         
  -2  12  14        166.53        177.07         9.62 o                         
  -1  12  14         74.25         75.14         6.14 o                         
   0  12  14         36.68         28.72         5.15 o                         
   1  12  14         74.31         66.22         5.46 o                         
   2  12  14        166.24        156.94         9.09 o                         
   3  12  14         11.40         11.02         3.63 o                         
   4  12  14         25.43         27.20         4.48 o                         
   5  12  14         19.32         19.60         5.71 o                         
  -4  13  14         18.98         11.41         5.74 o                         
  -3  13  14         84.13         86.68         7.57 o                         
  -2  13  14         48.29         53.15         4.69 o                         
  -1  13  14          0.04          2.03         2.85 o                         
   0  13  14         13.46         10.23         3.13 o                         
   1  13  14          0.04         -1.33         3.01 o                         
   2  13  14         47.97         52.22         6.47 o                         
   3  13  14         84.80         89.29         7.56 o                         
   4  13  14         18.70         23.31         6.16 o                         
  -3  14  14         57.27         54.88        15.13 o                         
  -2  14  14          0.41          0.25         3.77 o                         
  -1  14  14         72.87         65.44         6.86 o                         
   0  14  14         10.50         23.66         6.05 o                         
   1  14  14         72.29         74.75         7.18 o                         
   2  14  14          0.44         -2.18         3.86 o                         
   3  14  14         57.21         58.01        10.26 o                         
   4  14  14         53.16         40.53        12.62 o                         
  -2  15  14         13.11         14.77        10.34 o                         
  -1  15  14        120.08        129.80        20.92 o                         
   0  15  14        130.05        120.49        14.08 o                         
   1  15  14        119.17        118.76        20.40 o                         
   2  15  14         13.27         27.03        10.55 o                         
   1   0  15         10.69         11.54         0.93 o                         
   2   0  15         27.20         26.27         1.63 o                         
   4   0  15         55.47         51.46         2.62 o                         
   5   0  15         16.47         18.44         2.54 o                         
   6   0  15          1.65          3.78         1.98 o                         
   7   0  15          6.48         11.68         3.27 o                         
   8   0  15        113.38        115.58         8.61 o                         
  -8   1  15        157.28        166.36         9.18 o                         
  -7   1  15         74.04         77.67         5.85 o                         
  -6   1  15         17.75         18.92         3.04 o                         
  -5   1  15        179.94        184.79         6.36 o                         
  -4   1  15         93.69         88.35         3.81 o                         
  -3   1  15        693.36        683.23         8.67 o                         
  -2   1  15       1384.09       1377.73        12.09 o                         
  -1   1  15        166.79        168.45         2.72 o                         
   0   1  15       1528.97       1506.52        10.65 o                         
   1   1  15        165.95        169.51         3.01 o                         
   2   1  15       1381.66       1366.84        10.59 o                         
   3   1  15        695.87        671.75         7.53 o                         
   4   1  15         94.35         89.03         2.82 o                         
   5   1  15        179.71        175.57         6.85 o                         
   6   1  15         17.53         20.70         2.92 o                         
   7   1  15         73.92         87.16         5.45 o                         
   8   1  15        156.86        167.14        11.25 o                         
  -8   2  15         10.62         18.04         4.18 o                         
  -7   2  15         58.98         66.57         5.53 o                         
  -6   2  15         29.28         30.09         3.72 o                         
  -5   2  15         80.94         79.42         4.03 o                         
  -4   2  15        103.06         95.01         4.98 o                         
  -3   2  15        586.62        562.27         8.01 o                         
  -2   2  15         23.55         25.45         1.61 o                         
  -1   2  15        718.13        716.30         7.19 o                         
   0   2  15         85.31         89.81         2.20 o                         
   1   2  15        719.42        710.20         6.81 o                         
   2   2  15         23.72         22.92         1.67 o                         
   3   2  15        584.66        565.44         8.90 o                         
   4   2  15        102.74         96.45         3.38 o                         
   5   2  15         81.70         77.32         7.31 o                         
   6   2  15         29.27         28.51         4.30 o                         
   7   2  15         59.07         67.36         5.55 o                         
   8   2  15         10.47          7.36         3.83 o                         
  -8   3  15         52.98         60.27         6.16 o                         
  -7   3  15         72.63         81.41         6.93 o                         
  -6   3  15          2.53          9.40         2.67 o                         
  -5   3  15        178.48        174.73         6.82 o                         
  -4   3  15        241.10        234.47         5.81 o                         
  -3   3  15        220.46        245.18         6.26 o                         
  -2   3  15        206.17        204.92         4.45 o                         
  -1   3  15        392.68        366.24         5.01 o                         
   0   3  15        436.27        418.22         5.02 o                         
   1   3  15        392.55        365.81         5.01 o                         
   2   3  15        206.12        199.36         4.26 o                         
   3   3  15        220.59        242.99         4.81 o                         
   4   3  15        240.03        229.30         6.52 o                         
   5   3  15        177.63        168.52         7.83 o                         
   6   3  15          2.70          7.76         3.16 o                         
   7   3  15         73.41         80.64         6.43 o                         
   8   3  15         53.13         61.78         6.19 o                         
  -8   4  15        258.65        260.53        15.16 o                         
  -7   4  15         33.76         47.95         5.58 o                         
  -6   4  15        215.78        215.85         8.95 o                         
  -5   4  15        153.26        138.28         6.18 o                         
  -4   4  15       1118.54       1013.17        16.62 o                         
  -3   4  15        405.80        416.78         6.71 o                         
  -2   4  15        103.37         99.35         3.50 o                         
  -1   4  15       1118.38       1111.75        11.04 o                         
   0   4  15        124.77        113.32         3.38 o                         
   1   4  15       1118.75       1101.03        10.03 o                         
   2   4  15        104.14         99.69         3.41 o                         
   3   4  15        406.28        415.81         8.66 o                         
   4   4  15       1119.43       1057.05        17.41 o                         
   5   4  15        152.27        143.02         8.07 o                         
   6   4  15        217.55        227.19        10.76 o                         
   7   4  15         33.51         36.87         5.11 o                         
   8   4  15        257.53        235.97        18.28 o                         
  -8   5  15          2.83          5.05         4.43 o                         
  -7   5  15          6.89         14.37         4.45 o                         
  -6   5  15        147.80        136.44        10.12 o                         
  -5   5  15         27.51         38.37         3.77 o                         
  -4   5  15         42.59         46.25         3.68 o                         
  -3   5  15         63.52         60.54         3.86 o                         
  -2   5  15        234.66        222.58         6.03 o                         
  -1   5  15        163.55        140.18         3.80 o                         
   0   5  15         88.11         98.78         3.17 o                         
   1   5  15        163.14        138.62         3.31 o                         
   2   5  15        235.12        211.49         4.88 o                         
   3   5  15         63.77         62.38         3.20 o                         
   4   5  15         42.17         43.75         3.28 o                         
   5   5  15         27.46         32.50         4.43 o                         
   6   5  15        147.75        139.79         8.72 o                         
   7   5  15          6.83          5.94         3.46 o                         
   8   5  15          2.85         17.95         6.67 o                         
  -8   6  15          0.09          1.75         4.84 o                         
  -7   6  15         50.11         45.32         6.21 o                         
  -6   6  15         94.81        101.39         8.84 o                         
  -5   6  15        102.82        119.42         9.71 o                         
  -4   6  15         82.16         83.00         5.73 o                         
  -3   6  15         47.56         65.25         3.91 o                         
  -2   6  15         31.21         30.80         2.02 o                         
  -1   6  15         49.04         45.43         2.16 o                         
   0   6  15        175.28        179.96         4.54 o                         
   1   6  15         48.75         47.34         2.13 o                         
   2   6  15         31.19         31.03         1.77 o                         
   3   6  15         47.37         61.64         3.13 o                         
   4   6  15         81.25         88.88         4.59 o                         
   5   6  15        102.77        121.50         7.81 o                         
   6   6  15         94.37         85.66         7.14 o                         
   7   6  15         50.15         45.23         5.60 o                         
   8   6  15          0.08          6.28         4.93 o                         
  -7   7  15         27.59         33.25         6.45 o                         
  -6   7  15         34.56         37.97         5.31 o                         
  -5   7  15         36.97         38.92         4.61 o                         
  -4   7  15        325.35        339.93        11.49 o                         
  -3   7  15         69.32         74.23         4.13 o                         
  -2   7  15        834.63        802.75        12.80 o                         
  -1   7  15         79.01         88.36         3.84 o                         
   0   7  15          9.99          8.96         1.61 o                         
   1   7  15         79.30         84.60         3.82 o                         
   2   7  15        833.54        809.38        14.30 o                         
   3   7  15         69.47         72.69         3.74 o                         
   4   7  15        323.99        321.44         8.78 o                         
   5   7  15         37.11         30.23         3.46 o                         
   6   7  15         34.66         34.62         4.92 o                         
   7   7  15         27.71         19.63         6.20 o                         
  -7   8  15         12.58         17.21         7.11 o                         
  -6   8  15        191.27        173.58        10.51 o                         
  -5   8  15        153.07        156.76         8.60 o                         
  -4   8  15        140.26        149.83         7.67 o                         
  -3   8  15         47.77         48.48         3.58 o                         
  -2   8  15        164.27        174.59         6.01 o                         
  -1   8  15         25.08         20.75         1.98 o                         
   0   8  15         29.63         28.59         2.69 o                         
   1   8  15         25.41         25.95         2.72 o                         
   2   8  15        164.57        171.29         6.26 o                         
   3   8  15         47.34         42.46         3.07 o                         
   4   8  15        139.85        141.29         5.99 o                         
   5   8  15        152.53        154.11         9.35 o                         
   6   8  15        192.39        169.69        10.17 o                         
   7   8  15         12.49         16.13         7.30 o                         
  -7   9  15         53.96         58.65        10.10 o                         
  -6   9  15          2.50          7.59         3.17 o                         
  -5   9  15         69.03         79.67         6.47 o                         
  -4   9  15         15.88         24.04         3.43 o                         
  -3   9  15         21.17         27.46         3.28 o                         
  -2   9  15        468.52        454.23        10.14 o                         
  -1   9  15        147.66        137.65         7.30 o                         
   0   9  15         35.01         29.72         4.13 o                         
   1   9  15        147.72        151.15         7.28 o                         
   2   9  15        469.37        458.48        10.61 o                         
   3   9  15         20.58         25.23         3.34 o                         
   4   9  15         15.88         23.24         4.00 o                         
   5   9  15         69.34         68.84         5.86 o                         
   6   9  15          2.57         13.69         4.58 o                         
   7   9  15         53.66         67.63        13.99 o                         
  -6  10  15         27.68         19.00         5.63 o                         
  -5  10  15         22.28         25.31         4.07 o                         
  -4  10  15         19.15         24.55         3.32 o                         
  -3  10  15         11.67         12.22         2.49 o                         
  -2  10  15         33.03         30.76         3.53 o                         
  -1  10  15        121.62        115.08         6.91 o                         
   0  10  15        246.36        258.23        10.02 o                         
   1  10  15        121.28        123.89         6.91 o                         
   2  10  15         32.73         36.74         4.43 o                         
   3  10  15         11.75         17.54         3.48 o                         
   4  10  15         19.10         18.25         4.17 o                         
   5  10  15         22.23         28.39         4.81 o                         
   6  10  15         27.65         33.89         6.74 o                         
  -6  11  15         40.93         37.57         8.03 o                         
  -5  11  15         32.52         45.82         6.13 o                         
  -4  11  15         19.90         35.12         5.60 o                         
  -3  11  15         71.09         76.92         6.35 o                         
  -2  11  15         16.11         20.24         3.10 o                         
  -1  11  15         26.55         30.20         3.90 o                         
   0  11  15         64.69         65.35         5.52 o                         
   1  11  15         25.77         31.98         3.96 o                         
   2  11  15         16.15         26.69         4.63 o                         
   3  11  15         70.63         65.05         5.15 o                         
   4  11  15         19.83         20.83         4.12 o                         
   5  11  15         32.42         34.96         5.36 o                         
   6  11  15         40.98         31.58        10.53 o                         
  -5  12  15         89.31         79.29        16.06 o                         
  -4  12  15         23.59         35.64         6.61 o                         
  -3  12  15        195.64        188.28        12.92 o                         
  -2  12  15         83.26         84.96         6.66 o                         
  -1  12  15         59.34         69.07         5.88 o                         
   0  12  15         73.70         71.61         5.84 o                         
   1  12  15         59.24         58.03         5.27 o                         
   2  12  15         83.41         77.20         7.80 o                         
   3  12  15        194.97        205.45         9.68 o                         
   4  12  15         23.33         25.95         4.19 o                         
   5  12  15         89.74        107.28        12.92 o                         
  -4  13  15        108.42        121.20        14.51 o                         
  -3  13  15          3.64          6.35         3.71 o                         
  -2  13  15        103.09        112.63         7.74 o                         
  -1  13  15        136.77        139.86         8.39 o                         
   0  13  15          4.46          1.30         3.00 o                         
   1  13  15        138.31        144.54         9.35 o                         
   2  13  15        103.18         96.42         8.84 o                         
   3  13  15          3.72          7.46         3.72 o                         
   4  13  15        109.09         94.56         9.82 o                         
  -3  14  15         13.13         11.09         8.84 o                         
  -2  14  15         16.68          1.19         5.92 o                         
  -1  14  15          4.24          8.30         3.80 o                         
   0  14  15         36.26         42.74         5.85 o                         
   1  14  15          4.17          8.95         4.03 o                         
   2  14  15         16.67         16.85         6.43 o                         
   3  14  15         13.07         11.17         8.20 o                         
  -1  15  15         18.98         39.72        12.70 o                         
   1  15  15         19.33         10.01         9.03 o                         
   0   0  16          5.90         83.57         9.40 o                         
   1   0  16          7.71         10.55         1.06 o                         
   2   0  16        231.04        222.49         4.31 o                         
   3   0  16         91.15         88.84         3.09 o                         
   4   0  16         54.75         65.07         3.08 o                         
   5   0  16        109.00        117.28         5.27 o                         
   6   0  16         65.91         80.78         4.77 o                         
   7   0  16          0.54          6.85         2.76 o                         
   8   0  16         46.75         46.34         8.07 o                         
  -8   1  16         52.55         76.22        10.16 o                         
  -7   1  16         44.27         43.04         5.80 o                         
  -6   1  16         18.65         27.14         3.14 o                         
  -5   1  16        155.15        142.28         5.60 o                         
  -4   1  16        114.88        110.26         3.92 o                         
  -3   1  16       1337.66       1325.96        12.56 o                         
  -2   1  16        405.61        391.09         6.01 o                         
  -1   1  16        360.13        358.11         4.79 o                         
   0   1  16         56.61         64.14         1.93 o                         
   1   1  16        361.19        352.69         4.76 o                         
   2   1  16        405.20        390.66         5.40 o                         
   3   1  16       1340.46       1333.77        14.35 o                         
   4   1  16        114.56        118.28         4.17 o                         
   5   1  16        154.92        161.31         5.67 o                         
   6   1  16         18.76         22.08         3.13 o                         
   7   1  16         44.48         49.18         4.84 o                         
   8   1  16         52.53         54.26        10.72 o                         
  -8   2  16         89.28         88.43        10.11 o                         
  -7   2  16          7.48         12.43         3.89 o                         
  -6   2  16        135.59        138.42         8.33 o                         
  -5   2  16        146.14        145.41         5.54 o                         
  -4   2  16         34.69         30.38         2.59 o                         
  -3   2  16        266.31        258.16         4.78 o                         
  -2   2  16         26.70         30.30         1.73 o                         
  -1   2  16        156.57        150.88         3.76 o                         
   0   2  16        596.97        543.56         6.03 o                         
   1   2  16        156.46        148.67         2.99 o                         
   2   2  16         26.45         25.90         1.31 o                         
   3   2  16        265.65        256.69         5.74 o                         
   4   2  16         34.38         39.99         4.89 o                         
   5   2  16        147.57        145.30         7.11 o                         
   6   2  16        135.59        154.89         8.01 o                         
   7   2  16          7.61          9.70         3.05 o                         
   8   2  16         89.54         93.75        18.54 o                         
  -8   3  16        192.32        176.43        22.53 o                         
  -7   3  16         52.38         57.18         5.88 o                         
  -6   3  16         74.53         80.05         6.47 o                         
  -5   3  16         45.85         49.84         3.85 o                         
  -4   3  16        151.27        147.16         5.82 o                         
  -3   3  16        229.87        229.12         5.85 o                         
  -2   3  16          4.50          8.12         1.30 o                         
  -1   3  16         40.66         42.92         2.16 o                         
   0   3  16         22.90         24.34         1.33 o                         
   1   3  16         40.55         40.68         1.90 o                         
   2   3  16          4.42          4.07         1.05 o                         
   3   3  16        229.66        218.95         4.45 o                         
   4   3  16        152.28        160.52         7.16 o                         
   5   3  16         45.38         50.40         4.57 o                         
   6   3  16         74.67         78.31         5.97 o                         
   7   3  16         52.36         49.60         6.11 o                         
   8   3  16        192.16        198.28        26.35 o                         
  -8   4  16         13.37         14.91         5.46 o                         
  -7   4  16         89.39         89.90         7.42 o                         
  -6   4  16         19.58         24.86         4.00 o                         
  -5   4  16        173.28        169.00         7.85 o                         
  -4   4  16        265.09        262.02         7.17 o                         
  -3   4  16         38.30         39.89         1.94 o                         
  -2   4  16        225.42        237.00         6.66 o                         
  -1   4  16        467.54        471.24         7.44 o                         
   0   4  16          5.71         12.21         1.40 o                         
   1   4  16        467.64        455.92         6.36 o                         
   2   4  16        226.45        233.17         5.37 o                         
   3   4  16         38.40         42.73         3.24 o                         
   4   4  16        264.49        249.64         7.37 o                         
   5   4  16        172.61        184.39        11.35 o                         
   6   4  16         19.72         25.83         4.48 o                         
   7   4  16         89.10        105.33         8.04 o                         
  -8   5  16          3.74          4.38         6.12 o                         
  -7   5  16        285.69        269.75        12.31 o                         
  -6   5  16         54.23         60.60         5.92 o                         
  -5   5  16        168.78        166.25         8.48 o                         
  -4   5  16        191.06        183.64         7.46 o                         
  -3   5  16        177.84        174.18         4.71 o                         
  -2   5  16        390.40        366.83         7.45 o                         
  -1   5  16         96.54         91.69         3.93 o                         
   0   5  16         10.95         14.43         1.77 o                         
   1   5  16         96.19         88.49         2.82 o                         
   2   5  16        392.09        373.39         8.64 o                         
   3   5  16        178.18        177.34         5.32 o                         
   4   5  16        192.77        196.73         6.45 o                         
   5   5  16        168.48        154.72         8.60 o                         
   6   5  16         54.63         54.06         5.73 o                         
   7   5  16        286.09        279.59        15.82 o                         
   8   5  16          3.54          8.64         9.34 o                         
  -8   6  16         50.53         62.26        10.57 o                         
  -7   6  16         71.24         67.21         6.52 o                         
  -6   6  16        261.56        239.11        12.03 o                         
  -5   6  16         14.25         18.06         3.54 o                         
  -4   6  16         65.51         59.28         4.63 o                         
  -3   6  16         71.23         72.21         4.03 o                         
  -2   6  16        277.90        253.22         6.36 o                         
  -1   6  16         71.91         70.13         3.52 o                         
   0   6  16         15.16         16.89         1.60 o                         
   1   6  16         72.03         66.34         2.77 o                         
   2   6  16        277.64        255.99         7.80 o                         
   3   6  16         71.28         68.34         3.58 o                         
   4   6  16         65.87         66.64         4.06 o                         
   5   6  16         14.07         13.13         3.53 o                         
   6   6  16        262.08        263.30        12.13 o                         
   7   6  16         71.48         78.03         7.13 o                         
  -7   7  16         27.88         24.07         6.27 o                         
  -6   7  16         28.78         26.83         5.12 o                         
  -5   7  16         11.80         14.75         3.49 o                         
  -4   7  16         36.63         44.91         3.92 o                         
  -3   7  16         10.92         13.06         2.31 o                         
  -2   7  16        388.58        384.59         8.67 o                         
  -1   7  16         40.98         46.51         3.01 o                         
   0   7  16        207.75        195.20         6.21 o                         
   1   7  16         40.91         45.75         3.32 o                         
   2   7  16        389.11        371.34         8.13 o                         
   3   7  16         11.02         13.80         2.09 o                         
   4   7  16         36.70         45.12         3.58 o                         
   5   7  16         11.94         15.60         3.30 o                         
   6   7  16         28.66         25.60         3.89 o                         
   7   7  16         28.31         39.23         9.40 o                         
  -7   8  16          6.31          7.59         4.58 o                         
  -6   8  16         17.46         14.45         4.07 o                         
  -5   8  16         32.87         34.48         7.16 o                         
  -4   8  16         64.63         69.57         4.84 o                         
  -3   8  16         30.58         32.33         3.13 o                         
  -2   8  16         50.72         55.75         3.58 o                         
  -1   8  16         18.03         16.56         2.55 o                         
   0   8  16          0.71          3.87         1.65 o                         
   1   8  16         18.36         16.49         2.50 o                         
   2   8  16         51.02         52.32         3.32 o                         
   3   8  16         31.22         33.77         3.48 o                         
   4   8  16         64.94         70.32         6.23 o                         
   5   8  16         32.72         39.51         4.99 o                         
   6   8  16         17.35         21.50         4.20 o                         
   7   8  16          6.42          4.89         5.18 o                         
  -7   9  16         35.23         31.89        13.86 o                         
  -6   9  16          2.79          6.18         3.58 o                         
  -5   9  16         16.18         16.91         3.31 o                         
  -4   9  16         33.33         38.30         3.91 o                         
  -3   9  16         94.71         90.82         4.98 o                         
  -2   9  16        119.89        119.20         5.68 o                         
  -1   9  16        124.27        124.40         5.70 o                         
   0   9  16        375.04        386.14        11.12 o                         
   1   9  16        125.08        123.33         6.23 o                         
   2   9  16        119.60        129.92         6.19 o                         
   3   9  16         94.66         94.41         5.77 o                         
   4   9  16         33.26         36.77         4.34 o                         
   5   9  16         16.35         23.15         4.19 o                         
   6   9  16          2.78          6.26         3.34 o                         
  -6  10  16         25.60         33.59        12.23 o                         
  -5  10  16         49.85         54.35         4.93 o                         
  -4  10  16        131.09        117.51         6.50 o                         
  -3  10  16        113.07        118.07         6.68 o                         
  -2  10  16         72.25         67.93         4.62 o                         
  -1  10  16         87.02         90.67         5.90 o                         
   0  10  16        144.60        128.93         6.69 o                         
   1  10  16         87.23         90.14         5.67 o                         
   2  10  16         72.43         72.00         6.63 o                         
   3  10  16        113.41        106.83         6.37 o                         
   4  10  16        130.36        114.85         7.24 o                         
   5  10  16         50.08         53.79         6.27 o                         
   6  10  16         25.60         30.78         9.83 o                         
  -5  11  16          2.63          5.00         7.84 o                         
  -4  11  16         44.85         38.68         4.98 o                         
  -3  11  16         20.74         19.83         3.82 o                         
  -2  11  16        207.52        214.69         9.39 o                         
  -1  11  16         69.03         60.50         6.30 o                         
   0  11  16          6.61         10.78         3.08 o                         
   1  11  16         68.45         53.56         5.07 o                         
   2  11  16        208.27        201.75        10.24 o                         
   3  11  16         20.75         25.42         4.11 o                         
   4  11  16         44.99         46.57         5.14 o                         
   5  11  16          2.64          3.60         4.69 o                         
  -5  12  16        238.42        216.75        26.12 o                         
  -4  12  16        155.72        168.97        12.05 o                         
  -3  12  16        184.34        179.41         9.97 o                         
  -2  12  16         57.14         58.26         5.78 o                         
  -1  12  16         13.42         13.50         3.43 o                         
   0  12  16          7.36          8.75         3.18 o                         
   1  12  16         13.46         21.87         3.78 o                         
   2  12  16         57.64         66.67         7.58 o                         
   3  12  16        183.66        173.98        10.08 o                         
   4  12  16        156.54        171.87        11.33 o                         
   5  12  16        238.57        239.92        25.16 o                         
  -4  13  16         16.61         17.72         9.10 o                         
  -3  13  16          5.96         11.61         4.93 o                         
  -2  13  16         23.39         23.01         4.03 o                         
  -1  13  16         55.04         60.50         5.91 o                         
   0  13  16        126.32        143.31         8.38 o                         
   1  13  16         55.22         72.11         9.66 o                         
   2  13  16         23.02         24.97         5.17 o                         
   3  13  16          5.93         14.32         6.66 o                         
  -2  14  16         53.93         59.51        14.84 o                         
  -1  14  16         21.14         27.56         6.68 o                         
   0  14  16          0.89         -6.98         8.97 o                         
   1  14  16         20.90          4.73         6.44 o                         
   2  14  16         53.76         71.43        15.10 o                         
   3  14  16          0.45         -7.53         7.53 o                         
   1   0  17         38.21         47.92         1.64 o                         
   2   0  17         59.02         56.81         2.51 o                         
   3   0  17         39.96         41.21         2.12 o                         
   4   0  17         88.05         87.88         3.53 o                         
   5   0  17        140.45        134.98         5.02 o                         
   6   0  17         35.03         39.68         4.49 o                         
   7   0  17         37.83         40.90         4.56 o                         
   8   0  17         22.16         18.10        10.06 o                         
  -8   1  17         61.51         70.43        16.78 o                         
  -7   1  17         79.26         82.74         7.16 o                         
  -6   1  17         86.35         96.91         6.05 o                         
  -5   1  17        151.25        146.36         6.48 o                         
  -4   1  17        174.03        171.70         4.79 o                         
  -3   1  17        794.51        748.39        11.46 o                         
  -2   1  17        734.32        728.71         8.61 o                         
  -1   1  17         66.61         71.66         2.55 o                         
   0   1  17         50.03         60.49         1.98 o                         
   1   1  17         66.46         71.36         2.26 o                         
   2   1  17        734.52        728.47         8.54 o                         
   3   1  17        794.68        768.34        10.39 o                         
   4   1  17        173.75        176.59         5.01 o                         
   5   1  17        151.86        147.74         5.99 o                         
   6   1  17         85.96         74.81         5.75 o                         
   7   1  17         79.15         82.46         7.17 o                         
   8   1  17         61.08         44.97        13.97 o                         
  -8   2  17          1.37          4.85         5.61 o                         
  -7   2  17         11.48         19.04         3.81 o                         
  -6   2  17         29.98         39.14         4.47 o                         
  -5   2  17         14.56         11.71         2.65 o                         
  -4   2  17        200.37        194.14         6.32 o                         
  -3   2  17        226.80        221.60         7.56 o                         
  -2   2  17         27.57         28.46         2.01 o                         
  -1   2  17        389.59        358.02         6.16 o                         
   0   2  17          1.38          2.90         0.80 o                         
   1   2  17        389.88        356.50         4.71 o                         
   2   2  17         27.53         27.37         1.62 o                         
   3   2  17        226.12        218.41         6.67 o                         
   4   2  17        200.65        200.63         7.86 o                         
   5   2  17         14.70         19.23         3.30 o                         
   6   2  17         29.74         40.80         4.48 o                         
   7   2  17         11.63          8.98         3.96 o                         
   8   2  17          1.42          0.39         7.14 o                         
  -8   3  17          1.03          3.14         4.66 o                         
  -7   3  17          3.99          4.49         3.14 o                         
  -6   3  17        119.24        129.57         8.11 o                         
  -5   3  17         70.05         62.75         5.47 o                         
  -4   3  17         30.81         33.82         3.13 o                         
  -3   3  17         51.97         54.41         3.24 o                         
  -2   3  17         82.61         89.90         3.02 o                         
  -1   3  17          0.68          2.98         1.12 o                         
   0   3  17        260.05        252.99         4.39 o                         
   1   3  17          0.59          0.63         0.91 o                         
   2   3  17         82.75         83.73         3.58 o                         
   3   3  17         51.72         55.03         2.61 o                         
   4   3  17         31.33         30.91         3.25 o                         
   5   3  17         69.87         71.19         5.38 o                         
   6   3  17        118.48        106.83         6.92 o                         
   7   3  17          4.02          8.68         4.19 o                         
   8   3  17          0.97          3.39         7.91 o                         
  -8   4  17        144.32        137.28        18.56 o                         
  -7   4  17        322.96        325.32        13.62 o                         
  -6   4  17        110.09        105.10         7.76 o                         
  -5   4  17        135.67        125.04         6.93 o                         
  -4   4  17        176.57        161.27         6.59 o                         
  -3   4  17        641.85        617.93        10.10 o                         
  -2   4  17         46.87         48.23         2.65 o                         
  -1   4  17         90.33         90.94         3.34 o                         
   0   4  17         80.75         91.37         3.04 o                         
   1   4  17         90.63         85.04         2.88 o                         
   2   4  17         46.71         54.88         3.69 o                         
   3   4  17        642.22        629.47        11.07 o                         
   4   4  17        176.24        158.89         7.27 o                         
   5   4  17        135.36        130.24         7.71 o                         
   6   4  17        110.38        102.97         7.46 o                         
   7   4  17        322.08        324.01        16.34 o                         
  -8   5  17          5.94          4.91         7.27 o                         
  -7   5  17        158.76        157.00         9.60 o                         
  -6   5  17          9.29          6.04         3.72 o                         
  -5   5  17        564.19        542.11        14.34 o                         
  -4   5  17         28.43         27.91         3.14 o                         
  -3   5  17         46.63         48.91         3.81 o                         
  -2   5  17         45.65         55.85         2.99 o                         
  -1   5  17        219.88        225.41         5.84 o                         
   0   5  17        277.80        258.67         5.34 o                         
   1   5  17        220.08        203.20         4.59 o                         
   2   5  17         45.25         56.28         4.30 o                         
   3   5  17         46.58         47.39         3.36 o                         
   4   5  17         28.21         29.55         3.66 o                         
   5   5  17        565.33        541.06        14.63 o                         
   6   5  17          9.23          9.95         3.33 o                         
   7   5  17        158.73        144.18        11.31 o                         
  -7   6  17          8.06          6.58         4.13 o                         
  -6   6  17         80.48         84.69         6.77 o                         
  -5   6  17        147.07        153.75         8.42 o                         
  -4   6  17        261.86        259.96         8.68 o                         
  -3   6  17        181.12        179.30         6.25 o                         
  -2   6  17        743.47        689.97        10.85 o                         
  -1   6  17         49.40         43.79         2.86 o                         
   0   6  17         77.66         75.09         3.77 o                         
   1   6  17         49.30         44.43         2.44 o                         
   2   6  17        741.46        672.79        13.75 o                         
   3   6  17        180.02        184.15         5.75 o                         
   4   6  17        262.18        254.60         8.69 o                         
   5   6  17        146.87        157.99         8.04 o                         
   6   6  17         80.26         79.49         6.19 o                         
   7   6  17          8.17         10.27         7.68 o                         
  -7   7  17         13.64         16.05         5.90 o                         
  -6   7  17        236.19        243.32        15.41 o                         
  -5   7  17         14.16         22.38         3.56 o                         
  -4   7  17          1.84          4.06         2.33 o                         
  -3   7  17          3.00          3.51         2.42 o                         
  -2   7  17         86.11         91.87         4.30 o                         
  -1   7  17         34.75         36.67         3.23 o                         
   0   7  17         34.25         40.58         3.23 o                         
   1   7  17         34.18         39.64         3.21 o                         
   2   7  17         85.48         85.75         5.06 o                         
   3   7  17          3.01          7.11         2.06 o                         
   4   7  17          1.88          5.55         2.89 o                         
   5   7  17         14.17         14.90         3.02 o                         
   6   7  17        235.48        251.08        12.16 o                         
   7   7  17         13.82          2.17         8.02 o                         
  -7   8  17          2.34         -8.07         9.78 o                         
  -6   8  17         42.58         46.93         6.93 o                         
  -5   8  17          2.94          4.88         2.60 o                         
  -4   8  17          1.03          3.24         2.65 o                         
  -3   8  17        126.15        124.10         5.54 o                         
  -2   8  17         84.66         80.94         4.22 o                         
  -1   8  17         99.11        101.50         5.12 o                         
   0   8  17         54.34         47.88         4.07 o                         
   1   8  17         98.88        100.60         5.05 o                         
   2   8  17         84.60         80.70         4.95 o                         
   3   8  17        125.89        126.46         5.78 o                         
   4   8  17          1.07          3.28         2.85 o                         
   5   8  17          2.98          0.67         3.02 o                         
   6   8  17         42.85         43.47         5.70 o                         
   7   8  17          2.26          7.58         8.38 o                         
  -6   9  17          1.74          3.88         7.63 o                         
  -5   9  17          4.50          8.03         3.17 o                         
  -4   9  17         86.75         74.99         5.86 o                         
  -3   9  17         55.20         51.46         4.87 o                         
  -2   9  17         66.12         78.30         5.57 o                         
  -1   9  17         14.77         18.18         3.23 o                         
   0   9  17          2.75          4.77         2.42 o                         
   1   9  17         14.70         13.65         2.80 o                         
   2   9  17         66.14         79.04         5.68 o                         
   3   9  17         54.79         54.58         4.89 o                         
   4   9  17         87.39         76.99         8.28 o                         
   5   9  17          4.57         14.45         4.89 o                         
   6   9  17          1.71         -2.64         4.54 o                         
  -5  10  17          4.72          2.24         3.60 o                         
  -4  10  17        147.42        158.32         9.49 o                         
  -3  10  17        262.96        252.50        11.31 o                         
  -2  10  17        152.17        176.49        12.97 o                         
  -1  10  17        354.68        364.32        11.75 o                         
   0  10  17         12.41         13.66         4.35 o                         
   1  10  17        355.40        354.72        11.01 o                         
   2  10  17        152.99        155.55         9.27 o                         
   3  10  17        264.83        275.15        10.60 o                         
   4  10  17        147.04        168.25        11.46 o                         
   5  10  17          4.81         14.22         3.98 o                         
   6  10  17          0.60         -0.10         4.78 o                         
  -5  11  17         75.95         78.15        16.65 o                         
  -4  11  17        141.63        145.92         9.21 o                         
  -3  11  17          1.63          4.30         2.76 o                         
  -2  11  17         86.45         74.21         5.80 o                         
  -1  11  17        195.59        204.29         9.07 o                         
   0  11  17         14.05         15.66         3.15 o                         
   1  11  17        194.48        205.02        13.20 o                         
   2  11  17         85.86         91.91        12.62 o                         
   3  11  17          1.67          6.52         3.29 o                         
   4  11  17        141.07        155.62        12.25 o                         
   5  11  17         75.71         75.98        14.48 o                         
  -4  12  17          5.77         11.99         6.35 o                         
  -3  12  17         52.04         62.30         6.15 o                         
  -2  12  17         10.57         15.94         3.40 o                         
  -1  12  17         38.55         50.68         4.96 o                         
   0  12  17         92.21        103.76         6.58 o                         
   1  12  17         38.30         43.66         4.98 o                         
   2  12  17         10.61         10.86         3.88 o                         
   3  12  17         52.07         61.24         7.19 o                         
   4  12  17          5.93         17.82         7.99 o                         
  -3  13  17          7.03         10.73        11.19 o                         
  -2  13  17          6.35          5.84         3.20 o                         
  -1  13  17         22.15         31.43         4.35 o                         
   0  13  17         32.22         41.60         9.58 o                         
   1  13  17         22.05         20.39         4.91 o                         
   2  13  17          6.51          2.70         5.04 o                         
   3  13  17          7.10         -2.72         7.01 o                         
  -2  14  17         73.79         98.07        18.41 o                         
  -1  14  17         60.94         42.96        12.44 o                         
   0  14  17        107.72         97.11        18.54 o                         
   1  14  17         60.97         59.02        15.44 o                         
   0   0  18         19.99         26.91         2.86 o                         
   1   0  18        125.17        137.42         2.73 o                         
   2   0  18         29.63         33.73         2.03 o                         
   3   0  18        105.18        103.85         4.38 o                         
   4   0  18        293.80        291.25         7.36 o                         
   5   0  18        104.61        102.66         6.36 o                         
   6   0  18        137.99        128.95         7.58 o                         
   7   0  18         54.89         62.05         5.85 o                         
   8   0  18        167.83        151.11        22.22 o                         
  -8   1  18         29.44         35.15        11.64 o                         
  -7   1  18         42.27         42.02         6.27 o                         
  -6   1  18         67.30         86.02         5.86 o                         
  -5   1  18         14.04         15.34         2.56 o                         
  -4   1  18        108.45        105.26         4.62 o                         
  -3   1  18        160.87        162.66         5.30 o                         
  -2   1  18        174.79        174.05         4.28 o                         
  -1   1  18        426.53        408.61         6.79 o                         
   0   1  18         24.76         27.75         1.62 o                         
   1   1  18        425.71        411.57         6.00 o                         
   2   1  18        173.84        172.97         3.81 o                         
   3   1  18        160.03        157.05         4.45 o                         
   4   1  18        108.00         98.09         4.28 o                         
   5   1  18         14.40         13.80         2.92 o                         
   6   1  18         67.31         65.02         6.51 o                         
   7   1  18         42.00         38.65         5.13 o                         
   8   1  18         29.64         21.52        10.53 o                         
  -8   2  18          0.86          0.76         4.45 o                         
  -7   2  18         45.42         40.74         4.96 o                         
  -6   2  18         24.31         27.45         3.94 o                         
  -5   2  18         40.67         39.19         4.30 o                         
  -4   2  18         51.80         56.46         3.42 o                         
  -3   2  18         51.31         50.81         3.16 o                         
  -2   2  18        109.30        104.96         3.58 o                         
  -1   2  18         42.35         46.04         2.22 o                         
   0   2  18         22.12         28.09         1.54 o                         
   1   2  18         42.43         46.47         1.90 o                         
   2   2  18        109.38        101.83         3.57 o                         
   3   2  18         51.55         48.02         3.28 o                         
   4   2  18         52.79         56.97         4.08 o                         
   5   2  18         40.14         45.70         5.29 o                         
   6   2  18         23.95         29.93         4.94 o                         
   7   2  18         45.58         56.36         6.72 o                         
   8   2  18          0.87         -3.05         7.01 o                         
  -8   3  18          4.71         13.15         5.65 o                         
  -7   3  18          7.92         12.01         3.61 o                         
  -6   3  18          4.00         12.83         3.45 o                         
  -5   3  18        191.34        180.66         6.99 o                         
  -4   3  18        272.87        257.81         7.39 o                         
  -3   3  18         64.31         74.68         3.80 o                         
  -2   3  18         62.76         62.05         2.71 o                         
  -1   3  18         67.05         64.63         2.67 o                         
   0   3  18        427.19        410.92         5.70 o                         
   1   3  18         67.17         63.83         3.42 o                         
   2   3  18         62.77         57.55         3.93 o                         
   3   3  18         63.96         75.15         4.20 o                         
   4   3  18        272.30        249.90         8.85 o                         
   5   3  18        191.55        196.97         7.97 o                         
   6   3  18          3.91          4.45         3.24 o                         
   7   3  18          7.94          9.19         3.80 o                         
  -8   4  18          2.07         21.70        11.02 o                         
  -7   4  18         33.16         51.88         5.93 o                         
  -6   4  18        136.26        127.28         8.19 o                         
  -5   4  18        133.17        132.63         6.18 o                         
  -4   4  18         26.75         28.04         2.81 o                         
  -3   4  18        174.61        171.86         6.71 o                         
  -2   4  18          1.16          2.57         1.63 o                         
  -1   4  18          6.22          7.12         1.53 o                         
   0   4  18          7.52          8.47         1.68 o                         
   1   4  18          6.11          7.89         1.37 o                         
   2   4  18          1.10          2.01         1.67 o                         
   3   4  18        174.51        169.15         6.53 o                         
   4   4  18         26.93         29.01         3.48 o                         
   5   4  18        134.01        129.04         7.05 o                         
   6   4  18        136.60        135.30        10.39 o                         
   7   4  18         33.38         38.79         7.80 o                         
  -7   5  18         14.54         18.11         7.76 o                         
  -6   5  18         89.79        102.74         7.68 o                         
  -5   5  18         91.55         92.75         6.28 o                         
  -4   5  18        543.95        524.41        11.02 o                         
  -3   5  18         41.98         42.06         2.91 o                         
  -2   5  18          2.65          4.66         1.37 o                         
  -1   5  18         96.00         86.44         3.73 o                         
   0   5  18         13.33         18.00         2.05 o                         
   1   5  18         96.41         86.43         3.36 o                         
   2   5  18          2.61          1.15         1.90 o                         
   3   5  18         41.50         37.45         3.84 o                         
   4   5  18        542.83        519.52        13.70 o                         
   5   5  18         91.79        104.71         6.59 o                         
   6   5  18         89.34         99.55         7.98 o                         
   7   5  18         14.15         23.69        10.40 o                         
  -7   6  18         21.85         20.53         8.11 o                         
  -6   6  18         32.74         66.70         6.21 o                         
  -5   6  18         79.17         83.70         5.46 o                         
  -4   6  18         90.32         83.93         5.12 o                         
  -3   6  18        284.93        297.53         7.66 o                         
  -2   6  18        414.76        391.68         9.23 o                         
  -1   6  18         69.53         64.22         4.24 o                         
   0   6  18        402.65        382.28         7.92 o                         
   1   6  18         69.31         55.47         3.20 o                         
   2   6  18        415.94        409.85        10.89 o                         
   3   6  18        286.35        294.89        13.38 o                         
   4   6  18         90.22         83.31         5.26 o                         
   5   6  18         79.20         90.98         6.61 o                         
   6   6  18         32.89         69.82         6.71 o                         
   7   6  18         21.66         20.92         9.57 o                         
  -7   7  18          5.94          5.53         9.47 o                         
  -6   7  18         31.62         29.78         6.86 o                         
  -5   7  18         28.93         42.21         4.84 o                         
  -4   7  18         46.10         48.09         5.12 o                         
  -3   7  18        109.48        102.19         5.26 o                         
  -2   7  18         97.47         98.10         7.11 o                         
  -1   7  18         22.63         21.15         3.33 o                         
   0   7  18         48.52         62.39         3.81 o                         
   1   7  18         22.54         24.10         2.37 o                         
   2   7  18         97.48         92.11         5.54 o                         
   3   7  18        108.89        100.75         5.33 o                         
   4   7  18         46.03         52.27         4.83 o                         
   5   7  18         29.08         32.26         4.18 o                         
   6   7  18         31.59         42.15         7.47 o                         
   7   7  18          5.98         -3.28         8.84 o                         
  -6   8  18         23.65         22.00         5.07 o                         
  -5   8  18          9.33         13.76         4.08 o                         
  -4   8  18         20.76         25.35         3.83 o                         
  -3   8  18         16.93         13.78         2.88 o                         
  -2   8  18        158.29        154.88         6.78 o                         
  -1   8  18        115.79        120.75         5.63 o                         
   0   8  18          0.70          4.49         3.48 o                         
   1   8  18        115.32        115.06         5.41 o                         
   2   8  18        158.35        148.49         6.74 o                         
   3   8  18         17.08         17.25         2.73 o                         
   4   8  18         20.95         26.29         4.54 o                         
   5   8  18          9.37         13.72         3.75 o                         
   6   8  18         23.67         34.60        13.89 o                         
  -6   9  18         23.48         23.84        10.29 o                         
  -5   9  18         53.32         58.78         6.20 o                         
  -4   9  18          5.68          2.58         2.75 o                         
  -3   9  18         31.54         43.64         4.68 o                         
  -2   9  18        165.92        179.60         8.35 o                         
  -1   9  18        247.28        242.04         9.38 o                         
   0   9  18         19.55         22.85         5.73 o                         
   1   9  18        247.45        238.91        10.03 o                         
   2   9  18        166.94        177.27         8.60 o                         
   3   9  18         31.48         51.94         4.70 o                         
   4   9  18          5.82          5.94         3.21 o                         
   5   9  18         53.56         48.73         6.65 o                         
   6   9  18         23.39         34.32        13.63 o                         
  -5  10  18         14.84          4.55         4.81 o                         
  -4  10  18        244.80        231.89        11.45 o                         
  -3  10  18        266.89        285.88        12.28 o                         
  -2  10  18         84.17         88.18         6.23 o                         
  -1  10  18        165.66        155.25         7.82 o                         
   0  10  18         56.78         66.23         5.12 o                         
   1  10  18        165.14        157.38         8.49 o                         
   2  10  18         83.18         81.42         7.03 o                         
   3  10  18        266.25        254.65        11.61 o                         
   4  10  18        244.47        251.20        12.36 o                         
   5  10  18         14.62         26.10        10.42 o                         
  -4  11  18        163.81        182.02        12.60 o                         
  -3  11  18         19.78         25.26         4.34 o                         
  -2  11  18         39.96         47.07         4.90 o                         
  -1  11  18         72.59         70.21         5.66 o                         
   0  11  18         12.98         14.11         3.07 o                         
   1  11  18         73.14         68.76         5.97 o                         
   2  11  18         39.92         41.29         6.05 o                         
   3  11  18         19.74         15.47         5.11 o                         
   4  11  18        163.78        167.00        21.56 o                         
   5  11  18         39.56         48.96        11.64 o                         
  -4  12  18         16.33         16.27         9.00 o                         
  -3  12  18        139.78        138.00        10.93 o                         
  -2  12  18         32.73         43.55         4.80 o                         
  -1  12  18          4.58          9.32         2.88 o                         
   0  12  18         64.22         64.49         5.92 o                         
   1  12  18          4.63          7.21         3.76 o                         
   2  12  18         32.97         18.52         5.13 o                         
   4  12  18         16.23         14.09         7.34 o                         
  -3  13  18         30.66         21.62         8.87 o                         
  -2  13  18         13.84         19.81         4.85 o                         
  -1  13  18        103.85        107.97        12.53 o                         
   0  13  18          0.20          6.92         5.27 o                         
   1  13  18        104.04         91.84        17.59 o                         
   2  13  18         13.69          4.37         5.87 o                         
  -1  14  18         32.53         45.75        13.97 o                         
   0  14  18          1.94          6.57         9.21 o                         
   1  14  18         32.76         22.14        10.97 o                         
   1   0  19        144.58        144.06         4.60 o                         
   2   0  19       2966.45       2914.31        24.40 o                         
   3   0  19        203.16        207.76         5.91 o                         
   4   0  19        965.05        972.47        15.99 o                         
   5   0  19        162.81        161.14         7.97 o                         
   6   0  19          2.96         11.80         3.27 o                         
   7   0  19         18.75         13.78         3.80 o                         
  -7   1  19         44.46         44.89         5.27 o                         
  -6   1  19         42.71         39.04         4.34 o                         
  -5   1  19         59.92         59.96         4.40 o                         
  -4   1  19          4.17          3.42         1.78 o                         
  -3   1  19        125.22        117.61         4.60 o                         
  -2   1  19         74.81         75.42         3.02 o                         
  -1   1  19        118.30        114.91         4.06 o                         
   0   1  19          0.97          2.83         1.12 o                         
   1   1  19        117.11        114.91         5.02 o                         
   2   1  19         74.78         72.83         3.29 o                         
   3   1  19        125.52        122.34         6.04 o                         
   4   1  19          4.22          4.27         2.00 o                         
   5   1  19         59.71         63.30         5.48 o                         
   6   1  19         42.93         43.08         6.84 o                         
   7   1  19         44.25         37.10         6.79 o                         
  -7   2  19         20.31         23.21         4.00 o                         
  -6   2  19         22.96         27.90         4.24 o                         
  -5   2  19          5.72          5.68         2.62 o                         
  -4   2  19        120.17        121.04         4.86 o                         
  -3   2  19         40.04         36.43         2.73 o                         
  -2   2  19        151.21        149.64         4.33 o                         
  -1   2  19        198.61        207.54         6.12 o                         
   0   2  19          7.61          8.57         1.49 o                         
   1   2  19        199.37        209.41         5.43 o                         
   2   2  19        150.81        155.37         6.40 o                         
   3   2  19         39.75         36.60         4.22 o                         
   4   2  19        119.94        131.32         7.21 o                         
   5   2  19          5.76          9.58         2.98 o                         
   6   2  19         22.87         20.19         4.28 o                         
   7   2  19         20.17         16.94         4.50 o                         
  -7   3  19        113.09        114.66         8.31 o                         
  -6   3  19          5.86          3.85         2.81 o                         
  -5   3  19         11.23         13.60         2.64 o                         
  -4   3  19         30.36         30.21         2.94 o                         
  -3   3  19        108.05        110.70         5.63 o                         
  -2   3  19        130.56        142.11         4.75 o                         
  -1   3  19        200.27        207.48         5.91 o                         
   0   3  19        231.38        214.64         5.07 o                         
   1   3  19        200.18        203.70         5.80 o                         
   2   3  19        131.35        146.56         6.16 o                         
   3   3  19        107.06        116.00         5.25 o                         
   4   3  19         30.55         28.57         4.20 o                         
   5   3  19         11.58         17.46         3.71 o                         
   6   3  19          6.03         11.71         5.13 o                         
   7   3  19        112.72        123.85        20.17 o                         
  -7   4  19         56.69         63.10         9.50 o                         
  -6   4  19         99.70        102.69         6.99 o                         
  -5   4  19         70.04         69.80         4.60 o                         
  -4   4  19        601.67        561.91        11.39 o                         
  -3   4  19        185.19        197.32         5.69 o                         
  -2   4  19          9.94         12.55         2.22 o                         
  -1   4  19          9.50         11.84         1.74 o                         
   0   4  19         24.44         24.87         2.28 o                         
   1   4  19          9.48          7.88         1.41 o                         
   2   4  19          9.71         11.23         2.27 o                         
   3   4  19        186.29        194.68         7.86 o                         
   4   4  19        601.42        580.64        14.29 o                         
   5   4  19         69.49         73.27         7.48 o                         
   6   4  19        100.14        116.10         8.53 o                         
  -7   5  19        110.03        102.58        14.43 o                         
  -6   5  19         71.80         68.51         5.77 o                         
  -5   5  19         15.72         14.93         2.90 o                         
  -4   5  19         31.97         39.71         3.67 o                         
  -3   5  19        348.67        336.38         8.55 o                         
  -2   5  19        272.25        259.55         7.09 o                         
  -1   5  19        104.93        102.76         4.66 o                         
   0   5  19         25.64         29.59         2.44 o                         
   1   5  19        104.48        101.75         4.08 o                         
   2   5  19        271.63        262.29         8.77 o                         
   3   5  19        348.42        341.53        10.46 o                         
   4   5  19         31.52         40.88         5.36 o                         
   5   5  19         15.86         20.99         4.34 o                         
   6   5  19         71.88         71.94         6.94 o                         
   7   5  19        109.99         95.56        16.86 o                         
  -7   6  19         19.34         34.45        13.32 o                         
  -6   6  19         11.17         10.39         4.49 o                         
  -5   6  19         84.12         79.52         5.76 o                         
  -4   6  19         14.04         15.37         2.70 o                         
  -3   6  19        107.19        110.97         5.12 o                         
  -2   6  19        110.28        112.16         5.27 o                         
  -1   6  19        268.86        248.88         7.30 o                         
   0   6  19        435.63        412.88         8.45 o                         
   1   6  19        267.70        244.83         8.68 o                         
   2   6  19        110.06        105.75         5.72 o                         
   3   6  19        107.56        112.23         6.26 o                         
   4   6  19         14.00         15.75         3.35 o                         
   5   6  19         83.86         89.63         7.44 o                         
   6   6  19         11.15         15.04         4.06 o                         
  -6   7  19          1.40          0.37         3.26 o                         
  -5   7  19          6.11          4.83         2.76 o                         
  -4   7  19         14.39         15.12         3.88 o                         
  -3   7  19         58.91         54.97         4.41 o                         
  -2   7  19          6.47          2.16         2.16 o                         
  -1   7  19          1.82          2.70         1.88 o                         
   0   7  19        274.00        252.80         7.93 o                         
   1   7  19          1.85          1.98         2.12 o                         
   2   7  19          6.21          8.39         2.35 o                         
   3   7  19         59.31         63.60         4.87 o                         
   4   7  19         14.28         13.26         2.94 o                         
   5   7  19          5.92          4.77         4.11 o                         
   6   7  19          1.34         -9.96         9.96 o                         
  -6   8  19         24.61         17.51         8.95 o                         
  -5   8  19          8.17          8.73         3.39 o                         
  -4   8  19          3.71          8.36         3.24 o                         
  -3   8  19        128.68        147.62         7.02 o                         
  -2   8  19         36.66         37.59         3.63 o                         
  -1   8  19        170.61        178.17         7.90 o                         
   0   8  19         16.51         20.35         3.17 o                         
   1   8  19        171.02        186.13         8.64 o                         
   2   8  19         37.01         36.93         3.78 o                         
   3   8  19        128.63        150.17        14.82 o                         
   4   8  19          3.60          5.16         2.92 o                         
   5   8  19          8.08         12.32         4.27 o                         
   6   8  19         24.51         39.78        14.38 o                         
  -5   9  19          9.72         12.33         4.31 o                         
  -4   9  19         29.35         23.41         6.05 o                         
  -3   9  19         15.75         13.13         3.04 o                         
  -2   9  19        140.70        136.46         7.48 o                         
  -1   9  19          8.44         14.14         4.09 o                         
   0   9  19        121.72        118.77         6.62 o                         
   1   9  19          8.47         10.29         2.89 o                         
   2   9  19        140.87        135.96         8.75 o                         
   3   9  19         15.60         19.57         4.78 o                         
   4   9  19         28.99         32.36         6.87 o                         
   5   9  19          9.64         21.78        12.72 o                         
  -5  10  19         16.81         10.81         7.24 o                         
  -4  10  19         97.58         93.64         7.51 o                         
  -3  10  19         71.20         65.99         6.34 o                         
  -2  10  19        104.50        109.98         7.04 o                         
  -1  10  19         32.06         31.32         3.91 o                         
   0  10  19         78.14         69.36         5.90 o                         
   1  10  19         32.31         31.63         4.22 o                         
   2  10  19        104.77        108.25         8.10 o                         
   3  10  19         70.93         83.42         9.62 o                         
   4  10  19         98.18        107.47         9.06 o                         
   5  10  19         16.90         42.23        15.65 o                         
  -4  11  19        332.00        329.96        23.03 o                         
  -3  11  19        122.19        135.83         9.03 o                         
  -2  11  19          5.97         12.77         3.19 o                         
  -1  11  19         30.18         31.17         4.15 o                         
   0  11  19        100.15         97.11         7.12 o                         
   1  11  19         30.41         37.90         4.85 o                         
   2  11  19          5.87          8.58         4.59 o                         
   3  11  19        122.04        115.79        17.03 o                         
   4  11  19        331.30        359.53        28.58 o                         
  -3  12  19         58.59         56.32         9.94 o                         
  -2  12  19         36.68         42.54         5.60 o                         
  -1  12  19          7.83         14.68         3.78 o                         
   0  12  19         37.36         37.61         4.96 o                         
   1  12  19          7.84         10.86         3.67 o                         
   2  12  19         37.04         36.70        12.72 o                         
  -2  13  19         25.91         31.94        11.02 o                         
  -1  13  19         30.86         20.47         9.50 o                         
   0  13  19          3.27         14.47         6.76 o                         
   1  13  19         30.95         47.22        14.61 o                         
   0   0  20          2.91         21.08         3.29 o                         
   1   0  20        133.08        143.76         5.00 o                         
   2   0  20        170.53        160.01         4.31 o                         
   3   0  20        101.20        106.33         4.91 o                         
   4   0  20          1.20         20.02         2.81 o                         
   5   0  20         73.29         82.74         5.47 o                         
   6   0  20        340.78        364.64        11.99 o                         
   7   0  20         11.57         13.32         6.31 o                         
  -7   1  20         17.82         13.31         8.50 o                         
  -6   1  20         39.83         49.69         5.08 o                         
  -5   1  20         71.31         74.57         4.55 o                         
  -4   1  20        158.26        162.69         6.51 o                         
  -3   1  20        386.98        362.88         8.11 o                         
  -2   1  20         70.04         72.20         3.47 o                         
  -1   1  20        122.11        119.36         4.25 o                         
   0   1  20         49.45         47.71         3.06 o                         
   1   1  20        121.59        113.02         3.75 o                         
   2   1  20         70.47         74.86         4.12 o                         
   3   1  20        387.40        378.80        10.13 o                         
   4   1  20        158.82        159.60         6.97 o                         
   5   1  20         71.43         76.71         9.09 o                         
   6   1  20         39.40         41.30         5.43 o                         
   7   1  20         17.77         22.62         7.23 o                         
  -7   2  20          2.54          3.20         6.08 o                         
  -6   2  20          5.82         11.56         3.53 o                         
  -5   2  20         19.12         17.06         2.73 o                         
  -4   2  20        117.41        112.65         4.73 o                         
  -3   2  20         23.98         26.04         2.83 o                         
  -2   2  20         21.63         21.87         2.59 o                         
  -1   2  20         40.08         47.26         2.83 o                         
   0   2  20         15.56         15.12         1.77 o                         
   1   2  20         40.25         45.47         2.71 o                         
   2   2  20         21.78         20.43         3.50 o                         
   3   2  20         23.90         32.69         4.41 o                         
   4   2  20        117.49        119.27         8.27 o                         
   5   2  20         19.06         23.25         3.93 o                         
   6   2  20          5.80          7.81         2.98 o                         
   7   2  20          2.65          5.51         7.16 o                         
  -7   3  20          4.97          6.70         7.32 o                         
  -6   3  20          6.27          6.58         3.62 o                         
  -5   3  20         35.61         40.49         4.19 o                         
  -4   3  20        109.36        100.18         5.24 o                         
  -3   3  20         15.74         16.86         2.48 o                         
  -2   3  20         13.58         13.02         1.94 o                         
  -1   3  20         93.77         87.56         3.75 o                         
   0   3  20         27.55         26.81         2.32 o                         
   1   3  20         93.05         90.18         3.98 o                         
   2   3  20         13.53         13.40         2.47 o                         
   3   3  20         15.93         18.06         4.03 o                         
   4   3  20        108.81        107.17        12.36 o                         
   5   3  20         35.47         34.53         5.42 o                         
   6   3  20          6.13          4.78         3.42 o                         
   7   3  20          5.06          4.73         7.50 o                         
  -7   4  20          8.09          7.06         8.94 o                         
  -6   4  20         30.85         29.59         4.82 o                         
  -5   4  20         35.30         41.59         3.95 o                         
  -4   4  20          3.12          9.93         2.56 o                         
  -3   4  20         71.16         71.53         4.69 o                         
  -2   4  20         34.26         38.75         2.92 o                         
  -1   4  20        446.33        427.17         9.02 o                         
   0   4  20         35.45         44.42         2.93 o                         
   1   4  20        448.45        413.99         9.81 o                         
   2   4  20         34.61         33.92         3.92 o                         
   3   4  20         71.22         71.22         6.03 o                         
   4   4  20          3.18          6.85         3.79 o                         
   5   4  20         34.76         37.53         4.88 o                         
   6   4  20         30.89         26.31         5.25 o                         
   7   4  20          8.23          4.73         6.08 o                         
  -7   5  20        178.86        200.30        28.11 o                         
  -6   5  20        121.15        122.61         8.02 o                         
  -5   5  20        326.37        333.20        10.46 o                         
  -4   5  20        122.84        121.51         6.10 o                         
  -3   5  20        549.55        539.51        11.06 o                         
  -2   5  20         90.23         92.46         4.79 o                         
  -1   5  20        256.67        267.15         9.22 o                         
   0   5  20        198.50        198.55         6.71 o                         
   1   5  20        257.61        237.89         8.63 o                         
   2   5  20         89.80         90.01         5.36 o                         
   3   5  20        551.25        552.00        16.24 o                         
   4   5  20        123.39        129.06         9.33 o                         
   5   5  20        327.27        340.27        14.01 o                         
   6   5  20        120.82        110.19         9.54 o                         
  -6   6  20         19.72         15.25         4.24 o                         
  -5   6  20        182.33        172.65         7.68 o                         
  -4   6  20         57.99         63.21         4.65 o                         
  -3   6  20        179.69        191.36         7.38 o                         
  -2   6  20         32.66         34.43         3.21 o                         
  -1   6  20        122.00        113.45         5.10 o                         
   0   6  20        174.85        177.66         6.23 o                         
   1   6  20        122.01        118.37         6.25 o                         
   2   6  20         33.03         37.99         3.74 o                         
   3   6  20        179.37        182.87         9.50 o                         
   4   6  20         57.95         67.53        10.95 o                         
   5   6  20        182.18        179.16        10.95 o                         
   6   6  20         19.81         13.14         8.72 o                         
  -6   7  20         38.24         39.63         8.20 o                         
  -5   7  20        101.60         98.95         6.47 o                         
  -4   7  20          3.55          5.12         2.66 o                         
  -3   7  20         90.72         88.79         5.12 o                         
  -2   7  20         48.39         49.77         3.80 o                         
  -1   7  20         17.35         17.37         2.68 o                         
   0   7  20         88.20         85.50         6.16 o                         
   1   7  20         17.37         21.00         3.15 o                         
   2   7  20         48.93         41.34         4.36 o                         
   3   7  20         90.69         77.97         6.28 o                         
   4   7  20          3.55          2.11         3.43 o                         
   5   7  20        101.33         93.99         8.93 o                         
   6   7  20         38.80         47.56        14.84 o                         
  -6   8  20         26.07         36.23        11.15 o                         
  -5   8  20          9.55          6.06         3.02 o                         
  -4   8  20         58.21         64.38         5.66 o                         
  -3   8  20        113.11        104.37         6.08 o                         
  -2   8  20         28.23         34.02         3.96 o                         
  -1   8  20         36.68         32.87         4.01 o                         
   0   8  20         10.41         18.98         4.41 o                         
   1   8  20         36.98         35.66         4.43 o                         
   2   8  20         28.38         27.00         4.36 o                         
   3   8  20        113.21        121.87        11.55 o                         
   4   8  20         58.27         68.05         9.40 o                         
   5   8  20          9.76          3.22         4.73 o                         
   6   8  20         26.13         36.10        13.01 o                         
  -5   9  20         35.03         57.55        18.63 o                         
  -4   9  20         42.43         54.71         6.25 o                         
  -3   9  20         93.07         98.32         7.36 o                         
  -2   9  20          8.76         15.64         3.14 o                         
  -1   9  20         28.12         42.76         4.33 o                         
   0   9  20          0.13          4.38         2.71 o                         
   1   9  20         28.34         24.13         4.00 o                         
   2   9  20          8.91          8.34         3.25 o                         
   3   9  20         93.51         82.47         7.90 o                         
   4   9  20         42.76         49.93         8.15 o                         
   5   9  20         35.23         31.11        12.70 o                         
  -4  10  20        253.07        247.43        22.77 o                         
  -3  10  20         46.66         47.78         5.80 o                         
  -2  10  20         96.59        100.70         6.85 o                         
  -1  10  20        200.89        205.65        10.28 o                         
   0  10  20        141.82        139.31         8.41 o                         
   1  10  20        201.21        221.71        10.61 o                         
   2  10  20         95.71        103.39         9.16 o                         
   3  10  20         46.87         55.06         9.20 o                         
  -4  11  20         30.13         33.08        11.59 o                         
  -3  11  20         23.29         33.97         6.00 o                         
  -2  11  20         41.66         43.60         5.15 o                         
  -1  11  20        110.81         95.65         7.34 o                         
   0  11  20        184.36        165.11         9.33 o                         
   1  11  20        110.23        111.44         8.56 o                         
   2  11  20         41.31         41.08         6.19 o                         
  -3  12  20         57.77         28.97         7.92 o                         
  -2  12  20          2.46         -1.71         4.16 o
[truncated: 57,430 more chars]
