# Supplementary material for: Crystal structure of 1-hepta­fluoro­tolyl-closo-1,2-dicarbadodeca­borane
Source: Acta Crystallogr E Crystallogr Commun. 2019 Mar 29;75(Pt 4):512–5. doi: 10.1107/S2056989019004067 (PMC6509674; doi:10.1107/S2056989019004067)
Supplement: Supplementary file 3 [file e-75-00512-Isup3.mol]

1-heptafluorotolyl-<i>closo</i>-1,2-dicarbadodecaborane
  --CCDC--020719    3D                              

 37 56  0  0  0  0  0  0  0  0999 V2000
    2.8880    8.8431   12.3641 C      0
    2.2934    9.9327   13.4666 C      0
    1.6221    9.6464   14.0087 H      0
    3.8395    9.2395   13.7760 B      0
    3.8619    8.5473   14.5114 H      0
    4.5786    9.1219   12.1622 B      0
    5.1583    8.3041   12.0523 H      0
    3.3827    9.6804   10.9505 B      0
    3.2646    9.1600    9.9867 H      0
    1.8950   10.1632   11.8079 B      0
    0.9298    9.9153   11.4599 H      0
    3.4886   10.9603   14.0767 B      0
    3.3800   11.2249   15.1175 H      0
    4.9662   10.4852   13.2263 B      0
    5.8913   10.5701   13.6930 H      0
    4.6933   10.7584   11.4864 B      0
    5.4976   10.9910   10.8656 H      0
    3.0359   11.3999   11.2617 B      0
    2.7895   12.0434   10.4992 H      0
    2.2622    7.4779   12.2565 C      0
    2.2981   11.5266   12.8773 B      0
    1.5135   12.1486   13.1240 H      0
    0.4260    7.9390   13.7242 F      0
    1.0676    7.1054   12.8953 C      0
    4.0248   11.9022   12.6737 B      0
    4.3574   12.8736   12.7967 H      0
   -0.6780    5.6313   13.3275 F      0
    0.4805    5.8730   12.7033 C      0
    1.0473    4.8962   11.8999 C      0
    2.8785    4.3756   10.4854 F      0
    2.2398    5.2303   11.2783 C      0
    3.9479    6.6979   10.7642 F      0
    2.8160    6.4838   11.4431 C      0
   -0.8579    3.7001   11.2387 F      0
    0.1860    3.0077   12.9773 F      0
    1.0262    2.6961   11.0329 F      0
    0.3516    3.5618   11.7736 C      0
  1  2  1
  1  4  1
  1  6  1
  1  8  1
  1 10  1
  1 20  1
  2  3  1
  2  4  1
  2 10  1
  2 12  1
  2 21  1
  4  5  1
  4  6  1
  4 12  1
  4 14  1
  6  7  1
  6  8  1
  6 14  1
  6 16  1
  8  9  1
  8 10  1
  8 16  1
  8 18  1
 10 11  1
 10 18  1
 10 21  1
 12 13  1
 12 14  1
 12 21  1
 12 25  1
 14 15  1
 14 16  1
 14 25  1
 16 17  1
 16 18  1
 16 25  1
 18 19  1
 18 21  1
 18 25  1
 20 24  1
 20 33  1
 21 22  1
 21 25  1
 23 24  1
 24 28  1
 25 26  1
 27 28  1
 28 29  1
 29 31  1
 29 37  1
 30 31  1
 31 33  1
 32 33  1
 34 37  1
 35 37  1
 36 37  1
M  END
$$$$
